# Supplementary material for: Identification of alterations in macrophage activation associated with disease activity in systemic lupus erythematosus
Source: PLoS One. 2018 Dec 18;13(12):e0208132. doi: 10.1371/journal.pone.0208132 (PMC6298676; doi:10.1371/journal.pone.0208132)
Supplement: S1 Table — (XLSX) [file pone.0208132.s001.xlsx]

## Sheet: Sheet1
Dataset Accession Number	Dataset Description	Relevant cell type data used	Originating Publication PMID
GSE10325	Gene expression profiling of SLE lymphocyte and myeloid subsets	CD33+ myeloid cells, CD4+ T cells, CD19+ B cells	18275831
GSE38351	Impact of monocytes on SLE TNF and IFN responses in RA and SLE	CD14+ myeloid cells	22610275
GSE51997	T cell and monocyte IFN signatures in autoimmunity and viral infection	Active CD4+ T cells	24391825
GSE4588	Gene expression profiling of SLE CD4T and B cells	Active CD19+ B cells	Citation missing
GSE45291	Expression profiling of IFN signature in RA and SLE patients	Whole blood	25405351
GSE39088	Phase I/II clinical trial of interferon alpha-Kinoid in SLE	Whole blood	23203821
GSE49454	Gene expression profiling of SLE patients versus healthy controls	Whole blood	24644022
GSE72747	Gene expression profiling of SLE patients with lupus nephritis	Whole blood	27354683
GSE50772	Association of serological IFN signature with PBMC gene expression	Peripheral blood mononuclear cells	25861459
"FDAPBMC3" (No GSE)	Unpublished gene profiling dataset of SLE PBMC. Available as S1_File.	Peripheral blood mononuclear cells	21624134
GSE26975	Expression profiling of SLE neutrophils and low density granulocytes	Low density granulocytes	21613614
