# Supplementary material for: Identification of alterations in macrophage activation associated with disease activity in systemic lupus erythematosus
Source: PLoS One. 2018 Dec 18;13(12):e0208132. doi: 10.1371/journal.pone.0208132 (PMC6298676; doi:10.1371/journal.pone.0208132)
Supplement: S2 Table — M1- and M2-associated polarization genes found in LIMMA DE analysis of CD14+ MC in active and inactive SLE. (XLSX) [file pone.0208132.s002.xlsx]

## Sheet: Table S1
Active					Inactive
Cluster	Gene	Designation	LogFC		Cluster	Gene	Designation	LogFC
Cluster 1	SLC2A6	M1	-0.379738		Cluster 1	IFI35	M1	1.43837
Cluster 1	CHN2	M2	-0.436178		Cluster 1	IFIH1	M1	1.17738
Cluster 1	CERK	M2	-1.0174		Cluster 1	TGFBR2	M2	0.40195
Cluster 2	FAS	M1	0.766138		Cluster 3	FAS	M1	0.794799
Cluster 2	HNMT	M2	0.408687		Cluster 3	IL15	M1	0.553483
Cluster 2	XAF1	M1	1.61736		Cluster 4	SLC2A6	M1	-0.485388
Cluster 2	IFIT5	M1	2.179		Cluster 5	MS4A4A	M2	1.81532
Cluster 2	MS4A4A	M2	2.17318		Cluster 5	IFIT1	M1	3.36794
Cluster 2	OASL	M1	2.98063		Cluster 5	IFIT3	M1	2.81785
Cluster 2	CXCL10	M1	1.24045		Cluster 5	IFI44L	M1	3.82161
Cluster 2	IFIT2	M1	3.37159		Cluster 5	IFITM1	M1	3.10221
Cluster 2	IFI6	M1	4.17245		Cluster 6	CERK	M2	-0.753975
Cluster 3	SLC38A6	M2	-0.556215		Cluster 7	IFNGR2	M1	0.352135
Cluster 4	HESX1	M1	2.07367		Cluster 7	CCR1	M1	0.586382
Cluster 4	BIRC3	M1	0.727092		Cluster 7	IL1RN	M2	0.831843
Cluster 4	DAB2	M2	0.710188		Cluster 7	XAF1	M1	1.86497
Cluster 4	CA2	M2	1.34945		Cluster 7	CXCL10	M1	2.30633
Cluster 4	PFKP	M1	0.487626		Cluster 7	IFIT5	M1	1.94721
Cluster 4	IL15RA	M1	1.23984		Cluster 9	IFI16	M1	0.84173
Cluster 4	IFI27	M1	6.8184		Cluster 9	IRF7	M1	1.67542
Cluster 5	GAS7	M2	-0.366697		Cluster 9	HEXB	M2	0.238452
Cluster 5	TLR5	M2	-0.443783		Cluster 9	PSMB9	M1	0.693558
Cluster 6	IFI35	M1	1.34395		Cluster 10	IFITM2	M1	1.33628
Cluster 6	IRF7	M1	1.4183		Cluster 10	IFITM3	M1	1.49994
Cluster 6	IFIH1	M1	1.35415		Cluster 10	IFI44	M1	2.26426
Cluster 6	OAS2	M1	1.9467		Cluster 10	HLA-E	M1	0.484149
Cluster 6	IFI44	M1	2.34756		Cluster 10	VCAN	M1	0.5595
Cluster 6	IFIT3	M1	2.78247		Cluster 12	PFKP	M1	1.03272
Cluster 6	IFITM1	M1	3.51292		Cluster 12	IFI6	M1	2.68689
Cluster 6	IFI44L	M1	4.05236		Cluster 12	OAS2	M1	1.58198
Cluster 6	IFIT1	M1	3.79442		Cluster 13	IFIT2	M1	3.27407
Cluster 7	IRF1	M1	-0.408761		Cluster 13	OASL	M1	2.81403
Cluster 7	SLC31A2	M1	0.484377		Cluster 14	DAB2	M2	1.14825
Cluster 7	IL1RN	M2	0.649316		Cluster 14	IL15RA	M1	1.18809
Cluster 8	IFNGR2	M1	0.252204		Cluster 14	HESX1	M1	1.90533
Cluster 8	CCR1	M1	0.692986		Cluster 14	IFI27	M1	5.71335
Cluster 8	IFI16	M1	0.830726		Cluster 14	APOL6	M1	0.935726
Cluster 9	MS4A6A	M2	-0.253305		Cluster 14	CXCL11	M1	1.22855
Cluster 9	PSME2	M1	0.322185
Cluster 9	IFITM2	M1	1.44071
Cluster 9	IFITM3	M1	1.65448
Cluster 9	TGFBI	M2	-0.321148
Cluster 9	LTA4H	M2	-0.681488
Cluster 9	HLA-A	M1	0.237213
