# Supplementary material for: Identification of alterations in macrophage activation associated with disease activity in systemic lupus erythematosus
Source: PLoS One. 2018 Dec 18;13(12):e0208132. doi: 10.1371/journal.pone.0208132 (PMC6298676; doi:10.1371/journal.pone.0208132)
Supplement: S3 Table — Breakdown of genes from active and inactive CD14+ LIMMA DE analysis and their matching functional category from BIG-C annotation. (XLSX) [file pone.0208132.s003.xlsx]

## Sheet: Active_CD14_BigC_Matchup
BIG-C Category	Matching Genes in Active CD14 DE
Active-RNAs	SNORA25
Anti-Apoptosis	CIAPIN1, CFLAR, BAG6, AREL1, DAXX, TMBIM4, BIRC3, TNFRSF10C, DAD1
Anti-Proliferation	PHB2, MAD2L1BP, UBAC1, CDK10, GADD45GIP1, CCNB1IP1, CHFR, BTG3, GMNN, NUMA1, PHB, BTG1, CDKN1A
Autophagy	ATG9A, WDR45, ATG13, ATG4B, GABARAP, SQSTM1, ATG2A, RAB7A, ATG3, ATG12, WDFY3, NRBF2
Chromatin-Remodeling	NAP1L1, PLAC8, NSUN3, MBD3, EZH1, SMARCD2, SMARCD3, KDM6B, CHD1L, CABIN1, H2AFV, ANP32B, MSL1, ASH2L, PAXBP1, KDM4C, MTA1, HIST2H2BE, SMCHD1, PHF20, PHF3, MT2A, KAT8, MEN1, PRDM2, MCRS1, ZMYND11, KDM2A, SMARCC1, SMARCA2, H3F3B, BRD1, ASF1A, JMJD1C, BRD9, BANF1, NAT10, BRD4, CHD3, MORF4L2, BRD3, ACTL6A, BRD2, EP400, SIRT7, HDAC3, USP21, HDAC1, RNF2, PHF10, CBX5, KDM5A, KDM5B, CHD8, NCAPD2, EHMT2, …
Cytoplasm-and-Biochemistry	AHCY, IMPDH2, BLVRA, AHCYL1, PTGS1, OAZ2, AMPD2, MAN2C1, HINT1, APEH, KMO, AKR1B1, DNPEP, PLCB2, CHKB, CAPN3, ENGASE, ACP1, PIK3CA, PGLS, INPPL1, LAP3, ITPA, COASY, PARK7, CAPN15, PITPNA, CBR1, GCH1, ACOT13, ADI1, APRT, DGAT1, INPP1, GSS, ETNK1, PDXK, LTA4H, OGT, UCKL1, MT1HL1, ITPKB, MTMR4, INPP5D, NFS1, DCTD, FTL, PDE4B, DHPS, UROS, ITPR2, CNP, GDPD5, NAT1, AKR7A2, ATIC, PYGB, GPX4, SRM, HAL, M…
Cytoskeleton	SLC9A3R1, GAS2L1, CORO1B, PARVB, DCTN6, ILK, IFFO1, MPZL2, MPRIP, KRT10, FNBP1, LASP1, SEPT11, CLMN, CDC42EP3, TAGLN, ROCK1, MYL12A, CYLD, TTLL4, S100A10, FLII, TACC1, MID1IP1, DYNLT1, APBB3, CEP164, LIMK2, FAAH, EML3, FHOD1, DLG1, BIN2, PALLD, TACC3, MYO1F, ACTR1B, TUBGCP2, PDLIM2, PCNT, ANKRA2, WASF2, TTC17, MSN, TRIOBP, TMSB10, DIAPH1, PAFAH1B1, KATNB1, NEK3, UTRN, KLC1, PEA15, MAP4, FLNA, MAP…
DNA-Repair	INTS3, APEX1, HAUS7, DDB1, TDP2, TTI2, PRKDC, ALKBH1, DGKZ, GTSE1, RPA1, BARD1, XRCC4, RBX1, INTS12, NHEJ1, XRCC6, TSN, RPA3, NSMCE4A, NBN, UVRAG, XPC, XRCC2, RAD9A, TELO2, SMC5, PARP2, REV1, BCCIP, OGG1, POLM, SPIDR, ERCC8, REC8, PARP1, FANCL, NAE1
Endocytosis	ARAP1, ARRB1, CHMP5, RAB22A, TSG101, RAB4A, DAB2, CAPZB, ARFGAP2, CLTB, RAB8A, SNX6, RAB5C, IQSEC1, RAB5A, ARAP3, RABEP1, PSD4, ITSN2, AP2B1, ARF3, RAB5B, ARRB2, ARF5, CHMP7, KIF5B, IST1, ARFGAP1, SNX4, VPS4A, EHD1, DNM2, SH3GLB2, GRK6, AP2A2, SNX1, CHMP2B, SNX5, SH3GL1
Endoplasmic-Reticulum	ATP10A, TOR1B, PTDSS1, EPHX1, MSMO1, YIPF6, P4HA1, CNIH4, ERGIC2, SEC11A, SRPRB, RTN1, SPTLC2, SEC24C, TMEM147, HYOU1, PLOD3, FXYD5, ATP2A3, REEP5, PIGG, CYB5A, ATP2A2, CRELD2, RAB1A, ERP29, SPTSSA, VKORC1, PCMT1, SEC22B, CYP51A1, MLEC, DPM1, CES2, CPVL, PGAP3, RAB1B, EXT1, P4HTM, PRR11, ALG13, COLGALT1, PNPLA6, DPAGT1, ASTE1, EMC2, SLC33A1, CYB5R3, ALG8, FMO5, GPAA1, RCN1, SEC16A, KDELR2, RCN3, …
Endosome-and-Vesicles	RABGAP1L, CLSTN1, VPS51, SNCA, SORL1, SDCCAG3, RAB8B, VAMP2, ARL4C, RIN2, AP1B1, FIG4, SCFD1, STX16, MYOF, SFT2D2, RABEP2, DGKD, SNX17, LAMTOR5, STX5, MCFD2, RPH3A, LDLRAD4, DYSF, FLOT2, LAMTOR3, CCDC93, NECAP2, CYTIP, CLINT1, STXBP2, STX2, NECAP1, PRAF2, SNX13, AP1G1
Fatty-Acid-Biosynthesis	ACSL1, HADHA, ACLY
General-Cell-Surface	DPEP2, TSPAN3, FCGRT, TMEM123, PTPRO, EPHB2, FFAR2, FOLR2, GABBR1, CSF3R, VIPR1, C3AR1, FAM168B, PON2, LY6E, TMEM164, STAB1, PTAFR, GPR65, CERK, LPAR2, PNPLA2, SH3YL1, CLEC2B, TSPAN32, ATP8A1, PLXNB2, ACVR1B, HTR4, ATRN, CCRL2, LRP1, FCER1A, GPR137B, IFNGR1, IFNGR2, ADAM17, TSPAN4, SCARF1, TMPRSS15, ENG, PTGIR, ATP8B1, ENTPD1, PILRA, AGRN, LHFPL2, DGCR2, MS4A6A, LPAR1, MILR1, MPZL1, RIT1, FGFR1, …
General-Transcription	POLE3, MED21, KAT2A, CTDSP1, GTF3C2, CPSF7, POLR2G, SNAPC3, KAT2B, ATXN7, GTF2B, POLR1B, TAF6, MED28, MED7, USP22, TAF1C, ENY2, SUPT16H, TAF1B, CPSF4, POLR2H, MED13L, MED6, TTF1, TAF12, MED13, MED15, MED24, CTDP1, POLR2D, SUPT6H, SNAPC5, UBTF, GTF3C1, GTF3C4, NELFB, TAF10, DXO, POLR2F, GTF2F1, NUDT21, GTF2H3
Glycolysis-Gluconeogenesis-and-Pentose-Phosphate-Pathways	TKT, TPI1, SLC25A11, ALDH3B1, PFKL, GOT2, GPI, PFKP, PGM1, HK3, ALDOA, ALDH1A1, ALDH2, GPD2, ALDH9A1, PFKM, RPIA, FBP1, G6PC3, AKR1A1
Golgi	ERGIC3, ST3GAL5, MFNG, COPZ1, GORASP2, GGA1, GGA2, GGA3, STK25, GALNT3, UNC45A, GSAP, TRAPPC6A, CALU, DENND4B, EPS8, TRAPPC10, CHST12, ATP8B4, GOLGA7, C7orf49, KLHL20, MGAT1, GALNT1, ARFIP2, RFNG, BLZF1, GLG1, TRAPPC12, GOLGA4, GOSR1, MICAL2, ENTPD6, ST3GAL1, ST3GAL2, C16orf58, ST8SIA4, UBXN2B, B3GNT2, PCSK5, CPQ, ATP7A, TMED5, RER1, C1GALT1, ARL1, BSDC1, FNDC3B, TBC1D22A, CHIC2, PDXDC1, CALML4, …
Immune-Cell-Surface	SIGLEC1, DOK2, IL15RA, CD1D, CD244, FCGR1B, FPR2, FCGR3B, IL6ST, MS4A4A, CCR1, IL10RA, ICAM3, CD44, CD4, GPR18, CD93, CD1C, SELPLG, LAIR1, CD99, CD300A, TNFRSF1B, IGHV3-21, SLA, CSF1R, SIGLEC5, CD79B, PTPRC, CD300C, SELL, CXCR2, BST2, IL17RA, LY96, CD2AP, FUT4, LST1, MERTK, IL27RA, CD180, NKTR, SLAMF8, IGLC1, BST1, IL13RA1, LILRA5, TNFRSF14, TYROBP
Immune-Signaling	FYN, PHF11, PKN1, LYN, SAMSN1, SYK, BACH1, THEMIS2, MAP4K1, SWAP70, LPXN, PLCL2, VAV1, SRGN, BATF, TIA1, TFEB, TFE3, LAT2, LCP2, RBPJ, PTPN6
Integrin-Pathway	ITGAE, PXN, ACTG1, RAF1, ITGA5, PTK2B, RRAS, CDC42, SRC
Interferon-Stimulated-Genes	SP110, IFI27, EIF2AK2, HERC6, IFI6, IFITM1, IFITM2, SPATS2L, IFIT5, IFITM3, SP100, IFI44L, MX1, IFI44, RTP4, IFIT1, IFIT3, HERC5, RSAD2, SAMD9, MX2, IFI35, IFIT2, GBP1, ISG20
Intracellular-Signaling	TRIM28, PPM1F, SND1, TYK2, SNRK, MAPK8IP3, YWHAB, AKT1, STAT1, CALM1, RPS6KA4, PTPN18, MAPKAPK3, SHC1, IKBKB, NPRL2, JAK2, TNFAIP2, WDR59, TSC2, CSNK1A1, PRKCB, NRGN, EFHD2, MAP2K3, NMI, PPP1R3D, ORAI2, LMO2, ILKAP, MINK1, RPS6KA1, TAOK3, RGS14, MARCKSL1, CAMLG, PRKAG2, PTPN12, FLCN, RYK, RIOK3, GAK, TPD52L2, VRK3, SGPL1, RHEB, NFATC2IP, MOB1A, ABCF1, PPP2R5D, DUSP22, STAT6, CRTC3, MLST8, MAP2K5,…
Lysosome	HGSNAT, CTSL, TPCN1, MAN2B1, SLC15A3, BLOC1S1, RNASE2, ATP6V1E1, SGSH, TCIRG1, GAA, CTSK, SLC17A9, HGS, SCARB2, RNASET2, SC5D, ATP6AP1, IDUA, CLCN7, APP, ATP6V1G1, SLC29A3, WDR41, ATP6V1C1, CTSS, DNASE2, ATP6V0E1, NAGPA, PRCP, HEXA, CTSZ, NPC1, ATP6AP2, NAGA, MANBA, IDS, CLN3, ATP6V0A1, ATP6V0C, SLC36A1, ATP6V1H, MCOLN1, LAMP1, HPS1, NAAA
Melanosome
MHC-Class-ONE	TAP1, HLA-A, B2M, HLA-G, HLA-J, HLA-B, TAPBP
MHC-Class-TWO	HLA-DMA, CIITA, HLA-DRB1, CD74, HLA-DPA1, ZXDC, HLA-DPB1, HLA-DRB6, HLA-DMB, RFX5, HLA-DQB1, HLA-DQA1
MicroRNA-Processing	ADAR, DCP2, EDC4, AGO1, PABPC1, TNRC6B, PAN2
MicroRNAs
Mitochondria-DNA-to-RNA	MRPS27, MRPS22, MRPS2, TUFM, MRPL42, LRPPRC, PTCD3, MRPL18, MTERF1, TEFM, MRPL16, TST, LONP1, METTL17, MRPL22, MRPL19, MRPL2, GTPBP3, MRPL17, MRPL11, IARS2, MRPL39, MRPL24, TRIT1, FASTKD5, FARS2, MRPL4, PTRH2, MRPS14, MRPS10
Mitochondria-General	ALAS1, CYP27A1, LETMD1, SLC25A5, SLC25A3, GLRX2, ECHS1, SLC25A1, GLOD4, FIS1, RSAD1, C21orf33, PPOX, RHOT2, ACADVL, ACYP2, SPG7, ACAD8, SLC25A6, SLC25A38, YME1L1, ERAL1, ECI2, SLC25A13, SHMT2, UCP2, MCCC2, ABCE1, AKAP1, COQ2, COQ10B, PARL, TIMM17A, PCCA, COQ4, TMEM70, TOMM20, LYRM4, CRAT, CMC2, TOMM6, DBT, TK2, CYP1B1, SLC35F6, GLS, ATAD3A, ABAT, HIBCH, FASTKD3, HIGD1A, SAMM50, CHCHD2, COQ9, FAHD…
Mitochondria-Oxidative-Phosphorylation	UQCRC2, BCS1L, COX15, NDUFV1, NDUFS2, COX4I1, NDUFB8, ATP5J, NDUFS1, ATP5G3, SURF1, ATP5B, COA1, OXA1L, COA4, COX7A2L, ATP5O, DNAJC15, NDUFAF3, COX7C, COX17, NDUFA10, NDUFA8, NDUFA6
Mitochondria-TCA-Cycle	CS, IDH3B, MDH2, SUCLG1, PDK4, SDHD, SDHA, OGDH, SDHB, PDK2
mRNA-Splicing	SNRNP70, RBM23, LSM4, SNRNP200, HNRNPA1, SRSF5, SRSF6, HNRNPDL, U2AF2, SNW1, CLK1, HNRNPA2B1, SF3A1, SRSF8, AKAP17A, HNRNPA0, CLASRP, SF3B4, SF3A2, PTBP1, SFPQ, SF1, DDX23, SF3B3, CLK2, SUGP2, PNN, CHERP, SF3A3, RBM8A, PRPF6, ZRSR2, ACIN1, SF3B5, PRPF4B, PRPF19, SRSF11, SRRM2, CDC40, PRPF8, CDC5L, RNPS1, RBM15B, HNRNPUL1, DDX46, SRSF7, NCBP2, BCAS2, SNRPB, HNRNPA3, MBNL1, SF3B2, WBP11, PRPF38B, H…
mRNA-Translation	EIF3L, PABPC4, EIF4B, QARS, RBM7, EEF2, SSB, NXF1, RPL15, IVNS1ABP, LARS, TDRD7, RPL22, TSEN34, RPL7, LARP7, CIRBP, RPLP0, NONO, EIF3B, RPS6, RPL3, RPS23, RPS27L, EIF3F, RBMS1, CIR1, EIF3K, CTDSP2, EIF2B4, EIF3E, RPL4, EIF3D, NARS, FBL, CSDE1, EIF3A, ZCCHC24, SNRNP35, MATR3, DARS, RPS10, RTCA, NHP2, EIF2D, RBM3, TRMT1, YTHDF1, TARDBP, ARL6IP4, GSPT2, STAU1, RPL13, RPS3, NACA, RPL28, SRPK2, RPL35A…
Nuclear-Hormone-Receptors	RXRA, RXRB
Nucleus-and-Nucleolus	ZCCHC2, ISG20L2, MT1F, IPO5, RTCB, NGRN, GPN2, APOBEC3A, MEPCE, ATRAID, MT1E, MT1X, TMEM43, NPM1, LAS1L, TMCO6, TMPO, PNRC1, FXR1, HELZ, TERF1, NUP85, NOL7, NUP210, RAE1, DKC1, SUN2, NSMF, APOBEC3G, TMEM38B, CALCOCO1, FAM50A, PCNP, SKIV2L, RBM6, NPIPA1, DIMT1, PGRMC2, REXO2, IPO7, AGFG1, LBR, NUP62, NUP93, ZMAT3, NCL, RANGAP1, SDAD1, MT1G, KPNB1, OGFR, SAFB2, NOC4L, USB1, MT1H, NOL9, KPNA6, ANKLE…
Pattern-Recognition-Receptors	ISG15, OAS1, PCBP2, OAS3, DDX60, CARD9, OAS2, OASL, TLR2, IFI16, IRF7, TANK, DDX58, PLSCR1, PARP12, TRIM22, TRIM38, IFIH1, TRIM14, DDX41, ZC3HAV1, NLRP1, LRRFIP1, TRAF6, TICAM1, IRF3, MYD88, IRF1, CASP1, MAVS, LY86, CASP5, SIGIRR, DDX1, DHX9, TRIM5, TRIM25, TLR5
Peroxisomes	GSTK1, IDI1, GNPAT, PEX6, ISOC1, ACOX1, PEX19, PEX11B, PEX12, PEX5
Pro-Apoptosis	DFFA, CASP7, BCL10, XAF1, DAP3, FADD, TP53BP2, KIAA0141, FASTK, FAS, AK2, RBM25, TNFRSF10B, SIVA1, TP53, SH3GLB1, CIDEB, HTRA2, DIDO1, CASP3, TNFRSF8, STK17A, MOAP1, PDCD10, BCLAF1, CASP8, PDCD5, FKBP8
Pro-Proliferation	MCM5, TCF4, CDK5RAP3, ZBED1, DCTN2, ANAPC5, CKAP2, CIZ1, PHACTR2, MCM7, CDK4, CCNI, RCC1, CDC27, CDK17, RFC3, HAUS4, E2F3, POLD2, SKP2, RPA2, CEP57, ANAPC2, CDK7, CCNG1, HAUS2, REPIN1, ANXA11, CDK19, BUB3, CENPB, CDC16, CDC25B, ORC3, VRK1, ANAPC15, ZW10, MZT2B, POGZ, MCM3, CDK2, NSFL1C, CCNJ, CDC23, STAG2, ARPP19
Proteasome	PSME3, PSMD3, PSMA6, PSMC2, PSMA3, PSMD12, PSMA4, RAD23B, POMP, PSMD9, PSME2, PSMD1
Pseudogenes	PMS2P1, BTF3P11, USP32P2, APOC1P1, CROCCP2, PMS2P3
RAS-Superfamily	ADAP2, RGL2, TBC1D12, DENND1B, RAPGEF2, RASSF1, SGSM2, GDI1, RASSF4, ARHGAP4, TBC1D9B, RABGGTA, SIPA1, RASGRP2, RGL1, TBC1D17, TBC1D9, MYO9B, RHOA, ADAP1, ARHGEF2, TBC1D2B, ARHGAP15, ARHGAP26, ARHGEF40, ARHGEF1, ARHGDIA, SGSM3, FGD2, ARHGEF7, NF1
Reactive-Oxygen-Species-Protection	GSTP1, P4HB, TXN2, PRDX4, GPX1
Secreted-and-ECM	PEBP1, SPINT2, HEG1, SERPING1, RNASE1, ADAM15, SEMA3C, CFP, FBRS, LXN, F5, HPSE, TPSAB1, CKLF, APLP2, RNASE6, ADAMTS5, MFAP3, VNN2, TIMP1, THADA, IGFBP7, ANXA2, PGF, HGF, LYPLA2, ANXA2P2, SPARC, ENPP4, HP, TGFBI, VASH1, SERPINB2, ITFG1, SERPINB6, HNMT, CLU
Secreted-Immune	IL1RN, LGALS3BP, TNFSF13, CCL2, TXLNA, CCL8, S100A8, IK, LGALS8, C1QA, C1QB, IL16, CXCL10, CCL7, LGALS3
Transcription-Factors	ZNF395, MYC, SET, ILF3, TCF7L2, KLHDC2, SIN3B, USF2, VENTX, ZNF721, HDGF, ARGLU1, HESX1, NACC2, DRAP1, CREBL2, ZBTB48, ZMIZ2, FOXK2, ZNF580, ETV7, MLXIP, KLF9, CREBZF, JUND, MAML1, PHTF2, ZNF672, ARID5B, ZNF267, SOX4, PTOV1, NRIP1, ZNF443, ZNF701, MAFB, SAP25, FUBP1, FOXO1, RYBP, VPS72, MAZ, PBX2, ZNF266, PATZ1, ZNF160, TFEC, ZNF32, PML, ZNF124, SLTM, ZBTB11, THAP11, LANCL2, ASXL2, MNT, ZNF611, S…
Transporters	PIEZO1, SLC5A3, SLC30A1, SLC7A1, SLC16A1, SLC23A2, ATP2B1, SLC52A2, SLCO4C1, SLC16A5, CACNA2D3, TBC1D4, ABCC5, SLC4A2, SLC39A4, ATP9B, SLC2A6, CNNM3, SLC38A7, SLC16A6, SLC12A9, KCNJ2, TCN2, CLIC4, STOM, ABCB7, SLC46A3, KCNAB2, SLC2A9, AKAP7, SLC31A2, SLCO3A1, SLC38A6, SLC12A7, SLC39A8, SLC11A1, ABCC1, ABCA7, CLCN3, SLC1A5, TMEM109, SLC35E3, KCNQ1, SLC16A7, KCNJ15, CUTC, SLC22A5
Transposon-Control
Ubiquitylation-and-Sumoylation	SPSB3, USP18, RLIM, UBE2L6, TFG, CUL1, TTC3, UBE2I, N4BP1, ASB13, NEDD8, MKRN1, MGRN1, UNC50, FBXW2, USPL1, UBC, WDR5B, FEM1C, UBXN6, DCAF8, CUL2, ARIH2, AUP1, KLHL24, FBXO41, TRPC4AP, USP25, USP5, FBXO21, WWP2, MARCH8, WDYHV1, UBE2G1, N4BP2L1, RNF220, UCHL3, SIAH2, KLHL9, USP7, KLHDC10, COPS7A, RNF14, FBXL15, CACYBP, SENP3, RNF146, RNF38, FBXO28, DCAF15, KLHL18, UBXN1, UBAP2, UBE2K, MARCH1, FBXW…
Unfolded-Protein-and-Stress	UBE2J1, SCAP, ST13, CCT3, CCT4, PRKCSH, CCT6A, UBE2G2, PFDN5, GANAB, EIF2AK3, DNAJB6, CANX, NPLOC4, TMEM214, HSP90AB1, CALR, TOR1A, HSPA8, VAPB, ATF6, SEL1L, PFDN2, ATF6B, ATXN3, MAN1B1, HSPA5, RTN3, SEC62, PPP1R15A, VCP, INSIG1, FAF2, DNAJC4, SERP1, UBXN4, SEC63
Unknown	CRTAP, TEX261, KBTBD2, PLAGL2, ZFAND1, ROGDI, FAM46A, WDR6, LRRC47, FAM8A1, CCDC92, KRBOX4, TMEM147-AS1, NT5C2, TMEM255A, MYO15B, NPEPPS, CLNS1A, WBP1L, TMEM39B, TTC31, PCMTD2, TMEM134, PNISR, PREPL, BLCAP, FAM193B, KIAA0930, MMS19, KLHDC3, LZTR1, R3HDM2, C19orf66, UNC119B, TMEM168, OGFOD3, SSNA1, TTC27, MLF2, TTC13, FEZ2, LOC728392, KIAA0232, NUBP2, DDX50, TAGLN2, RABGGTB, LBHD1, GID8, MAGED1, F…
WNT-Signaling	DVL3

## Sheet: Inactive_CD14_BigC_Matchup
BIG-C Category	Matching Genes in Inactive CD14 DE
Active-RNAs
Anti-Apoptosis	RIPK1, CFLAR, API5
Anti-Proliferation	MAD2L1BP, UBAC1, HUS1, CDKN1B, CAPRIN1, CDK10, PPP2R2D, BTG3
Autophagy	WDFY3, TECPR2, ATG9A, TBC1D5, WDR45, UBR4, RAB7A, ATG5, RB1CC1, GABARAP, TM9SF1, NBR1
Chromatin-Remodeling	NAP1L1, NCOR1, KDM6A, NSUN3, SMCHD1, ANKRD12, MBD3, ASH2L, MT2A, SMARCA4, BRD7, PLAC8, KDM5D, PTMA, ANP32B, ELP3, PAXBP1, XIST, PHF3, SMARCE1, BRPF1, SETD2, ZMYM4, SMARCA2, SAP18, CABIN1, CBX7, ASF1A, SMARCAL1, ARID1A, ZMYM6, H3F3B, H2AFY, NIPBL, CDYL, MTA1, BRD9, ZMYND11, UBE2A, MEAF6, ATRX, CHD1L, H2AFV
Cytoplasm-and-Biochemistry	KMO, OAZ2, ADI1, AHCYL1, ITPR2, BLVRA, AHCY, PARK7, PIK3CA, IP6K1, ACP1, HINT1, CAPN2, UPP1, MTMR1, ETNK1, CMPK1, XPNPEP1, IDE, LAP3, LHPP, ACOT13, INPP5D, UGP2, AKR1B1, PTGS1, CBR1, GK, PLCB2, GART, ADSL, CAPN3, PARP4, MGEA5, OLA1, DPP8, BLVRB, MT1HL1, PNP, NAGK, PIK3C3, ITPKB, GLRX, MAN2C1, MTMR14, PRKAG1, IMPDH2, PDE8A, NAT1, GYG1, SULT1A1, ADPRH, HPRT1, OSBPL2, ALOX5, NME7, PIK3R4, GMPR, GSTM…
Cytoskeleton	ROCK1, DYNLT1, DYNLRB1, TNS3, LIMK2, IFFO1, TRIOBP, DCTN4, UTRN, TMSB10, ANG, PARVB, DIAPH1, CYLD, DIAPH2, VAV3, TUBA1B, MYH9, CLMN, SLC9A3R1, LASP1, LCP1, CORO1C, FRYL, MID1IP1, MPZL2, DCTN6, GAS2L1, TAGLN, BIN3, TBCC, MICAL1, PALLD, SNTB1, DCTN5, KRT10, TNS1, SEPT11, CCDC88A, WDR1, TUBB, MYO10, DCTN3, LIMS1, MKLN1, NUBP1, CORO1B, BIN2, CTNNA1, CEP164, ARF4, CNPY2, PEA15, TUBA1C, MYCBP2, EML4
DNA-Repair	INTS12, XRCC4, BCCIP, NHEJ1, NBN, SMC5, XRCC5, PARP2, FANCF, FANCL, MSH6, RBX1, NSMCE4A, TELO2, RAD50, TDP2, POLH, PARP1, RPA3, BARD1, POLL, UVRAG
Endocytosis	CHMP2A, DAB2, TSG101, CHMP5, RAB31, RAB11A, SNX1, ARRB1, ARPC2, SNX2, VPS4A, ARPC5L, ITSN2, ARAP2, SNX4, ACAP2, RAB5A, CAPZB, IQSEC2, GRK6
Endoplasmic-Reticulum	ATP10A, PCMT1, EXT1, TOR1B, REEP5, SPTLC2, CNIH4, YIPF6, SRP72, SEC24A, FADS1, VRK2, SEC23B, SRP19, ERGIC2, MIA3, P4HTM, ORMDL2, MGST3, EMC2, EPHX1, PTDSS1, PIGP, SPTLC1, RTN1, RPN2, PGAP3, HYOU1, P4HA1, SRP54, SEC11A, SAR1A, SEC24B, DBI, PDIA3, FAM172A, TMED9, CLCC1, RAB1A, ERLIN1, CPVL
Endosome-and-Vesicles	SNCA, SNX13, PUM1, AP1B1, RAB8B, STX3, LYST, SDCCAG3, LAMTOR5, RABGAP1L, CLSTN1, SCFD1, KIF16B, PACSIN2, VAMP1, PLEKHF2, MYOF, DYSF, RAB27A, STX16, TFRC, AP3B1, ANXA4, LAMTOR3, STX7, ANKFY1, AP1G1, GAPVD1, VAMP4, STEAP3, VAMP2, VAMP5, RIN2, SORL1, DNAJC13, MON2, RAB14
Fatty-Acid-Biosynthesis	ACSL3, ACSL1, ECH1, HADH
General-Cell-Surface	TSPAN3, CERK, LHFPL2, TCTN3, PTPRO, BMPR2, IFNGR2, GABBR1, ADAM10, FAM168B, LPAR2, EPHB2, DPEP2, LY6E, FCGRT, VIPR1, EFNB1, STAB1, C3AR1, IFNGR1, ADAM21, EMP1, TGFBR2, PTGIR, FFAR2, CCRL2, RIT1
General-Transcription	ATXN7, MED28, MED8, MED21, POLE3, GTF2B, TAF1B, TRRAP, MED14, KAT2B, KAT2A, SUB1, POU2F1, TAF6, TAF12, RNGTT, MED6, POLR3K, NUDT21, MED1
Glycolysis-Gluconeogenesis-and-Pentose-Phosphate-Pathways	PFKP, TALDO1, ALDH2, ALDH3B1, GPD2, PGK1, FBP1, TPI1, GAPDH, ENO1, PFKM, TKT
Golgi	OSBP, CALU, GGA2, GOSR1, KLHL20, B3GNT2, CHSY1, COPB2, TRAPPC10, CPQ, TMED5, COPZ1, ATP8B4, CRYZ, GCNT1, SLC35D2, MICAL2, GOLGA4, MAN1A2, GGA1, ST8SIA4, NAPA, GALNT3, ITM2B, ST3GAL6, FNDC3B, STS, FAM20B, ASCC3, ST3GAL2, ANKRD49, B4GALT5, C1GALT1, SCYL3, MGAT2, TRAPPC2L, UNC45A, ARCN1, ST3GAL5, GOLT1B, EPS8, C16orf58, TMED2, GALNT1, GALNT10, GPR107, TMEM87A
Immune-Cell-Surface	DOK2, CCR2, CD1D, IL15RA, IL6ST, GPR18, FCGR1B, TYROBP, CD300C, CD163, CD1C, FPR2, SIGLEC5, SIGLEC1, CD244, MS4A4A, CCR1, IL1R2, CD99, CD164, CD2AP, ADGRE3, CD4, SIGLEC9, PTPRC, IGHV3-21, IGLC1, BST2, NKTR, CD44, THBD, SELPLG, NCKAP1L, IGKC, IL6R, CD86
Immune-Signaling	BACH1, PHF11, TIA1, BATF, RBPJ, LYN, CRLF3, SWAP70, SAMSN1, MAP4K1
Integrin-Pathway	ITGAE, CDC42, GNB1, ACTG1, GNA15, PAK2, VCAN, RAC2, PTK2, SRC
Interferon-Stimulated-Genes	SP110, IFIT5, HERC6, IFITM2, IFI6, SP100, EIF2AK2, IFITM3, IFITM1, IFI27, ISG20, IFIT3, IFI44L, SAMD9, IFI44, MX2, MX1, IFIT1, RSAD2, SPATS2L, IFI35, HERC5, RTP4, IFIT2, GBP1
Intracellular-Signaling	TAOK3, MAP2K6, PPP2R2A, CSNK1A1, RHEB, TRIM28, JAK2, PTPN12, SND1, ORAI3, PPM1F, FRAT2, SNIP1, STAT1, SNRK, PLCB1, PPP2R1B, STK17B, TYK2, RPS6KA4, STAT3, S100A6, NFKB1, GNAI3, SMAD7, PPP1R8, SGPL1, CAMK2G, FGR, PPFIA1, DUSP3, GRB10, PTP4A1, GNAQ, MINK1, PLD1, LYL1, PRKAG2, CAMLG, MAPK1, MAPK14, MAPK8IP3, ORAI2, PTPN18, PPP1R7, CISH, MOB1A, TAB2, PRKCH, NMI, PPM1B, WDR26, FKBP15, STK19, FKBP2, PTP…
Lysosome	RNASE2, SLC36A1, ATP6V1E1, ATP6V1C1, ATP6AP1, SCARB2, WDR41, SORT1, SLC17A9, ATP6V1G1, HPS5, IDS, TPCN1, GM2A, RNASET2, NAAA, SLC15A3, GAA, HEXB, ARL8B, CTSB, CTSL
Melanosome
MHC-Class-ONE	TAP1, HLA-C, TAPBPL, HLA-J, HLA-B, HLA-E, HLA-F, HLA-G
MHC-Class-TWO	HLA-DMA, HLA-DPB1, HLA-DPA1, CD74
MicroRNA-Processing	ADAR, AGO1, ZCCHC6, CNOT1
MicroRNAs
Mitochondria-DNA-to-RNA	MRPL42, MRPS27, MRPL16, FASTKD5, MRPL22, MRPS22, MRPS28, MRPS16, QRSL1, MRPL35, MRPL2, LRPPRC, MRPL49, MRPL33
Mitochondria-General	RSAD1, SLC25A5, ACAD8, ETHE1, MFN1, PDSS1, CPT1A, SLC25A13, YME1L1, SCCPDH, OPA1, GLS, PPOX, NME4, SFXN3, TIMM23, TMEM70, TIMM8B, ME2, CYP27A1, ETFB, MTX2, GRPEL1, SLC25A3, SLC25A20, SLC25A1, SAMM50, GLRX2, APOOL, ATP5C1, HIGD1A, SLC25A46, VDAC3, RHOT2, ABCE1, SLC25A22
Mitochondria-Oxidative-Phosphorylation	NDUFC1, NDUFB8, NDUFA8, NDUFS1, NDUFV2, COA1, DNAJC15, NDUFA3, NDUFAF3, COX17, COX5B, ATP5L, COA3, COX6B1, NDUFB4, TMEM126B, ATP5S
Mitochondria-TCA-Cycle	CS, PDHX, FH, DLD, SDHA
mRNA-Splicing	CDC40, HNRNPDL, DHX8, SNRNP70, SNW1, SNRNP200, SF3A2, SRSF6, CLK1, HNRNPF, SFPQ, SRSF3, HNRNPA1, NCBP1, AQR, CRNKL1, HNRNPM, NCBP2, SRSF5, CDC5L, PRPF18, U2SURP, CLK3, RBM15B, U2AF2, CTNNBL1, LSM4, PRPF4B, QKI, SNRNP27, SUGP2, EIF4A3, MBNL1, RBM8A, USP39, SF3B4, SRSF11, CLK2, HNRNPA2B1, BUD31, RNPS1
mRNA-Translation	RBMS1, PABPC4, EIF4B, EIF3L, RPL28, TDRD7, EIF2S2, QARS, RC3H2, UTP14C, CIRBP, RBM7, RPL7, NARS, SSB, CHTOP, EIF3F, RPL15, RPS15, SNRNP35, PAPOLA, PABPC3, EIF3M, RPL3, EIF1AY, CD2BP2, DCPS, WTAP, CARHSP1, SETX, SKIV2L2, RPS4Y1, RPL14, RRAGC, EIF3K, RPL22, RNASE4, RPL13, WBP4, DCP1A, EIF2S1, RBM15, RPS6KC1, LUC7L3, EEF1E1, RPS6, EEF2, CSDE1, EXOSC10, DUSP11, ZC3H4, LARP7, CELF2, SRPK2, EEF1A1, RAR…
Nuclear-Hormone-Receptors	NR4A1, NR2F1, RXRB
Nucleus-and-Nucleolus	MT1F, ZCCHC2, TMPO, HELZ, MT1E, KPNB1, NPM1, MT1X, ISG20L2, NGRN, RANBP2, IPO7, NOL12, BRIX1, NUP37, NCL, NUP98, NOC3L, XPO6, DDX3Y, AMMECR1, KPNA2, NOP10, CCDC94, RTCB, IPO4, GPN2, RBM6, MT1H, NUP160, RBM34, TNPO3, XPO7, NEMF, NUP88, PNRC1, STAU2, SERPINB10, TERF1, NXT2
Pattern-Recognition-Receptors	TLR2, PCBP2, ISG15, IRF7, IFI16, OAS1, DDX60, OAS3, OASL, PARP12, TANK, CASP1, PELI2, PLSCR1, TRIM38, OAS2, IFIH1, DHX58, TICAM1, LY86, MYD88, PYCARD, ZC3HAV1, DDX58, TRIM22, MAP3K7, CARD9, TRIM14, TRIM21, TLR4, APIP, TLR7
Peroxisomes	IDI1, GNPAT, ISOC1, PHYH, ACOX1, PEX3, PEX14
Pro-Apoptosis	BCL3, FAS, TP53BP2, TNFRSF8, DAPK1, XAF1, SH3GLB1, STK17A, CASP8, SIVA1, AK2
Pro-Proliferation	CCNI, CDC27, CCNH, CDC16, BORA, JTB, TLK2, CDC123, PHACTR2, MCM7, CDK17, BUB3, HAUS4, CDK7, TOP1, STAG2, REPIN1, MAPRE1, TCF4, RFC1, CKAP2, DCTN2, ANXA11, RCC1, NEK9
Proteasome	PSMA6, PSMD1, PSMC2, PSMB8, PSMA3, PSMA4, PSMD12, PSMB9, PSMD8, ADRM1, POMP, PSMD14, PSMA1, PSMD4, PSMA7, PSME3, PSMB3
Pseudogenes	PMS2P3, GK3P, FTH1P5, TPT1P8
RAS-Superfamily	DENND1B, RGL1, GDI1, ARHGAP15, ADAP2, RAPGEF2, NF1, FGD6, RASSF1, DOCK4, RAP1A, SGSM3, ARHGEF7, SGSM2, RASA3, ARHGAP26, RHOB, RASA1, RALB, ARHGAP25
Reactive-Oxygen-Species-Protection	PRDX1, TXN
Secreted-and-ECM	F5, ANXA2P2, APOL6, MFAP3, TIMP1, GFOD1, IGFBP7, GSTO1, PEBP1, RNASE6, SEMA3C, HAMP, TNFAIP6, ITFG1, S100A11, ANXA2, NPPA, CSHL1, SERPING1, ABHD6, P3H1, FBRS, SERPINB8, LGALS1
Secreted-Immune	LGALS3, IL1RN, CXCL10, CCL2, CCL8, LGALS3BP, RNASE3, S100A9, LGALS8, IK, IL15, TNFSF14, MYDGF, CXCL11
Transcription-Factors	ZBTB20, ASXL2, ZNF395, JUND, CRY1, SIN3B, MAML1, TFCP2, UBE2N, ZNF580, NACC2, ARGLU1, ILF3, KLHDC2, AKAP13, ELF1, PURA, USF2, HESX1, FRY, SOX4, ADNP, TFEC, SMAD2, SET, CUX1, DRAP1, JARID2, MORC2, ZNF768, ZNF185, TRPS1, HBP1, MNT, PML, CEBPG, BRWD1, ZNF692, ZNF7, ZMIZ2, ZNF200, ZNF45, SREBF2, ZNF146, LANCL2, ZNF267, ZNF232, NAB1, ZBTB1, ZNF322, BPTF, ARID5B, ZFX, NFE2, ZNF207, ZSCAN26, GABPB1, NCO…
Transporters	CLIC1, SLC30A1, SLC39A8, SLC5A3, WNK1, SLC2A6, SLCO4C1, FLVCR2, SLC50A1, SLC16A6, CLIC4, KCNJ15, SLC38A2, CACNA2D3, CLCN3, SLC7A1, SLC23A2, SLC43A3, TBC1D4, SLC12A7, SLC46A3, ATP9B, SLC16A1, NIPA2, SLC1A4
Transposon-Control
Ubiquitylation-and-Sumoylation	N4BP1, UBR2, CUL1, USP18, SPSB3, TFG, KLHL12, CUL2, FBXO28, UBE2L6, USP24, USP9X, MKRN1, RNF7, UBE2L3, USP25, RNF146, FBXL14, RNF34, UBE2K, RLIM, KLHL9, MYLIP, USP10, SUMO2, ARIH1, COMMD4, FBXO38, TRIP12, CUL5, OTUD4, RNF4, UBE2Q1, UBC, CUL3, CACYBP, TRIM33, RNF111, UBA5, UCHL3
Unfolded-Protein-and-Stress	INSIG2, TOR1A, PFDN2, CCT6A, ST13, UBE2J1, SERP1, HSPA4, PRKCSH, ATF6, HSPA1A, CALR, CCT7, CANX, SCAP, DNAJC4, FAF2
Unknown	SLFN12, CRTAP, TMEM147-AS1, SETD5, KBTBD2, C1GALT1C1, KRBOX4, KIAA0040, FAM46A, ARMC8, FAM8A1, POP4, NECAB2, HMGXB4, TMEM134, NT5C2, GCLM, PTTG1IP, CEBPA-AS1, CEP104, DNAJA1, PID1, SYNJ1, DNAJC8, GTPBP1, IER5, C19orf66, FAM105A, FAM96B, TMEM168, RSBN1, GLIPR1, LZTR1, C6orf120, UBAP2L, C2orf49, LINC00623, ZNF330, KIAA0513, ZFAND1, C7orf43, C16orf62, VPS13D, C10orf76, FAM53B, TMEM41B, PNISR, CDV3, …
WNT-Signaling	DVL3
