# Supplementary material for: Identification of alterations in macrophage activation associated with disease activity in systemic lupus erythematosus
Source: PLoS One. 2018 Dec 18;13(12):e0208132. doi: 10.1371/journal.pone.0208132 (PMC6298676; doi:10.1371/journal.pone.0208132)
Supplement: S4 Table — (XLSX) [file pone.0208132.s004.xlsx]

## Sheet: SIENNA3
Module Color	Probe	ENTREZ	Gene Symbol	kWithin
sienna3	209380_s_at	10491	ABCC5	0.0913536
sienna3	201715_s_at	8881	ACIN1	0.0232996
sienna3	201630_s_at	4601	ACP1	0.161259
sienna3	206833_s_at	23097	ACYP2	0.112268
sienna3	202486_at	292	AFG3L2	0.047488
sienna3	200848_at	1975	AHCYL1	0.104735
sienna3	211986_at	23014	AHNAK	0.119533
sienna3	214259_s_at	8664	AKR7A2	0.0910618
sienna3	204446_s_at	51386	ALOX5	0.00761113
sienna3	200098_s_at	56910	ANAPC5	0.176026
sienna3	200612_s_at	7329	AP2B1	0.0976018
sienna3	210027_s_at	2058	APEX1	0.518248
sienna3	201229_s_at	9905	ARIH2	0.0190993
sienna3	201658_at	3094	ARL1	0.0238512
sienna3	214749_s_at	6138	ARMCX6	0.0455491
sienna3	218841_at	11184	ASB8	0.0382952
sienna3	208758_at	328	ATIC	0.0615504
sienna3	209492_x_at	22818	ATP5I	0.032176
sienna3	210453_x_at	3376	ATP5L	0.200177
sienna3	211852_s_at	4673	ATRN	0.109602
sienna3	220525_s_at	6201	AUP1	0.17036
sienna3	208517_x_at	3945	BTF3	0.228465
sienna3	218298_s_at	8667	C14orf159	0.230625
sienna3	221878_at	26355	C2orf68	0.023028
sienna3	203538_at	5018	CAMLG	0.108663
sienna3	210944_s_at	6194	CAPN3	0.17572
sienna3	207842_s_at	64319	CASC3	0.0347315
sienna3	212886_at	6146	CCDC69	0.0216722
sienna3	217988_at	22984	CCNB1IP1	0.123483
sienna3	200910_at	5859	CCT3	0.182924
sienna3	220307_at	8455	CD244	0.155927
sienna3	209658_at	3843	CDC16	0.141924
sienna3	203469_s_at	5954	CDK10	0.0208562
sienna3	212897_at	6117	CDK19	0.0404837
sienna3	209667_at	4357	CES2	0.0142543
sienna3	205101_at	57798	CIITA	0.146347
sienna3	200998_s_at	5445	CKAP4	0.0258585
sienna3	203653_s_at	55341	COIL	0.0473805
sienna3	217726_at	1660	COPZ1	0.228019
sienna3	200086_s_at	79042	COX4I1	0.281057
sienna3	213846_at	10057	COX7C	0.0839189
sienna3	201380_at	6218	CRTAP	0.338607
sienna3	36566_at	98	CTNS	0.0378588
sienna3	203979_at	6228	CYP27A1	0.0987137
sienna3	201572_x_at	54470	DCTD	0.141931
sienna3	202420_s_at	8761	DHX9	0.0740296
sienna3	217912_at	5579	DUS1L	0.141684
sienna3	203230_at	2314	DVL1	0.048038
sienna3	201135_at	51744	ECHS1	0.503309
sienna3	200094_s_at	29803	EEF2	0.554893
sienna3	211956_s_at	8161	EIF1	0.0551145
sienna3	218488_at	8661	EIF2B3	0.0339376
sienna3	215482_s_at	10147	EIF2B4	0.151369
sienna3	212351_at	6430	EIF2B5	0.0323461
sienna3	218253_s_at	689	EIF2D	0.420664
sienna3	200596_s_at	3178	EIF3A	0.0551842
sienna3	200005_at	58477	EIF3D	0.433481
sienna3	208697_s_at	57820	EIF3E	0.323974
sienna3	200023_s_at	8665	EIF3F	0.651628
sienna3	201592_at	5425	EIF3H	0.124766
sienna3	221494_x_at	6653	EIF3K	0.457903
sienna3	217719_at	293	EIF3L	0.905758
sienna3	211938_at	23008	EIF4B	1
sienna3	208770_s_at	10209	EIF4EBP2	0.027075
sienna3	201809_s_at	6175	ENG	0.0631078
sienna3	200843_s_at	6191	EPRS	0.0419266
sienna3	220942_x_at	60488	FAM162A	0.148549
sienna3	220547_s_at	9987	FAM35A	0.0108753
sienna3	209683_at	7580	FAM49A	0.0184343
sienna3	210975_x_at	79026	FASTK	0.0333583
sienna3	211623_s_at	5066	FBL	0.491885
sienna3	218255_s_at	8890	FBRS	0.0992287
sienna3	212229_s_at	10939	FBXO21	0.0784722
sienna3	47773_at	4841	FBXO42	0.0286161
sienna3	211734_s_at	80017	FCER1A	0.0357712
sienna3	219117_s_at	54585	FKBP11	0.0510679
sienna3	222065_s_at	2091	FLII	0.0996539
sienna3	204829_s_at	6176	FOLR2	0.0955599
sienna3	218103_at	4261	FTSJ3	0.0463567
sienna3	214093_s_at	4258	FUBP1	0.0685577
sienna3	205565_s_at	56948	FXN	0.018814
sienna3	210105_s_at	54537	FYN	0.10174
sienna3	208693_s_at	25875	GARS	0.0436804
sienna3	209729_at	1938	GAS2L1	0.110711
sienna3	214718_at	6143	GATAD1	0.0130167
sienna3	32502_at	51433	GDPD5	0.024171
sienna3	207966_s_at	23232	GLG1	0.0426732
sienna3	201056_at	3609	GOLGB1	0.0237296
sienna3	200708_at	6122	GOT2	0.0854643
sienna3	221549_at	57134	GRWD1	0.0222257
sienna3	201415_at	23478	GSS	0.097197
sienna3	208631_s_at	8480	HADHA	0.271637
sienna3	221767_x_at	6526	HDLBP	0.0635078
sienna3	218450_at	8879	HEBP1	0.0331919
sienna3	218620_s_at	8148	HEMK1	0.00377244
sienna3	207721_x_at	57215	HINT1	0.252061
sienna3	217478_s_at	4134	HLA-DMA	0.273276
sienna3	203290_at	5437	HLA-DQA1	0.0293568
sienna3	221919_at	53373	HNRNPA1	0.220539
sienna3	209068_at	57128	HNRNPDL	0.143454
sienna3	204744_s_at	1939	IARS	0.0744271
sienna3	217804_s_at	388969	ILF3	0.0878487
sienna3	201892_s_at	23164	IMPDH2	0.499217
sienna3	202809_s_at	7263	INTS3	0.14917
sienna3	211954_s_at	11331	IPO5	0.376752
sienna3	208114_s_at	83743	ISG20L2	0.347656
sienna3	209171_at	6429	ITPA	0.0656525
sienna3	201362_at	4152	IVNS1ABP	0.121656
sienna3	202182_at	2648	KAT2A	0.315909
sienna3	203162_s_at	3646	KATNB1	0.102725
sienna3	213146_at	2205	KDM6B	0.120207
sienna3	209255_at	9789	KLHDC10	0.0897132
sienna3	208117_s_at	6204	LAS1L	0.0547242
sienna3	213564_x_at	1855	LDHB	0.0801448
sienna3	207170_s_at	55037	LETMD1	0.372897
sienna3	212904_at	8883	LRRC47	0.106699
sienna3	221535_at	81875	LSG1	0.0759696
sienna3	202737_s_at	26112	LSM4	0.143807
sienna3	205859_at	6502	LY86	0.125965
sienna3	218561_s_at	81544	LYRM4	0.132994
sienna3	218437_s_at	2022	LZTFL1	0.0517455
sienna3	218918_at	5094	MAN1C1	0.0166284
sienna3	212566_at	1635	MAP4	0.0762481
sienna3	214219_x_at	9688	MAP4K1	0.237504
sienna3	207292_s_at	10634	MAPK7	0.0135147
sienna3	203353_s_at	51409	MBD1	0.0532535
sienna3	209036_s_at	9368	MDH2	0.151334
sienna3	204168_at	2395	MGST2	0.0390528
sienna3	202167_s_at	65123	MMS19	0.097961
sienna3	214771_x_at	1327	MPRIP	0.0660848
sienna3	203524_s_at	3030	MPST	0.244703
sienna3	217942_at	10425	MRPS35	0.023286
sienna3	202364_at	6418	MXI1	0.0214431
sienna3	202268_s_at	25828	NAE1	0.0172903
sienna3	208752_x_at	10653	NAP1L1	0.387781
sienna3	200057_s_at	2534	NONO	0.524387
sienna3	201454_s_at	1979	NPEPPS	0.074081
sienna3	200063_s_at	10572	NPM1	0.186781
sienna3	202188_at	2806	NUP93	0.161447
sienna3	201800_s_at	6233	OSBP	0.00654189
sienna3	208717_at	3615	OXA1L	0.176716
sienna3	201064_s_at	27335	PABPC4	0.828666
sienna3	212958_x_at	27044	PAM	0.0289846
sienna3	213264_at	1104	PCBP2	0.201749
sienna3	212424_at	10922	PDCD11	0.0273918
sienna3	210976_s_at	2350	PFKM	0.0822518
sienna3	201600_at	81553	PHB2	0.714156
sienna3	206567_s_at	10632	PHF20	0.225817
sienna3	203201_at	825	PMM2	0.036369
sienna3	214526_x_at	26751	PMS2P1	0.185654
sienna3	201115_at	23435	POLD2	0.0419844
sienna3	209302_at	819	POLR2H	0.12364
sienna3	212955_s_at	5213	POLR2I	0.041056
sienna3	210830_s_at	7168	PON2	0.0302059
sienna3	204788_s_at	5498	PPOX	0.189409
sienna3	207957_s_at	1497	PRKCB	0.0507086
sienna3	208694_at	1892	PRKDC	0.154712
sienna3	213141_at	64210	PSKH1	0.0648653
sienna3	206278_at	57470	PTAFR	0.0618678
sienna3	217895_at	400	PTCD3	0.152152
sienna3	217846_at	3108	QARS	0.983535
sienna3	201558_at	9450	RAE1	0.0764867
sienna3	206499_s_at	8824	RCC1	0.112845
sienna3	201063_at	64118	RCN1	0.0354842
sienna3	219041_s_at	22794	REPIN1	0.0746263
sienna3	201528_at	7385	RPA1	0.133586
sienna3	221476_s_at	2937	RPL15	0.655116
sienna3	200029_at	4891	RPL19	0.0540221
sienna3	221726_at	5724	RPL22	0.910757
sienna3	215963_x_at	81887	RPL3	0.683918
sienna3	201033_x_at	27183	RPLP0	0.852326
sienna3	200763_s_at	22985	RPLP1	0.202056
sienna3	200095_x_at	1593	RPS10	0.433267
sienna3	213890_x_at	140461	RPS16	0.195264
sienna3	201665_x_at	471	RPS17	0.229236
sienna3	200926_at	10300	RPS23	0.191661
sienna3	200017_at	3069	RPS27A	0.0471737
sienna3	208692_at	25804	RPS3	0.174996
sienna3	200933_x_at	5598	RPS4X	0.103378
sienna3	200081_s_at	8893	RPS6	0.553036
sienna3	213941_x_at	8880	RPS7	0.0108353
sienna3	214317_x_at	5379	RPS9	0.116048
sienna3	218914_at	521	RRNAD1	0.0230269
sienna3	213398_s_at	117246	SDR39U1	0.144211
sienna3	216274_s_at	4869	SEC11A	0.388831
sienna3	200631_s_at	2617	SET	0.190353
sienna3	214016_s_at	550	SFPQ	0.106667
sienna3	212321_at	8891	SGPL1	0.082627
sienna3	212319_at	9520	SGSM2	0.101108
sienna3	204019_s_at	6203	SH3YL1	0.128655
sienna3	210792_x_at	2734	SIVA1	0.125425
sienna3	210567_s_at	6850	SKP2	0.108901
sienna3	203124_s_at	5681	SLC11A2	0.0419322
sienna3	200657_at	2804	SLC25A5	0.589929
sienna3	212826_s_at	59347	SLC25A6	0.586746
sienna3	212944_at	23135	SLC5A3	0.0665929
sienna3	201349_at	6188	SLC9A3R1	0.271988
sienna3	204466_s_at	6217	SNCA	0.119026
sienna3	201622_at	163	SND1	0.49235
sienna3	212560_at	55893	SORL1	0.12199
sienna3	201240_s_at	5373	SPCS2	0.0215288
sienna3	214494_s_at	7203	SPG7	0.0682337
sienna3	210715_s_at	6767	SPINT2	0.206903
sienna3	46256_at	240	SPSB3	0.362982
sienna3	218140_x_at	7529	SRPRB	0.369097
sienna3	201696_at	1350	SRSF4	0.0145019
sienna3	212266_s_at	50865	SRSF5	0.128623
sienna3	207040_s_at	52	ST13	0.312159
sienna3	200028_s_at	51230	STARD7	0.10349
sienna3	214092_x_at	3704	SUGP2	0.118746
sienna3	207540_s_at	27287	SYK	0.1811
sienna3	202840_at	10768	TAF15	0.0533707
sienna3	221264_s_at	5007	TARDBP	0.0382452
sienna3	221858_at	10625	TBC1D12	0.156472
sienna3	212910_at	8558	THAP11	0.0905305
sienna3	217914_at	3117	TPCN1	0.278319
sienna3	210986_s_at	7283	TPM1	0.0248314
sienna3	208588_at	5438	TPT1P8	0.0699628
sienna3	218132_s_at	51303	TSEN34	0.0503894
sienna3	209605_at	90864	TST	0.145687
sienna3	201714_at	51093	TUBG1	0.0117657
sienna3	209077_at	6622	TXN2	0.0214826
sienna3	208760_at	10970	UBE2I	0.221879
sienna3	200883_at	6421	UQCRC2	0.153395
sienna3	207376_at	4191	VENTX	0.151847
sienna3	217913_at	54455	VPS4A	0.0562129
sienna3	217717_s_at	6687	YWHAB	0.1235
sienna3	209538_at	5591	ZNF32	0.0762405
sienna3	218149_s_at	8574	ZNF395	0.350237

## Sheet: DARKOLIVEGREEN
Module Color	Probe	ENTREZ	Gene Symbol	kWithin
darkolivegreen	203380_x_at	6430	SRSF5	0.0750194
darkolivegreen	202275_at	2539	G6PD	0.115734
darkolivegreen	209729_at	10634	GAS2L1	0.170121
darkolivegreen	203984_s_at	842	CASP9	0.146019
darkolivegreen	200933_x_at	6191	RPS4X	0.551819
darkolivegreen	210386_s_at	4580	MTX1	0.295032
darkolivegreen	209731_at	4913	NTHL1	0.313143
darkolivegreen	213153_at	23067	SETD1B	0.0658927
darkolivegreen	215963_x_at	6122	RPL3	0.404868
darkolivegreen	202970_at	8445	DYRK2	0.109059
darkolivegreen	218066_at	10723	SLC12A7	0.0727276
darkolivegreen	209435_s_at	9181	ARHGEF2	0.332821
darkolivegreen	204164_at	6494	SIPA1	0.354665
darkolivegreen	213302_at	5198	PFAS	0.397202
darkolivegreen	40016_g_at	375449	MAST4	0.208266
darkolivegreen	218069_at	79077	DCTPP1	0.278858
darkolivegreen	217896_s_at	80011	FAM192A	0.2357
darkolivegreen	217872_at	55011	PIH1D1	0.301381
darkolivegreen	209569_x_at	27065	NSG1	0.292933
darkolivegreen	207515_s_at	9533	POLR1C	0.144174
darkolivegreen	221712_s_at	54663	WDR74	0.276537
darkolivegreen	214427_at	4839	NOP2	0.274996
darkolivegreen	204862_s_at	4832	NME3	0.669949
darkolivegreen	40149_at	25970	SH2B1	0.245875
darkolivegreen	218262_at	64777	RMND5B	0.325436
darkolivegreen	215684_s_at	84164	ASCC2	0.240924
darkolivegreen	200990_at	10155	TRIM28	0.139124
darkolivegreen	204985_s_at	79090	TRAPPC6A	0.185666
darkolivegreen	207842_s_at	22794	CASC3	0.16519
darkolivegreen	221822_at	112869	CCDC101	0.497755
darkolivegreen	217973_at	51181	DCXR	0.359203
darkolivegreen	222125_s_at	54681	P4HTM	0.429431
darkolivegreen	219041_s_at	29803	REPIN1	0.154952
darkolivegreen	200747_s_at	4926	NUMA1	0.164313
darkolivegreen	209828_s_at	3603	IL16	0.656855
darkolivegreen	200843_s_at	2058	EPRS	0.112281
darkolivegreen	202025_x_at	30	ACAA1	0.571562
darkolivegreen	218290_at	55111	PLEKHJ1	0.373288
darkolivegreen	201871_s_at	51035	UBXN1	0.524276
darkolivegreen	202192_s_at	8522	GAS7	0.164295
darkolivegreen	200896_x_at	3068	HDGF	0.189693
darkolivegreen	206219_s_at	7409	VAV1	0.193206
darkolivegreen	208442_s_at	472	ATM	0.212627
darkolivegreen	204102_s_at	1938	EEF2	0.33862
darkolivegreen	205936_s_at	3101	HK3	0.535335
darkolivegreen	212057_at	23199	GSE1	0.316496
darkolivegreen	203823_at	5998	RGS3	0.321887
darkolivegreen	217931_at	10695	CNPY3	0.432011
darkolivegreen	209336_at	5822	PWP2	0.328401
darkolivegreen	214526_x_at	5379	PMS2P1	0.545196
darkolivegreen	218861_at	64320	RNF25	0.331627
darkolivegreen	210981_s_at	2870	GRK6	0.497297
darkolivegreen	219988_s_at	55182	RNF220	0.508885
darkolivegreen	207376_at	27287	VENTX	0.371493
darkolivegreen	202140_s_at	1198	CLK3	0.534616
darkolivegreen	201338_x_at	2971	GTF3A	0.555145
darkolivegreen	206499_s_at	1104	RCC1	0.212084
darkolivegreen	214431_at	8833	GMPS	0.113194
darkolivegreen	206994_at	1472	CST4	0.0688089
darkolivegreen	215482_s_at	8890	EIF2B4	0.519684
darkolivegreen	220558_x_at	10077	TSPAN32	0.610383
darkolivegreen	202826_at	6692	SPINT1	0.125303
darkolivegreen	213750_at	26156	RSL1D1	0.244141
darkolivegreen	209171_at	3704	ITPA	0.164853
darkolivegreen	207556_s_at	8525	DGKZ	0.340913
darkolivegreen	208117_s_at	81887	LAS1L	0.40383
darkolivegreen	221866_at	7942	TFEB	0.518299
darkolivegreen	222099_s_at	26065	LSM14A	0.524545
darkolivegreen	219126_at	55274	PHF10	0.185361
darkolivegreen	218632_at	79654	HECTD3	0.260752
darkolivegreen	204133_at	9136	RRP9	0.249002
darkolivegreen	218876_at	51673	TPPP3	0.263282
darkolivegreen	205353_s_at	5037	PEBP1	0.491439
darkolivegreen	217286_s_at	57446	NDRG3	0.425249
darkolivegreen	212317_at	23534	TNPO3	0.409793
darkolivegreen	203867_s_at	54475	NLE1	0.117691
darkolivegreen	221700_s_at	7311	UBA52	0.281185
darkolivegreen	221951_at	283232	TMEM80	0.256769
darkolivegreen	216885_s_at	50717	DCAF8	0.465001
darkolivegreen	212674_s_at	22907	DHX30	0.567812
darkolivegreen	208760_at	7329	UBE2I	0.358128
darkolivegreen	212611_at	23220	DTX4	0.134835
darkolivegreen	203171_s_at	23378	RRP8	0.318453
darkolivegreen	206949_s_at	23623	RUSC1	0.239468
darkolivegreen	202449_s_at	6256	RXRA	0.591863
darkolivegreen	221797_at	339229	OXLD1	0.772315
darkolivegreen	207559_s_at	9203	ZMYM3	0.149727
darkolivegreen	213066_at	9853	RUSC2	0.299533
darkolivegreen	203802_x_at	55695	NSUN5	0.184903
darkolivegreen	208968_s_at	57019	CIAPIN1	0.141872
darkolivegreen	203723_at	3707	ITPKB	0.507573
darkolivegreen	213669_at	23149	FCHO1	0.606931
darkolivegreen	208690_s_at	9124	PDLIM1	0.27912
darkolivegreen	203317_at	23550	PSD4	0.533626
darkolivegreen	204773_at	3590	IL11RA	0.626122
darkolivegreen	201978_s_at	9812	KIAA0141	0.36505
darkolivegreen	203782_s_at	5442	POLRMT	0.516447
darkolivegreen	214219_x_at	11184	MAP4K1	1
darkolivegreen	205963_s_at	9093	DNAJA3	0.280635
darkolivegreen	213045_at	23031	MAST3	0.543775
darkolivegreen	204081_at	4900	NRGN	0.650249
darkolivegreen	205212_s_at	9744	ACAP1	0.241622
darkolivegreen	203063_at	9647	PPM1F	0.679889
darkolivegreen	201892_s_at	3615	IMPDH2	0.192238
darkolivegreen	212541_at	80308	FLAD1	0.295639
darkolivegreen	52940_at	59307	SIGIRR	0.71782
darkolivegreen	205987_at	911	CD1C	0.453284
darkolivegreen	204522_at	1797	DXO	0.429945
darkolivegreen	214271_x_at	6136	RPL12	0.38096
darkolivegreen	204295_at	6834	SURF1	0.626336
darkolivegreen	201365_at	4947	OAZ2	0.243347
darkolivegreen	52005_at	58525	WIZ	0.124423
darkolivegreen	201770_at	6626	SNRPA	0.382656
darkolivegreen	209820_s_at	10607	TBL3	0.312612
darkolivegreen	213542_at	374655	ZNF710	0.163321
darkolivegreen	218225_at	51295	ECSIT	0.634365
darkolivegreen	220960_x_at	6146	RPL22	0.6939
darkolivegreen	203749_s_at	5914	RARA	0.156923
darkolivegreen	215566_x_at	11313	LYPLA2	0.284532
darkolivegreen	201611_s_at	23463	ICMT	0.429654
darkolivegreen	212826_s_at	293	SLC25A6	0.775334
darkolivegreen	203702_s_at	9654	TTLL4	0.17565
darkolivegreen	208807_s_at	1107	CHD3	0.325085
darkolivegreen	204425_at	393	ARHGAP4	0.710562
darkolivegreen	217937_s_at	51564	HDAC7	0.221904
darkolivegreen	218029_at	79567	FAM65A	0.441344
darkolivegreen	217969_at	738	VPS51	0.696425
darkolivegreen	218762_at	64763	ZNF574	0.180193
darkolivegreen	204610_s_at	11007	CCDC85B	0.507048
darkolivegreen	203825_at	8019	BRD3	0.352293
darkolivegreen	213039_at	23370	ARHGEF18	0.462012
darkolivegreen	206782_s_at	3338	DNAJC4	0.378393
darkolivegreen	202624_s_at	23523	CABIN1	0.465478
darkolivegreen	218548_x_at	51368	TEX264	0.386922
darkolivegreen	210401_at	5023	P2RX1	0.181457
darkolivegreen	218466_at	79735	TBC1D17	0.350105
darkolivegreen	200002_at	11224	RPL35	0.344921
darkolivegreen	218794_s_at	54957	TXNL4B	0.218016
darkolivegreen	219063_at	79169	C1orf35	0.670377
darkolivegreen	220661_s_at	55657	ZNF692	0.68461
darkolivegreen	209406_at	9532	BAG2	0.210388
darkolivegreen	204046_at	5330	PLCB2	0.788475
darkolivegreen	210463_x_at	55621	TRMT1	0.549013
darkolivegreen	215735_s_at	7249	TSC2	0.373234
darkolivegreen	218061_at	4201	MEA1	0.184594
darkolivegreen	35265_at	9513	FXR2	0.333423
darkolivegreen	204206_at	4335	MNT	0.332207
darkolivegreen	219452_at	64174	DPEP2	0.74559
darkolivegreen	204328_at	11322	TMC6	0.671969
darkolivegreen	207292_s_at	5598	MAPK7	0.253676
darkolivegreen	209018_s_at	65018	PINK1	0.165497
darkolivegreen	213179_at	9125	RQCD1	0.10025
darkolivegreen	202367_at	1523	CUX1	0.274916
darkolivegreen	221407_at	57369	GJD2	0.189484
darkolivegreen	206437_at	8698	S1PR4	0.679916
darkolivegreen	217846_at	5859	QARS	0.799864
darkolivegreen	213296_at	11079	RER1	0.679231
darkolivegreen	218001_at	51116	MRPS2	0.55409
darkolivegreen	218301_at	57140	RNPEPL1	0.326518
darkolivegreen	213641_at	26048	ZNF500	0.122675
darkolivegreen	203206_at	9679	FAM53B	0.85653
darkolivegreen	220590_at	55846	ITFG2	0.348958
darkolivegreen	217938_s_at	56888	KCMF1	0.0751392
darkolivegreen	218587_s_at	56983	POGLUT1	0.090381
darkolivegreen	214317_x_at	6203	RPS9	0.255451
darkolivegreen	218906_x_at	64837	KLC2	0.469919
darkolivegreen	221488_s_at	51596	CUTA	0.729003
darkolivegreen	211937_at	1975	EIF4B	0.2708
darkolivegreen	201429_s_at	6168	RPL37A	0.405945
darkolivegreen	207713_s_at	10616	RBCK1	0.190921
darkolivegreen	222258_s_at	23677	SH3BP4	0.13205
darkolivegreen	212189_s_at	25839	COG4	0.383504
darkolivegreen	201782_s_at	9049	AIP	0.538943
darkolivegreen	218388_at	25796	PGLS	0.679045
darkolivegreen	38964_r_at	7454	WAS	0.295217
darkolivegreen	210212_x_at	100272147	CMC4	0.328478
darkolivegreen	200617_at	9761	MLEC	0.554484
darkolivegreen	211771_s_at	5452	POU2F2	0.312755
darkolivegreen	219406_at	79078	C1orf50	0.24065
darkolivegreen	218914_at	51093	RRNAD1	0.443225
darkolivegreen	210222_s_at	6252	RTN1	0.251405
darkolivegreen	201797_s_at	7407	VARS	0.380466
darkolivegreen	217988_at	57820	CCNB1IP1	0.129895
darkolivegreen	202564_x_at	402	ARL2	0.132207
darkolivegreen	201592_at	8667	EIF3H	0.92657
darkolivegreen	212360_at	271	AMPD2	0.59679
darkolivegreen	218862_at	79754	ASB13	0.38834
darkolivegreen	202771_at	9780	PIEZO1	0.499153
darkolivegreen	212329_at	22937	SCAP	0.783154
darkolivegreen	201598_s_at	3636	INPPL1	0.344461
darkolivegreen	208903_at	6234	RPS28	0.340433
darkolivegreen	218459_at	64222	TOR3A	0.233101
darkolivegreen	202801_at	5566	PRKACA	0.341485
darkolivegreen	214096_s_at	6472	SHMT2	0.869009
darkolivegreen	218064_s_at	26993	AKAP8L	0.43571
darkolivegreen	209710_at	2624	GATA2	0.0885864
darkolivegreen	200095_x_at	6204	RPS10	0.97832
darkolivegreen	219534_x_at	1028	CDKN1C	0.446705
darkolivegreen	211043_s_at	1212	CLTB	0.151325
darkolivegreen	216111_x_at	5387	PMS2P3	0.400349
darkolivegreen	214369_s_at	10235	RASGRP2	0.894943
darkolivegreen	202455_at	10014	HDAC5	0.203797
darkolivegreen	200971_s_at	27230	SERP1	0.372412
darkolivegreen	202715_at	790	CAD	0.289777
darkolivegreen	200023_s_at	8665	EIF3F	0.536813
darkolivegreen	47083_at	79034	C7orf26	0.647952
darkolivegreen	203246_s_at	10641	NPRL2	0.666344
darkolivegreen	203055_s_at	9138	ARHGEF1	0.492653
darkolivegreen	210044_s_at	4066	LYL1	0.823472
darkolivegreen	203271_s_at	9094	UNC119	0.353704
darkolivegreen	218606_at	55625	ZDHHC7	0.390861
darkolivegreen	202029_x_at	6169	RPL38	0.528762
darkolivegreen	219320_at	80179	MYO19	0.163132
darkolivegreen	206729_at	943	TNFRSF8	0.444763
darkolivegreen	219371_s_at	10365	KLF2	0.409783
darkolivegreen	212578_x_at	6218	RPS17	0.864223
darkolivegreen	205367_at	10603	SH2B2	0.459366
darkolivegreen	217844_at	58190	CTDSP1	0.595054
darkolivegreen	218798_at	65095	KRI1	0.437086
darkolivegreen	221820_s_at	84148	KAT8	0.641512
darkolivegreen	41220_at	10801	SEPT9	0.472691
darkolivegreen	213135_at	7074	TIAM1	0.320323
darkolivegreen	203514_at	4215	MAP3K3	0.546001
darkolivegreen	204454_at	23641	LDOC1	0.0828425
darkolivegreen	219590_x_at	51611	DPH5	0.401028
darkolivegreen	202394_s_at	55324	ABCF3	0.293458
darkolivegreen	218081_at	54976	C20orf27	0.103129
