# Supplementary material for: Identification of alterations in macrophage activation associated with disease activity in systemic lupus erythematosus
Source: PLoS One. 2018 Dec 18;13(12):e0208132. doi: 10.1371/journal.pone.0208132 (PMC6298676; doi:10.1371/journal.pone.0208132)
Supplement: S1 File — Log fold change expression values of PBMCs from SLE patients. Previously unpublished dataset obtained through collaboration with Arasappan et al. [49]. (ZIP) [file pone.0208132.s006.zip]

Archive with 2 entries (2 files):
- FDABMC3_Affymetrix_log2Expressionvalues_matrix.txt
- FDABMC3_Entrez_log2Expressionvalues_matrix.txt
