# Supplementary material for: Identification of alterations in macrophage activation associated with disease activity in systemic lupus erythematosus
Source: PLoS One. 2018 Dec 18;13(12):e0208132. doi: 10.1371/journal.pone.0208132 (PMC6298676; doi:10.1371/journal.pone.0208132)
Supplement: S1 File — Log fold change expression values of PBMCs from SLE patients. Previously unpublished dataset obtained through collaboration with Arasappan et al. [49]. (ZIP) [file pone.0208132.s006.zip › FDABMC3_Affymetrix_log2Expressionvalues_matrix.txt]

	SLE-07457HP133A11	SLE-07459HP133A11	SLE-31946HP133A11	SLE-32533HP133A11	SLE-32539HP133A11	SLE-36559HP133A11	SLE-36562HP133A21	SLE-38107HP133A11	SLE-38108HP133A11	SLE-49765HP133A11	SLE-49769HP133A21	CTL-02387HP133A11	CTL-02553HP133A11	CTL-02838HP133A11	CTL-02840HP133A11	CTL-02841HP133A11	CTL-03279HP133A11	SLE-07453HP133A11	SLE-07458HP133A11	SLE-43705HP133A11	SLE-36556HP133A21	SLE-36557HP133A11	SLE-17365HP133A11	SLE-20647HP133A11	SLE-36558HP133A11	SLE-43709HP133A11	SLE-35927HP133A11	SLE-36560HP133A11	SLE-43711HP133A11	SLE-38105HP133A11	SLE-38109HP133A11	SLE-38110HP133A11	SLE-43716HP133A11	SLE-43717HP133A11	SLE-43721HP133A11	SLE-49766HP133A11
1007_s_at	2.328680887	2.327131212	2.327131212	2.327131212	2.327131212	2.327131212	2.327131212	2.329127995	2.364595401	2.337915157	2.327131212	2.327131212	2.327131212	2.327131212	2.465285557	2.393393781	2.897685403	2.327131212	2.327131212	2.327131212	2.343686932	2.870361893	2.327131212	2.327131212	2.327131212	2.327131212	2.327131212	2.327131212	2.327131212	2.337607451	2.327131212	2.327131212	2.336017337	2.458204975	2.327131212	2.327131212
1053_at	7.016561261	6.132862083	5.43368887	6.236082431	6.522466429	5.853249776	6.39363289	6.128239812	6.343826316	5.701147557	6.992317421	6.235354574	6.092184475	5.314825094	5.811443972	5.545219984	5.360509771	5.858435011	5.613302392	6.282857267	6.135545248	6.325281466	6.961095382	6.033057264	6.431117356	6.368945521	6.882043238	6.464515828	6.237845804	6.238813207	6.273146202	6.306448201	6.299348244	6.439688682	6.368607395	6.382616122
117_at	11.44524834	11.73653687	10.90603273	11.23640416	10.96009802	10.09138077	10.81312913	10.60178987	11.62694532	11.29642096	11.61246363	10.63335282	10.37103091	11.020932	10.23363482	10.30879308	9.451583112	10.76614347	10.73550388	10.55050275	10.64973981	10.38860767	10.96892528	11.23581954	11.48697518	11.39199122	11.07086573	11.06860915	10.76358135	11.01630584	11.17984099	11.59046465	11.04164466	10.58140528	11.76861108	11.19792678
121_at	3.286628777	3.286628777	3.286628777	3.286628777	3.286628777	3.286628777	3.286628777	3.286628777	3.286628777	3.286628777	3.286628777	3.286628777	3.286628777	3.286628777	3.286628777	3.286628777	3.302672741	3.286628777	3.286628777	3.287553937	3.286628777	3.286628777	3.286628777	3.290091134	3.286628777	3.286628777	3.286628777	3.286628777	3.286628777	3.286628777	3.286628777	3.286628777	3.333971622	3.286628777	3.286628777	3.286628777
1255_g_at	2.304119635	2.304119635	2.304119635	2.304119635	2.304119635	2.304119635	2.312372242	2.304119635	2.304119635	2.304119635	2.304119635	2.304119635	2.304119635	2.304119635	2.304119635	2.304119635	2.304119635	2.30412553	2.304119635	2.304119635	2.304119635	2.304119635	2.304119635	2.304119635	2.304119635	2.304119635	2.304119635	2.304119635	2.304119635	2.304119635	2.304119635	2.304119635	2.304119635	2.304166533	2.304119635	2.304119635
1294_at	7.730977256	7.751891856	6.754921418	7.291054327	6.69690933	7.555901461	7.451829351	7.393513335	8.051807101	7.952521409	7.659265089	7.476686136	7.670849241	7.222527949	7.442483986	7.372568221	6.925255357	7.916721936	7.247608427	7.319210433	7.568944817	7.558552738	7.58325804	7.511453811	6.93031136	8.160144708	8.39674692	7.78535338	7.834440231	7.803139419	6.923412615	7.95618038	7.884897374	7.676290463	7.550191428	7.118195679
1316_at	2.719786272	2.719786272	2.719786272	3.116876699	2.719786272	2.719786272	2.719786272	2.721037329	2.779353321	2.719786272	2.719786272	2.719786272	2.719786272	2.719786272	2.719786272	2.719786272	2.950526713	2.719786272	2.719786272	2.719786272	2.747507945	2.719786272	2.719786272	2.76304913	2.730228581	2.727099451	2.719786272	2.719786272	2.719786272	2.719956132	2.857920789	2.719786272	2.719786272	2.719786272	2.765453782	2.719786272
1320_at	2.304119635	2.304119635	2.304119635	2.304119635	2.304119635	2.304119635	2.304119635	2.318108269	2.304119635	2.304119635	2.304119635	2.304281744	2.304119635	2.304119635	2.304119635	2.304119635	2.304119635	2.304119635	2.304119635	2.304119635	2.304119635	2.304119635	2.304119635	2.304119635	2.304119635	2.304119635	2.304119635	2.304119635	2.304119635	2.304119635	2.304119635	2.304119635	2.304119635	2.304119635	2.304119635	2.304119635
1405_i_at	10.18799168	9.928322541	12.45680295	10.76902288	11.2966189	11.22473935	7.58380679	11.44802271	10.21510268	8.19218537	9.638518154	10.68880743	10.46735312	10.4187144	11.08085572	10.96546321	11.75339015	11.26824898	10.88632643	10.22696277	11.10640545	11.5964296	9.76652832	10.99650251	11.19003556	9.46213277	8.768194822	11.0153366	9.219205836	10.73806108	10.40726102	9.705515041	10.79825648	10.64830209	8.296442407	11.12875871
1431_at	2.304119635	2.304119635	2.304119635	2.304119635	2.304119635	2.304119635	2.304119635	2.304119635	2.304119635	2.363590527	2.304119635	2.304119635	2.304119635	2.304119635	2.304119635	2.304119635	2.304119635	2.304119635	2.304119635	2.304119635	2.304129595	2.304119635	2.304119635	2.304119635	2.304119635	2.304119635	2.304119635	2.304119635	2.305798847	2.304119635	2.304119635	2.304119635	2.304119635	2.304119635	2.327258865	2.304119635
1438_at	2.304119635	2.304119635	2.304119635	2.304119635	2.304119635	2.304119635	2.304119635	2.304119635	2.304119635	2.304119635	2.304119635	2.304119635	2.304119635	2.304119635	2.304119635	2.304119635	2.304119635	2.304119635	2.304119635	2.304119635	2.304119635	2.304119635	2.304119635	2.304119635	2.304119635	2.304119635	2.304119635	2.304119635	2.304119635	2.304600224	2.304119635	2.304119635	2.304119635	2.304119635	2.304119635	2.304119635
1487_at	6.644653174	6.353699319	6.631780407	6.71879732	6.916222085	6.612380887	6.772480382	7.045207892	6.798463645	7.047491103	6.863457671	6.910216898	7.073921571	6.82437989	7.208229386	6.924317339	6.719618804	6.82437989	6.874517441	6.868225921	6.491098598	6.772480382	7.055711058	6.833501809	6.645080798	6.82437989	6.842306261	7.08681345	6.62319419	7.138236706	6.863778885	6.502065785	6.509225898	6.919314031	7.123678997	6.94989494
1494_f_at	2.311590127	2.311590127	2.311590127	2.311590127	2.311590127	2.314539971	2.311590127	2.311590127	2.311590127	2.311590127	2.637038677	2.311590127	2.311590127	2.315633931	2.325552262	2.311590127	2.311590127	2.311590127	2.311590127	2.311590127	2.324095272	2.422104816	2.311590127	2.598636428	2.311590127	2.311590127	2.311590127	2.325342003	2.311590127	2.311590127	2.315803334	2.316503785	2.311590127	2.311590127	2.324005081	2.311590127
1552256_a_at	3.404397052	3.830873122	3.830873122	3.830873122	3.563780861	4.608106787	3.830873122	3.447746292	3.588012067	3.830873122	3.447746292	4.23982417	3.952288146	3.665126109	3.830873122	3.778523922	3.830873122	4.21666339	3.916406599	4.1652673	3.637839786	3.830873122	3.830873122	3.830873122	3.830873122	3.830873122	3.830873122	3.907718374	4.098144781	3.853706474	3.830873122	3.144580991	3.830873122	4.174811896	3.659555318	3.881087605
1552257_a_at	6.333694807	6.10506934	6.528154991	6.125691175	6.337116338	6.906976703	6.031487676	6.337116338	5.900179989	6.337116338	6.303702511	6.347082417	6.72300722	6.333694807	6.326103201	6.426646332	6.159432941	6.331763574	6.405457245	6.493424065	6.323970055	6.337116338	6.492512534	6.508885938	6.368783228	6.13490984	6.633594628	6.337116338	6.514580057	6.333694807	6.416096667	5.939568436	6.386771508	6.451246828	6.337116338	6.531769233
1552258_at	5.001564757	4.625855446	3.637868114	3.636250862	5.058962826	3.625925521	4.123738908	3.564248197	4.622388922	4.74817197	4.556348525	6.129379471	4.571782086	4.032973127	4.316759547	3.757537681	3.805249449	4.010095646	4.168187826	3.721058173	3.481366336	4.064555037	3.975831188	3.896345947	4.011147065	3.65037655	4.040268594	4.214432381	4.161497317	3.846038281	4.156320882	6.790616305	4.270210528	3.757537681	4.910931139	3.716804625
1552261_at	2.304119635	2.304119635	2.304119635	2.304119635	2.304119635	2.304119635	2.304119635	2.304119635	2.304119635	2.435399679	2.487995127	2.304119635	2.304119635	2.308327499	2.304119635	2.304119635	2.342123693	2.304119635	2.304119635	2.304119635	2.304119635	2.304119635	2.36491807	2.32691543	2.304119635	2.304119635	2.304119635	2.304119635	2.305232998	2.304119635	2.686068979	2.304119635	2.399307653	2.304119635	2.304119635	2.342341613
1552263_at	8.860999166	8.307008784	8.967002278	8.621421063	9.798476914	7.951118533	8.531518442	8.660089905	8.422122185	8.38507348	8.874750827	8.664587522	8.319324529	8.680418041	8.231799066	8.658123277	8.301164059	7.381917005	8.220172635	8.716921257	7.968447932	7.886500099	8.952292647	8.727159305	9.151275742	8.066018789	8.448207131	8.27872745	7.949584098	8.662358154	9.011782899	8.677474498	8.510334994	8.051210757	8.777217709	9.136470594
1552264_a_at	9.86886222	8.974665246	8.899303342	8.807997154	9.718226146	8.354142088	9.374348819	9.128634892	9.233796182	9.341474023	10.02416951	9.367181833	9.182647897	9.489979146	9.334604031	8.993564193	8.725146371	8.814614873	9.07216758	9.55925775	8.844975204	7.999656109	9.531149855	9.261487615	9.769974342	8.813839354	9.592318374	8.89434481	9.08611331	9.164023285	9.473611754	9.613155379	9.262454065	9.143634	9.812985072	10.25829463
1552266_at	2.304119635	2.304119635	2.304119635	2.304119635	2.304119635	2.315448294	2.304119635	2.304119635	2.304119635	2.304119635	2.304119635	2.304119635	2.304119635	2.304119635	2.304119635	2.304119635	2.304119635	2.304119635	2.304119635	2.304119635	2.304119635	2.304119635	2.393023614	2.389956724	2.323092135	2.304119635	2.304119635	2.304119635	2.304119635	2.304119635	2.304119635	2.304119635	2.304119635	2.304119635	2.304119635	2.304119635
1552269_at	2.304119635	2.304119635	2.304119635	2.304119635	2.304119635	2.304119635	2.304119635	2.304119635	2.304119635	2.304119635	2.304119635	2.304119635	2.304119635	2.304119635	2.304119635	2.304119635	2.304119635	2.304119635	2.304119635	2.304119635	2.305683021	2.304119635	2.304119635	2.304119635	2.304119635	2.304119635	2.304119635	2.304119635	2.304119635	2.304119635	2.304119635	2.304119635	2.304119635	2.304119635	2.304119635	2.304119635
1552271_at	2.304535088	2.304535088	2.304535088	2.576215659	2.304535088	2.304535088	2.304535088	2.304535088	2.304535088	2.304535088	2.304535088	2.304535088	2.304535088	2.304535088	2.304535088	2.304535088	2.304119635	2.304535088	2.304535088	2.304535088	2.304535088	2.304535088	2.304535088	2.304535088	2.304535088	2.304535088	2.304535088	2.304535088	2.304535088	2.304535088	2.304535088	2.304535088	2.304535088	2.304535088	2.304535088	2.304535088
1552272_a_at	2.304119635	2.304119635	2.304119635	2.304119635	2.304119635	2.304119635	2.304119635	2.304119635	2.304119635	2.304119635	2.304119635	2.304119635	2.304119635	2.304119635	2.304119635	2.304119635	2.304119635	2.304119635	2.304119635	2.304119635	2.304161791	2.304119635	2.34822896	2.304119635	2.304119635	2.304119635	2.304119635	2.350579326	2.304119635	2.304119635	2.304119635	2.454750883	2.304119635	2.573315114	2.304119635	2.304119635
1552274_at	8.365884552	7.794167232	7.499120506	6.671496624	9.062442529	7.185727204	9.196446304	7.177607336	6.826850968	8.021846838	8.238217064	7.292073891	7.127408195	8.229939306	6.791286041	6.847751982	7.269384875	6.630792298	7.724521612	7.494371521	7.054284534	6.754584096	6.635058643	7.789276103	8.21091904	7.592713782	8.485669724	7.532507757	7.489481553	7.437443486	8.405446623	8.125136444	6.879079331	7.13418443	8.137589664	8.029903481
1552275_s_at	8.48328528	7.735762569	6.980707284	6.322625463	7.839814316	7.090312225	9.568577284	6.934718545	7.381778521	7.425862798	8.461525743	6.739059939	6.902457015	7.412932427	7.385624648	7.128834147	6.327898084	6.818458972	7.62091975	7.724144572	7.128271114	6.788780073	8.293327541	7.709013398	8.284894572	7.788238603	8.263088292	7.337439467	7.524065933	7.24387266	8.38721217	8.261934769	7.313218344	7.11041274	8.452293781	8.142392607
1552276_a_at	2.30719811	2.306356654	2.306356654	2.306356654	2.306356654	2.306356654	2.307326054	2.306356654	2.306356654	2.306356654	2.344382838	2.306356654	2.306356654	2.306356654	2.306356654	2.306356654	2.306356654	2.306356654	2.306356654	2.306356654	2.306356654	2.306356654	2.306356654	2.306356654	2.306356654	2.306356654	2.608182029	2.331344423	2.306356654	2.306356654	2.306356654	2.306356654	2.306356654	2.306356654	2.423471059	2.306356654
1552277_a_at	5.643941241	5.14463433	5.122340808	4.397353236	4.781956996	5.982009579	4.354178682	5.223082244	4.354178682	3.97557332	4.354178682	4.471364661	4.471364661	4.471364661	5.003601406	4.145464271	4.8383048	4.471364661	5.063326248	4.531470791	4.538673826	4.215397622	4.354178682	4.932648368	4.471364661	4.219071198	4.210087256	3.528466082	4.531722919	4.401726592	4.354178682	4.471364661	4.354178682	4.478402522	3.737981126	4.404114367
1552278_a_at	2.304119635	2.304119635	2.304119635	2.304119635	2.304119635	2.304119635	2.304119635	2.304119635	2.304119635	2.304119635	2.304119635	2.304119635	2.304119635	2.304119635	2.304119635	2.304119635	2.304119635	2.304119635	2.304119635	2.304119635	2.304119635	2.304119635	2.304119635	2.304119635	2.304119635	2.304119635	2.304119635	2.304119635	2.304119635	2.304119635	2.304119635	2.304119635	2.304119635	2.304119635	2.304119635	2.304119635
1552279_a_at	2.30894255	2.30894255	2.30894255	2.30894255	2.479296843	2.304119635	2.348426521	2.30894255	2.322211837	2.30894255	2.30894255	2.30894255	2.343182363	2.332894463	2.407514726	2.30894255	2.30894255	2.30894255	2.30894255	2.30894255	2.30894255	2.480061627	2.342448946	2.487057103	2.30894255	2.623725727	2.30894255	2.30894255	2.30894255	2.30894255	2.752463202	2.30894255	2.30894255	2.304119635	2.30894255	2.304119635
1552280_at	2.304119635	2.304119635	2.304119635	2.304119635	2.304119635	2.304119635	2.304119635	2.304119635	2.304119635	2.304119635	2.304119635	2.304119635	2.304119635	2.304119635	2.304119635	2.304119635	2.304119635	2.304119635	2.306600332	2.304119635	2.304119635	2.304119635	2.304119635	2.304119635	2.305850394	2.304119635	2.304119635	2.304119635	2.304119635	2.304119635	2.304119635	2.304119635	2.304119635	2.304119635	2.304119635	2.304119635
1552281_at	2.657972861	2.657972861	2.657972861	2.691513761	2.657972861	2.657972861	2.709028172	2.657972861	2.657972861	2.657972861	2.657972861	2.657972861	2.657972861	2.386099754	2.657972861	2.657972861	2.657972861	2.657972861	2.390009759	2.657972861	2.657972861	2.657972861	2.657972861	2.657972861	3.096486338	2.657972861	2.657972861	3.182361039	2.657972861	2.657972861	2.666942283	2.657972861	2.657972861	2.657972861	2.657972861	2.657972861
1552283_s_at	2.340537609	2.304119635	2.340537609	2.340537609	2.340537609	2.314593913	2.340537609	2.340537609	2.340537609	2.340537609	2.340537609	2.340537609	2.368070557	2.340537609	2.340537609	2.340919426	2.340537609	2.340537609	2.340537609	2.349508505	2.340537609	2.347240467	2.340537609	2.340537609	2.304119635	2.340537609	2.340537609	2.340537609	2.340537609	2.348021666	3.001956415	2.340537609	2.340537609	5.023393063	2.340537609	2.340537609
1552286_at	3.423960932	3.404515062	3.816099826	3.545263861	3.362243224	3.589946843	2.964859566	3.573506593	3.200269189	3.719941878	3.140471922	3.154871324	3.941556793	3.161814097	4.620842924	3.802888949	4.198701451	3.401570348	3.975263163	3.366363887	3.841146936	3.433549832	3.604307966	3.261922196	2.74125525	3.086451721	2.992928299	3.076990549	3.494439493	3.793576465	3.285997731	3.076990549	3.660468736	3.571288995	2.920162453	3.486211051
1552287_s_at	6.345419306	6.958153989	6.386150506	6.606359323	5.873018779	7.450999232	5.643409157	7.07656508	6.839583571	6.823481159	6.058685246	6.992486366	7.127749996	7.252885983	7.431910864	7.489749233	7.593885402	7.694645278	7.213856527	7.005648435	7.016811214	7.464750335	7.232381601	6.805305619	6.602265535	6.961946516	6.763205386	7.023286782	6.918513359	7.204946387	6.642490362	6.222013772	7.174498093	7.75472681	6.553249069	6.774870708
1552288_at	2.304119635	2.304119635	2.59898156	2.305748541	2.304119635	2.304119635	2.304119635	2.304119635	2.304119635	2.410917647	2.304119635	2.66791865	2.304119635	2.304119635	2.304119635	2.405507611	2.399281422	2.304119635	2.327762972	2.304119635	2.304119635	2.304119635	2.304119635	2.304119635	2.304119635	2.304119635	2.304119635	2.304119635	2.304119635	2.304119635	2.304119635	2.304119635	2.304119635	2.304119635	2.304119635	2.304119635
1552289_a_at	2.304119635	2.304119635	2.304119635	2.304119635	2.304119635	2.304119635	2.304119635	2.304119635	2.304119635	2.304119635	2.304119635	2.304119635	2.304119635	2.304119635	2.304119635	2.304119635	2.304119635	2.304119635	2.304119635	2.304119635	2.304119635	2.304119635	2.304119635	2.304119635	2.304119635	2.304119635	2.304119635	2.304119635	2.304119635	2.304119635	2.304119635	2.304119635	2.304119635	2.304776459	2.304119635	2.304119635
1552291_at	7.994339232	8.439476284	8.749938912	9.038612381	7.749567957	7.55154131	7.822576463	8.581163895	7.414242189	8.070569642	8.950223945	8.20203015	8.071519411	6.929371707	7.435689522	7.842314107	8.144153639	7.473925664	7.980642965	8.500879575	7.741150626	7.467921905	8.935612226	8.632880785	8.823846078	7.654582039	7.696820549	8.425182131	8.25827459	8.644137086	9.041940374	8.570359707	7.96052316	7.849042209	8.229704286	8.03021145
1552293_at	2.304119635	2.304119635	2.304119635	2.304119635	2.304119635	2.304119635	2.304119635	2.304119635	2.304119635	2.304119635	2.310697241	2.304119635	2.304119635	2.304119635	2.304119635	2.304119635	2.304119635	2.304119635	2.304119635	2.304119635	2.411251136	2.304119635	2.617463165	2.304119635	2.304119635	2.304119635	2.304119635	2.304119635	2.304119635	2.304119635	2.304119635	2.304119635	2.59885837	2.304119635	2.304119635	2.304119635
1552295_a_at	3.489275115	3.526291903	3.497874626	3.742926331	3.307042273	3.952082642	3.72890741	3.742926331	3.742926331	4.032676332	3.666224433	3.743224714	3.811356234	3.742926331	3.745672795	4.141592947	3.742926331	4.028186378	3.742926331	3.489895405	3.742926331	4.243038192	3.742926331	3.742926331	3.672321452	3.742926331	3.742926331	3.742926331	3.822191346	3.742926331	3.742926331	3.742926331	3.775032048	3.877864238	3.742926331	3.742926331
1552296_at	2.304119635	2.304119635	2.304119635	2.304119635	2.304119635	2.304119635	2.304119635	2.304119635	2.304119635	2.304119635	2.304119635	2.304119635	2.304119635	2.304119635	2.304119635	2.304119635	2.304119635	2.304119635	2.304119635	2.304119635	2.304119635	2.304119635	2.304119635	2.304119635	2.937818255	2.304119635	2.304119635	2.304119635	2.304119635	2.304119635	2.304119635	2.304119635	2.304119635	2.304119635	2.434427049	2.304119635
1552299_at	2.367132964	2.353066022	2.365602103	2.365602103	2.365602103	2.365602103	2.365602103	2.365602103	2.365602103	2.365602103	2.365602103	2.365602103	2.365602103	2.365602103	2.365602103	2.365602103	2.353066022	2.455296154	2.365602103	2.424142963	2.365602103	2.365602103	2.475339693	2.365602103	2.365602103	2.896263206	2.365602103	2.365602103	2.365602103	2.506536134	2.365602103	2.365602103	2.365602103	2.365602103	2.365602103	2.381428877
1552301_a_at	2.423216524	2.423216524	2.442400355	2.515054641	2.46839619	2.423216524	2.423519505	2.423519505	2.47294114	2.423519505	2.564245657	2.442863542	2.455933598	2.960372831	2.578451313	2.423519505	2.514494539	2.460707541	2.372542927	2.437104982	2.370185142	2.423216524	2.809387478	2.423519505	2.423216524	2.501401494	2.423216524	2.423519505	2.372251502	2.512719135	2.423519505	2.423216524	2.456886433	2.423519505	2.423216524	2.423519505
1552302_at	6.692313563	6.956278584	6.464453284	6.695976992	6.750958876	7.229157821	6.648810528	7.41727699	6.456078687	6.500554595	5.452442589	6.243092093	6.012665906	6.012665906	5.500948945	5.741122322	7.210735637	6.624913294	6.894194489	6.742058104	7.089419578	7.496318894	4.854109018	6.156043345	6.627975619	7.023502817	6.13926417	6.95875447	6.667047688	7.119820924	6.459650719	7.334877694	6.015876019	5.828664779	7.035745866	5.013715342
1552303_a_at	5.212730338	4.89474639	4.804926057	4.89474639	4.649600605	5.303917434	4.89474639	5.784178235	4.89474639	4.85267246	4.547325456	4.85267246	4.719529227	4.649600605	4.649091013	4.643398896	4.85267246	5.382501569	5.156933334	4.89474639	5.378204046	5.910821552	4.643322896	4.85267246	4.85267246	5.434196142	4.857104918	4.905858357	5.182137701	6.034871092	5.031015535	5.41110554	4.649600605	4.74925285	5.430801513	4.742523464
1552304_at	2.310822088	2.304119635	2.341506169	2.304119635	2.304119635	2.304119635	2.304119635	2.304119635	2.304119635	2.304119635	2.304119635	2.33716582	2.304119635	2.304119635	2.304119635	2.304119635	2.304119635	2.304119635	2.304119635	2.304119635	2.304119635	2.304119635	2.304119635	2.304119635	2.304119635	2.304119635	2.731958105	2.304119635	2.304119635	2.304119635	2.304119635	2.304119635	2.304119635	2.304119635	2.304119635	2.304119635
1552306_at	2.607112602	2.744246221	2.579580302	3.012982072	2.557565193	2.901163102	2.584356126	2.579580302	2.579580302	2.5441297	2.589756848	2.579580302	2.905232943	2.579580302	2.487523664	2.579580302	3.082000406	2.579740055	2.634552036	2.686239519	2.849584482	2.738324789	2.320063895	2.579580302	2.304119635	3.178520231	2.579580302	2.852425071	2.666812775	2.557565193	2.549278835	2.579580302	2.581342292	2.579580302	2.579580302	2.579580302
1552307_a_at	4.676999234	4.540011188	5.286020919	5.066116861	3.971995651	5.655289441	5.112538053	5.112538053	4.87840317	5.409499425	3.699620407	4.845515617	4.661049119	4.836887545	4.89447683	5.112538053	5.493714911	5.686101029	5.466490558	5.407779592	5.158351975	5.740408581	5.081485147	5.704606891	4.471025365	5.071805046	5.6030642	5.227451767	5.019288791	5.112538053	5.112538053	3.527631517	5.892390326	6.052017176	3.641383772	5.112538053
1552309_a_at	6.046577927	5.077776289	6.426507631	4.331819524	4.105327323	6.122890505	4.546215658	3.63318432	5.609160104	3.89800068	3.246658965	3.6591996	4.072304945	4.685013077	4.152058162	3.450326649	4.331819524	6.137605096	4.710126274	4.580727235	6.191799916	5.707991212	3.00697467	3.464177209	3.576718364	6.42919705	6.759275662	5.021432019	5.903565212	4.23076918	2.447048363	6.282487908	4.16422964	3.290106118	4.62468549	4.331819524
1552310_at	6.108774566	5.885010858	6.192542162	6.08792085	5.945542749	5.90916854	5.211089822	6.323480524	6.366928729	5.671992254	6.438647737	6.079759876	6.281914634	5.423472942	6.637120089	6.952018619	6.536549031	6.731442616	6.322499657	6.425936156	6.747557857	6.789811418	6.81749365	5.731406107	6.422224937	6.123126468	5.537582289	6.705729689	5.360314885	6.54277677	6.259110982	5.369345124	6.591644531	6.981497365	5.460211757	6.341014739
1552311_a_at	2.355370207	2.365045548	2.355370207	2.939391418	2.455378458	2.350796468	2.355370207	2.355370207	2.44939353	2.355370207	2.655376021	2.355370207	2.350796468	2.355370207	2.355370207	2.355370207	2.355370207	2.350796468	2.358792803	2.350796468	2.355370207	2.355370207	2.350796468	2.523588135	2.911082275	2.353792399	2.41450243	2.355370207	2.304119635	2.453674437	2.355370207	2.362438802	2.355370207	2.304119635	2.350796468	2.304119635
1552312_a_at	5.761966432	4.727501297	4.271552545	3.414996316	4.168501941	3.603770518	6.612114567	4.352553716	5.053064576	4.34987372	5.588079542	4.017785189	4.170872943	4.383905731	4.467505498	4.292521494	3.881145479	3.519495978	2.851229084	3.737658282	4.328058163	3.247870027	4.335547401	3.630434956	3.533171529	4.01200497	6.06819182	4.460312577	4.776394341	3.952016666	4.436808211	5.47863095	4.969166034	4.925538616	5.708400268	5.686841005
1552314_a_at	2.706667061	2.586670465	2.586670465	3.459285269	2.586670465	2.727277619	2.679695179	2.500610702	2.591918488	2.586670465	2.540014236	2.540945151	2.586670465	2.586670465	2.368837458	2.417884403	2.500610702	2.836262542	3.049563383	2.967297419	3.481042189	2.614534702	2.586670465	2.629718056	2.64036802	2.941305874	2.700734944	3.006641333	2.586670465	2.586670465	2.586299735	2.586670465	2.304119635	2.586670465	2.540945151	3.366564286
1552315_at	7.705754773	7.643869331	6.933353625	6.921792857	6.525900371	7.497350881	7.444619539	7.674246365	7.473345852	7.656726915	6.551584318	7.99882023	8.214464534	7.164236979	8.163199002	7.927160021	7.517224286	7.974167315	7.42364742	7.978689433	8.342836129	7.801221338	6.839756348	7.665319981	6.644339278	7.64432643	7.643264756	7.16584193	8.431936948	7.467595591	7.130235332	7.38173094	7.722050489	8.639155802	7.472329386	7.573052017
1552316_a_at	9.290899505	9.058899118	9.686157481	9.475108283	9.001209996	10.25333332	8.743668783	10.34061003	9.398581536	9.777489973	8.408523103	9.689220143	10.08667966	9.577811172	10.37703801	10.23395033	10.72562598	9.602010407	9.930507861	9.946983265	10.25666344	10.24978892	9.586283038	9.710355782	8.999768426	9.539061885	9.229835294	9.717383011	10.27434976	10.01422206	9.513815396	9.026378876	9.870171116	10.57628043	9.048171052	9.117412413
1552318_at	8.558871435	8.064580396	9.044200342	8.556153974	8.512808391	8.549818469	7.607316965	9.273956339	8.507942725	8.750382528	7.878775346	8.88125806	9.098193755	8.065725645	9.107297546	8.970888753	10.19163365	8.958350416	8.683246774	9.000941452	9.267236366	8.839726291	8.509502319	8.562308772	7.93006933	8.295251154	8.470908927	8.484789979	9.254530492	8.710691832	8.727718177	7.81873478	8.79933769	9.730786959	7.919472779	8.559602845
1552319_a_at	3.485847993	3.485847993	3.485847993	3.485847993	3.485847993	3.485847993	3.485847993	3.485847993	3.485847993	4.075223079	3.746297799	3.485847993	3.485847993	3.485847993	3.485847993	3.485847993	3.512719209	3.560927653	3.485847993	3.485847993	3.485847993	3.485847993	3.599753905	3.485847993	3.488483132	3.485847993	3.485847993	3.485847993	3.600199316	3.485847993	3.485847993	3.485847993	3.485847993	3.485847993	3.485847993	3.485847993
1552320_a_at	3.405748723	3.368247066	4.185204569	3.4320202	3.412388106	3.405748723	3.405748723	3.498133819	3.551106886	3.924086435	3.743983129	3.560428382	3.822605923	3.436824935	3.531233144	3.741322778	4.044259218	4.076007899	3.874511272	4.480339992	4.336958915	3.368247066	3.38478362	3.743450285	3.52621704	3.405748723	2.759852379	3.405748723	3.405748723	3.645806926	3.660026381	3.405748723	3.419249945	3.412388106	3.368247066	4.099079355
1552321_a_at	3.864327753	3.920464447	4.203713491	4.051119736	3.805862199	3.975852472	3.7880736	4.037080387	3.978775896	4.570865521	3.978775896	3.978775896	4.204542708	4.305056814	4.467828126	3.978775896	4.542726969	4.737835669	3.978775896	4.922246101	5.051749976	4.376223653	3.52659815	3.978775896	3.937118444	3.978775896	3.18472829	3.921770167	3.978775896	3.978775896	3.978775896	3.331309687	3.978775896	4.669228072	3.73543056	4.835270788
1552322_at	2.383005775	2.383005775	2.383005775	2.383005775	2.634133871	2.383005775	2.590262419	2.383005775	2.433288946	2.383005775	2.509942216	2.373819753	2.383005775	2.383005775	2.383005775	2.383005775	2.383005775	2.383018172	2.383005775	2.383005775	2.396814449	2.383005775	2.373819753	2.654326622	2.383005775	2.383005775	2.451012086	2.388533192	2.383005775	2.383005775	2.383005775	2.611184034	2.780981402	2.383005775	2.413278326	2.383005775
1552323_s_at	3.601905215	3.023881307	3.086945393	3.090638412	3.370793581	3.061456994	4.622613686	3.037210298	4.167968102	2.699374002	4.120717879	2.61700767	3.060815803	2.363783503	3.054562466	3.023881307	3.023881307	2.941649589	2.405563105	3.235421897	3.065123843	3.428987433	3.53536986	3.023881307	3.332270304	3.430865332	3.086945393	3.409470483	3.086945393	3.086945393	2.940348984	3.085205214	3.400731387	3.881937345	3.061603144	3.567952379
1552325_at	2.304119635	2.304119635	2.304119635	2.343952809	2.304119635	2.304119635	2.304119635	2.304119635	2.462186826	2.355837347	2.563272236	2.304119635	2.304119635	2.316407276	2.555921055	2.42136032	2.304119635	2.304119635	2.304119635	3.333602474	2.304119635	2.304119635	2.304119635	2.304119635	2.304119635	2.304119635	2.304119635	2.308909352	2.430540985	2.304119635	2.304119635	2.304119635	2.304119635	2.304119635	2.304119635	2.304119635
1552326_a_at	2.304119635	2.304119635	2.304119635	2.304119635	2.304119635	2.304119635	2.304119635	2.304119635	2.304119635	2.304119635	2.578994932	2.304119635	2.304119635	2.304119635	2.304119635	2.344750138	2.304119635	2.304119635	2.304119635	2.306875358	2.304119635	2.304119635	2.304119635	2.304119635	2.304119635	2.304119635	2.304119635	2.326146411	2.304119635	2.304119635	2.304119635	2.304119635	2.304119635	2.304119635	2.304119635	2.317194956
1552327_at	2.33479234	2.327026197	2.33479234	2.421801579	2.33479234	2.326583917	2.326583917	2.33479234	2.33479234	2.326583917	2.343723099	2.740762356	2.33479234	2.33479234	2.339345116	2.33479234	2.765452779	2.33479234	2.424384426	2.33479234	2.33479234	2.363567168	2.326583917	2.33479234	2.33479234	2.408686271	2.350782449	2.33479234	2.326583917	2.3595016	2.349721787	2.33479234	2.35170283	2.707388655	2.33479234	2.33479234
1552329_at	5.464167491	5.247432435	5.803592345	5.293776338	3.750376757	4.999442838	5.277260398	5.314178864	5.193671855	4.752471324	5.89053103	4.981798556	4.880805059	4.151290105	5.535147261	4.366026752	4.614665911	5.356228155	4.32514954	4.333600309	4.769547313	5.498597982	5.647514599	3.882893155	5.568996541	5.223800194	5.937768441	5.736462836	4.374886824	5.255914717	4.709768568	5.163332636	5.123566307	5.43859412	5.044329665	6.272811621
1552330_at	4.37685296	4.781495906	5.598660142	4.87004508	4.400786368	5.59979846	2.358971312	6.051552945	5.127936356	4.641803473	4.266403838	5.245619397	4.74849408	3.681429205	4.273902214	4.869081308	4.63881147	4.385311481	4.849167219	4.605239417	4.601837119	4.728007785	5.96129344	5.168788827	4.942650582	5.31234225	5.097700863	5.467026053	5.376221189	5.891461615	5.695240241	5.047566	5.257861889	5.647945657	4.421029813	4.919320235
1552332_at	4.455081395	4.675406303	4.608592555	4.675406303	4.675406303	4.675406303	5.041715801	4.675406303	4.714353308	4.615976471	5.549114442	4.959272081	4.675406303	4.675406303	4.613318956	4.553341866	4.675406303	4.675406303	4.675406303	4.675406303	4.613318956	4.613318956	5.134948177	4.675406303	4.675406303	4.674041983	4.675406303	4.675406303	4.44954195	4.874013828	4.675406303	4.675406303	4.768313062	4.675406303	4.675406303	4.957139715
1552334_at	6.615043389	6.465483421	5.75844479	5.235480766	5.212418516	4.606218847	5.206283263	5.559210548	6.080911384	4.722144418	5.445744162	6.301361125	4.887039132	4.863629029	5.902193034	5.485170053	4.910019478	5.527361596	6.007720931	5.369790898	5.336816992	5.235480766	5.982860436	5.784944969	6.444747236	5.556362226	6.137795409	5.819999183	5.190170173	5.81161265	5.445312315	5.17675436	5.455763476	5.74032082	6.44568829	5.737643031
1552335_at	2.529414768	2.520374315	2.529414768	2.529414768	2.529414768	2.529414768	2.759528432	2.529414768	2.529414768	2.529414768	2.773117689	2.601393204	2.574075882	2.529414768	2.577954108	2.529414768	2.529414768	2.529414768	2.549433436	2.529414768	2.529414768	2.529414768	2.529414768	2.529414768	2.304119635	2.343110058	2.929661078	2.520374315	2.688553055	2.529756445	2.529414768	2.529414768	2.980275339	2.529414768	2.520374315	2.530411027
1552337_s_at	2.304119635	2.304119635	2.304119635	2.304119635	2.304119635	2.304119635	2.304119635	2.304119635	2.304119635	2.304119635	2.304119635	2.304119635	2.304119635	2.304119635	2.304119635	2.304119635	2.304119635	2.304119635	2.304119635	2.304119635	2.304119635	2.304119635	2.304119635	2.323422125	2.304119635	2.304119635	2.304119635	2.304119635	2.304119635	2.304119635	2.304119635	2.304119635	2.304119635	2.304119635	2.304119635	2.304119635
1552338_at	2.304119635	2.304119635	2.304119635	2.304119635	2.304119635	2.304119635	2.304119635	2.304119635	2.304119635	2.324439149	2.304119635	2.304119635	2.304119635	2.304119635	2.304119635	2.304119635	2.304119635	2.304119635	2.304119635	2.304119635	2.304119635	2.304119635	2.304119635	2.304119635	2.304119635	2.304119635	2.304119635	2.304119635	2.304119635	2.304119635	2.304119635	2.304119635	2.304119635	2.304119635	2.304119635	2.304119635
1552340_at	2.304119635	2.304119635	2.304119635	2.304119635	2.304119635	2.568607743	2.304119635	2.304119635	2.304119635	2.666512614	2.320843311	2.304119635	2.304119635	2.304119635	2.304119635	2.304119635	2.304119635	2.304119635	2.304119635	2.304119635	2.305186165	2.304119635	2.304119635	2.329953309	2.304119635	2.304119635	2.304119635	2.304119635	2.304119635	2.304119635	2.304119635	2.304119635	2.304119635	2.304119635	2.311483417	2.304119635
1552343_s_at	6.135257311	6.993433673	6.125387093	6.362083608	6.591091008	6.280538089	5.836069172	6.24856702	5.775290112	6.48963133	4.568324229	7.469198208	5.947722364	6.41382423	7.17389403	7.006820404	7.561173692	6.306956736	7.020450704	5.572580551	6.532396634	7.057024288	6.386570626	6.112730977	5.554239032	5.704922983	5.431148352	5.503308394	5.351079175	5.950227478	6.345801357	5.507442338	5.564369952	6.441142357	4.936786009	5.824714591
1552344_s_at	4.827122181	4.153985039	4.925358163	4.285570786	4.080068191	4.730900834	4.795877633	4.604717459	4.454682046	3.504164778	4.285570786	4.676620832	4.821784167	4.676620832	5.381468848	4.392671357	4.940689706	4.877729403	4.574794892	5.111776357	5.262691951	5.262860548	3.910856037	3.865596901	3.401272389	4.882916495	4.676620832	4.906602236	5.022456562	4.807638669	4.464184528	4.387714675	4.676620832	4.82019513	4.568655039	4.676620832
1552347_at	6.46571756	6.584700226	6.621252601	6.915236976	6.657956581	6.629001619	5.325996291	6.540369943	6.371042628	6.451472556	6.740065531	7.143818051	6.782232282	6.687174528	7.118377027	7.137165196	7.376779673	7.194246451	7.263510208	6.893864476	6.983045145	7.152630581	7.129364244	6.354925317	6.334979151	6.714275256	6.583895652	6.299714473	6.794699267	6.504822741	7.041726838	5.885196028	7.132212245	7.306987878	5.572844566	6.519303089
1552348_at	4.0880256	6.941716471	2.678212767	6.552021262	2.766090726	7.520353668	5.191109134	8.744520203	3.336377725	6.86640765	5.395305102	7.012036163	8.242484291	6.546950725	8.566509004	6.282810642	7.553327002	5.170385674	3.35699353	6.277713384	6.843821733	7.328836499	7.732924558	6.803270975	3.364936842	8.882920196	6.330602898	5.695133965	7.140527994	10.00062355	8.088982421	5.063153198	6.495686587	8.159813752	4.91305526	2.685269387
1552349_a_at	2.481290717	4.644987385	2.535068882	3.869643515	2.68924613	5.714744346	2.68924613	6.884419201	2.535068882	3.990196601	3.228785915	4.224906377	5.327737242	3.625076231	5.927072173	4.0661264	5.182446436	2.697042673	2.676210685	3.324239355	3.719169292	4.981577025	5.374515438	3.869643515	2.899521005	6.508938043	3.308403003	3.818727119	4.456459576	7.787895376	5.776176418	2.973937911	3.339820844	5.511660165	2.535068882	2.625969622
1552354_at	2.304119635	2.304119635	2.304119635	2.304119635	2.525692629	2.304119635	2.304119635	2.304119635	2.304119635	2.891553815	2.304119635	2.304119635	2.342899262	2.306121335	2.304119635	2.304119635	2.304119635	2.304119635	2.304119635	2.304119635	2.304119635	2.304119635	2.304119635	2.309369467	2.304119635	2.739453254	2.383956034	2.304119635	2.304119635	2.304119635	2.304119635	2.304119635	2.304119635	2.304119635	2.304119635	2.305349562
1552355_s_at	2.304148075	2.304148075	2.334564732	2.304148075	2.376441758	2.527116485	2.304148075	2.304148075	2.304148075	2.304148075	2.304148075	2.304148075	2.304148075	2.304148075	2.304148075	2.309277083	2.304148075	2.304148075	2.304148075	2.304148075	2.304148075	2.304148075	2.304148075	2.304148075	2.304148075	2.304148075	2.304148075	2.304148075	2.304229513	2.304148075	2.327612114	2.326165807	2.304148075	2.304148075	2.304148075	2.49907595
1552359_at	2.304119635	2.304119635	2.304119635	2.304119635	2.304119635	2.304119635	2.304119635	2.304119635	2.304119635	2.304119635	2.304119635	2.304119635	2.304119635	2.304119635	2.304119635	2.304119635	2.304119635	2.304119635	2.304119635	2.304119635	2.304119635	2.304119635	2.304119635	2.304119635	2.304119635	2.304119635	2.304119635	2.304119635	2.304119635	2.304119635	2.304119635	2.304119635	2.304119635	2.304119635	2.304119635	2.304119635
1552360_a_at	4.964316382	4.706006278	4.975733826	4.949822484	5.425699182	4.949822484	5.273355333	6.058930415	5.201654698	5.058946605	4.949822484	5.277317375	4.949822484	4.339802783	4.950132886	5.184809788	4.960536186	4.185214602	4.878950067	4.751994974	4.555994699	4.964643001	5.218171382	4.712027148	4.666179642	4.185214602	5.388011221	4.949822484	4.510279592	5.338636451	4.949822484	4.668595483	4.970255669	5.262876371	4.949822484	5.12315391
1552362_a_at	3.200867605	4.210657217	2.962415753	3.434357627	2.676907873	3.100988076	2.962415753	3.434357627	3.434560451	2.68674338	3.34760296	3.855305706	4.157997186	3.692665612	3.883667789	3.809639271	4.593495753	3.617567937	3.661868566	3.095593316	3.417131326	3.537804325	3.434357627	3.922640974	3.434357627	3.288524755	3.389415809	3.046726504	3.433471088	3.674631881	3.308318865	3.008866199	3.771291704	4.580624605	2.962415753	3.434357627
1552364_s_at	2.896571107	2.894812577	2.896571107	2.946778144	3.529042172	3.282833711	2.896571107	3.618096111	2.896571107	3.101166738	2.976111528	2.861158095	2.896571107	2.861158095	2.90125078	2.861158095	2.861158095	2.965794376	2.896571107	2.976706272	2.896571107	2.876486755	2.896571107	2.988237353	2.861158095	3.024101597	2.896571107	3.118757629	2.896571107	3.243371978	2.896571107	2.942203837	2.896571107	3.378455955	2.896571107	2.896571107
1552365_at	2.30443209	2.304119635	2.304119635	2.304119635	2.304119635	2.307396762	2.304119635	2.304119635	2.317921434	2.304119635	2.304119635	2.304119635	2.304119635	2.304119635	2.304119635	2.304458933	2.304119635	2.358383526	2.306815528	2.304119635	2.304119635	2.304119635	2.304119635	2.304119635	2.304119635	2.304119635	2.304119635	2.304119635	2.304119635	2.304119635	2.304119635	2.33649277	2.304119635	2.304119635	2.304119635	2.304119635
1552367_a_at	2.304119635	2.304119635	2.304119635	2.304119635	2.304119635	2.304119635	2.310685918	2.304119635	2.304119635	2.349077871	2.304119635	2.304119635	2.321373026	2.304119635	2.304119635	2.304119635	2.304119635	2.304119635	2.304119635	2.304119635	2.304119635	2.304119635	2.304119635	2.304119635	2.304119635	2.304119635	2.304119635	2.304119635	2.304119635	2.304119635	2.304119635	2.304119635	2.322800348	2.304119635	2.304119635	2.304119635
1552368_at	2.304119635	2.304119635	2.304119635	2.312316778	2.304119635	2.304119635	2.304119635	2.304119635	2.397252811	2.381996594	2.322758908	2.304119635	2.304119635	2.304119635	2.304119635	2.304119635	2.304119635	2.304119635	2.304222866	2.304119635	2.304119635	2.304119635	2.304119635	2.304119635	2.304119635	2.304119635	2.312390103	2.304119635	2.304119635	2.304119635	2.304119635	2.304119635	2.304119635	2.305388576	2.36160211	2.307539221
1552370_at	6.548934478	6.57597403	6.287174737	6.610879813	6.026051678	6.287174737	7.433246269	6.386824999	6.587279309	6.838896087	6.598416665	6.287174737	6.287174737	5.672103237	6.089636478	5.830310655	5.194443233	5.935968794	5.840283418	7.059165356	6.359246919	5.85564818	6.396990909	6.013147418	5.350568509	6.734877622	7.451771389	6.287174737	6.369534154	6.613041652	6.140993297	7.524293317	5.764930462	6.155319048	6.085265455	6.445165985
1552372_at	2.304119635	2.304119635	2.304119635	2.304119635	2.304119635	2.304119635	2.304119635	2.304119635	2.304119635	2.304119635	2.304119635	2.304119635	2.348236214	2.305442442	2.304119635	2.304119635	2.304119635	2.304119635	2.304119635	2.304119635	2.304119635	2.320479675	2.304119635	2.304119635	2.304119635	2.304119635	2.304119635	2.304119635	2.304119635	2.304119635	2.304119635	2.304119635	2.304119635	2.304119635	2.304119635	2.304119635
1552373_s_at	2.304119635	2.304119635	2.304119635	2.304119635	2.304119635	2.313895522	2.304119635	2.304119635	2.304119635	2.304119635	2.304119635	2.304119635	2.304119635	2.304119635	2.304119635	2.304119635	2.304119635	2.304119635	2.304119635	2.304119635	2.304119635	2.304119635	2.400568455	2.304119635	2.304119635	2.304119635	2.304119635	2.304119635	2.304119635	2.304119635	2.354439339	2.304119635	2.304119635	2.356517769	2.304119635	2.304119635
1552375_at	4.570363197	4.970071471	5.205433128	5.193676911	5.607737356	4.345095283	4.160746651	5.084165366	4.887104809	5.024971058	5.184225099	6.141258905	4.585144478	4.718993112	4.981173914	4.534441232	4.998710391	4.296374291	4.556985595	4.505101148	4.883697482	4.204778013	5.787504536	4.825760472	5.596835002	4.790233457	4.672159083	4.585144478	4.438893198	4.585615277	4.585144478	4.617604344	4.117545779	4.7388137	4.942807594	5.283648594
1552377_s_at	2.304119635	2.304456927	2.304119635	2.452555686	2.304119635	2.304119635	2.304119635	2.304119635	2.304119635	2.304119635	2.304119635	2.368117403	2.304119635	2.304119635	2.304119635	2.304119635	2.304119635	2.304119635	2.304119635	2.381205185	2.304119635	2.304119635	2.304119635	2.389705711	2.304119635	2.304119635	2.304119635	2.304119635	2.304119635	2.304119635	2.304119635	2.304119635	2.304119635	2.304119635	2.444620094	2.304119635
1552378_s_at	2.304119635	2.304119635	2.304119635	2.304119635	2.304119635	2.304119635	2.304119635	2.304119635	2.304119635	2.691687841	2.304119635	2.304119635	2.304119635	2.304119635	2.304119635	2.304119635	2.304119635	2.304119635	2.304119635	2.306199667	2.304119635	2.526306157	2.304119635	2.304119635	2.304119635	2.304119635	2.871420316	2.304119635	2.304119635	2.667522807	2.304119635	2.304119635	2.304119635	2.304119635	2.304119635	2.476092546
1552379_at	2.304119635	2.306943837	2.304119635	2.309064078	2.304119635	2.33713749	2.304119635	2.304119635	2.304119635	2.304119635	2.304119635	2.304119635	2.314083551	2.304119635	2.304119635	2.304119635	2.304119635	2.304119635	2.304119635	2.304119635	2.304119635	2.304119635	2.304119635	2.321398942	2.304119635	2.304900015	2.304119635	2.304119635	2.304119635	2.456700191	2.304119635	2.304119635	2.304119635	2.304119635	2.304119635	2.304119635
1552381_at	2.304119635	2.304119635	2.304119635	2.304119635	2.304119635	2.304119635	2.304119635	2.304119635	2.304119635	2.304119635	2.336813285	2.304119635	2.304119635	2.304119635	2.304119635	2.304119635	2.304119635	2.304119635	2.304119635	2.304119635	2.304119635	2.304119635	2.304119635	2.304119635	2.388667694	2.304119635	2.315667112	2.320851615	2.304119635	2.304119635	2.311394432	2.356214639	2.304119635	2.304119635	2.304119635	2.304119635
1552383_at	4.845383789	5.24618514	5.384291431	5.555868794	5.936016399	5.40018664	5.24618514	5.274567625	5.24618514	5.770282866	5.759360245	5.24618514	5.24618514	5.688537199	5.636548011	5.921839044	5.249949485	4.777336757	5.24618514	5.24618514	5.294260388	5.413662323	5.516564511	5.24618514	5.24618514	5.130240585	5.24618514	5.24618514	5.254915609	5.24618514	5.366919164	5.221432343	5.24618514	5.235111685	5.24618514	4.462713887
1552384_a_at	2.313231678	2.313231678	2.313231678	2.351091156	2.313231678	2.313231678	2.313231678	2.313231678	2.313231678	2.313231678	2.313231678	3.521688309	2.313231678	3.469207763	2.313231678	2.313231678	2.313231678	2.311723929	2.313231678	2.313231678	2.313231678	2.313231678	2.349197044	2.313231678	2.313231678	2.313231678	2.313231678	2.313231678	2.313231678	2.313231678	2.313231678	2.313231678	2.313231678	2.313231678	2.313231678	2.305486249
1552386_at	8.618595759	9.48840559	9.995480395	8.094013606	9.00623883	9.628229195	9.608299439	9.27525526	8.928409014	7.528083267	9.259272831	8.657962433	9.305349061	7.965892616	8.898617546	8.629003816	7.753767876	8.62797143	7.463410851	9.293492268	8.930091903	8.190166848	9.922415697	9.222092723	8.591520047	9.82115675	9.967691013	9.08054192	9.450109887	9.467029935	8.16089488	9.374831826	9.225813423	9.525941429	8.947597264	8.327719324
1552388_at	2.904169544	2.904169544	2.904169544	2.904169544	2.904169544	2.904169544	2.904169544	2.904169544	2.904169544	2.904169544	3.312219093	2.904169544	2.904169544	2.904169544	2.904169544	2.904169544	2.990328624	2.904169544	2.328232466	2.904169544	2.904169544	2.904169544	2.904169544	2.904169544	2.904169544	2.904169544	2.904169544	2.557491676	2.904169544	2.969170595	3.017755142	3.110517783	2.904169544	2.904169544	2.904169544	2.904169544
1552389_at	2.312470243	2.304119635	2.304119635	2.304119635	2.574306885	2.304119635	2.408238642	2.304119635	2.304119635	2.67215761	2.347180735	2.304119635	2.304119635	2.356330916	2.304119635	2.304119635	2.304119635	2.360056705	2.304119635	2.364677398	2.346761331	2.304119635	2.304119635	2.304119635	2.304119635	2.304119635	2.304119635	2.304119635	2.304119635	2.304978865	2.304119635	2.304119635	2.304119635	2.310063189	2.304119635	2.304119635
1552390_a_at	2.304119635	2.304415365	2.304119635	2.304119635	2.304119635	2.304119635	2.304119635	2.304119635	2.304119635	2.304119635	2.304119635	2.464499666	2.304119635	2.304119635	2.304119635	2.308978589	2.304119635	2.304119635	2.304119635	2.304119635	2.304119635	2.304119635	2.304119635	2.304119635	2.304119635	2.304119635	2.304119635	2.304119635	2.304119635	2.304119635	2.304119635	2.304119635	2.304119635	2.304681716	2.304119635	2.304119635
1552391_at	2.540702367	2.540702367	2.540702367	3.342129812	2.540702367	2.540702367	2.53465621	2.540702367	2.540702367	3.020464665	2.540702367	2.629328908	3.198932867	3.086157876	2.540702367	2.540702367	2.540702367	2.749139941	2.540702367	2.540702367	2.540702367	2.553431366	2.735200276	2.540702367	2.540702367	2.540702367	2.540702367	2.973259605	2.540702367	2.540702367	2.540702367	2.555578906	2.540702367	2.584729414	2.705287213	2.545099896
1552393_at	2.304119635	2.304119635	2.304119635	2.304119635	2.304119635	2.304119635	2.304119635	2.304119635	2.304119635	2.342016414	2.304119635	2.304119635	2.304119635	2.304119635	2.304119635	2.304119635	2.304119635	2.304119635	2.310902625	2.304119635	2.304119635	2.304119635	2.304119635	2.304119635	2.304119635	2.304119635	2.304119635	2.330980984	2.304119635	2.304119635	2.304119635	2.304119635	2.304119635	2.304119635	2.304119635	2.32212399
1552394_a_at	2.304119635	2.304119635	2.304119635	2.304119635	2.304119635	2.304119635	2.304119635	2.483197884	2.304119635	2.304119635	2.304119635	2.304119635	2.304119635	2.354095949	2.304119635	2.3202039	2.304119635	2.310065687	2.304119635	2.304119635	2.304119635	2.304119635	2.304119635	2.304119635	2.304119635	2.304119635	2.539200826	2.304119635	2.304119635	2.304119635	2.304119635	2.304119635	2.304119635	2.327723858	2.304119635	2.304119635
1552395_at	2.304119635	2.304119635	2.304119635	2.304119635	2.304119635	2.304119635	2.304119635	2.304119635	2.304119635	2.304119635	2.304119635	2.304119635	2.304119635	2.304119635	2.304119635	2.304119635	2.304119635	2.304119635	2.304119635	2.304119635	2.304119635	2.304119635	2.304119635	2.304119635	2.304119635	2.304119635	2.304119635	2.304119635	2.304119635	2.304119635	2.304119635	2.304119635	2.304119635	2.304119635	2.304119635	2.304119635
1552396_at	2.366235008	2.304119635	2.323851971	2.80412297	2.521227169	2.304119635	2.304119635	2.304119635	2.304119635	2.304119635	2.304119635	2.304448577	2.304119635	2.304119635	2.304119635	2.304119635	2.341374158	2.304119635	2.304119635	2.304119635	2.304119635	2.304119635	2.304119635	2.304119635	2.304119635	2.304119635	2.304119635	2.304119635	2.304119635	2.304119635	2.304119635	2.304119635	2.304119635	2.304119635	2.304119635	2.304119635
1552398_a_at	11.58841377	8.380913533	11.50664013	7.844317775	9.477956458	10.83002451	12.97920418	11.46132221	11.58105158	7.76845241	8.347143853	11.15418348	11.29802654	8.675348915	11.34795509	12.24144598	8.231921635	9.311586313	9.105040921	11.63299848	11.50690883	9.080330943	9.605428648	11.09691348	11.1146002	13.03854857	12.31705773	8.566187929	11.85100017	11.86828961	7.989935433	12.80437952	9.256472056	8.685926249	9.136022488	8.876444407
1552399_a_at	2.61691522	2.343770364	2.304119635	2.322415111	2.304119635	2.304119635	2.304119635	2.304119635	2.304119635	2.304119635	2.304119635	2.304119635	2.304119635	2.304119635	2.304119635	2.304119635	2.304119635	2.606722541	2.304119635	2.304119635	2.304119635	2.304119635	2.347251818	2.304119635	2.306218476	2.304119635	2.304119635	2.312274539	2.304119635	2.304119635	2.304119635	2.304119635	2.304119635	2.306977172	2.308809142	2.304119635
1552400_a_at	2.304119635	2.304119635	2.304119635	2.388549913	2.304119635	2.304119635	2.398299313	2.304119635	2.304119635	2.5050414	2.304119635	2.308241852	2.308439246	2.304119635	2.304119635	2.304119635	2.304119635	2.304119635	2.304119635	2.304119635	2.304119635	2.304119635	2.304119635	2.304119635	2.308093625	2.304119635	2.304119635	2.304119635	2.304119635	2.304119635	2.304119635	2.304119635	2.304119635	2.304119635	2.304119635	2.304119635
1552401_a_at	2.334702212	2.334702212	2.334702212	2.334702212	2.539075234	2.334702212	2.349920782	2.352670706	2.372690479	2.334702212	2.334702212	2.334702212	2.531478939	2.334702212	2.334702212	2.335547459	2.334702212	2.374130904	2.464681788	2.334702212	2.421943961	2.334702212	2.334702212	2.334702212	2.334702212	2.392733678	2.97350437	2.938445341	2.334702212	2.334702212	2.334702212	2.334702212	2.468141001	2.316215459	2.334702212	2.334702212
1552402_at	2.461827197	2.461827197	2.461827197	2.461827197	2.461827197	2.461827197	2.461827197	2.461827197	2.461827197	2.461827197	2.825257526	2.461827197	2.698224061	2.558766267	2.461827197	2.461827197	2.461827197	2.461827197	2.461827197	2.461827197	2.461827197	2.461827197	2.461827197	2.461827197	2.461827197	2.304119635	2.461827197	2.304119635	2.461827197	2.461827197	2.516835603	2.461827197	2.461827197	2.461827197	2.461827197	2.461827197
1552405_at	2.304119635	2.304119635	2.304119635	2.304119635	2.304119635	2.304119635	2.310693016	2.304119635	2.304119635	2.304119635	2.304119635	2.304119635	2.304119635	2.304119635	2.304119635	2.304119635	2.304119635	2.304119635	2.304119635	2.304119635	2.305758764	2.304119635	2.304119635	2.304119635	2.304119635	2.304119635	2.343658464	2.304119635	2.304119635	2.304994334	2.304119635	2.304119635	2.304119635	2.304119635	2.304119635	2.304119635
1552408_at	2.304305718	2.304119635	2.304119635	2.304119635	2.304119635	2.304119635	2.304119635	2.304119635	2.304119635	2.304119635	2.304119635	2.304119635	2.304119635	2.304119635	2.304119635	2.304119635	2.351070691	2.304119635	2.304119635	2.304119635	2.30444144	2.304119635	2.304119635	2.304119635	2.304119635	2.304354365	2.370657469	2.35923617	2.304119635	2.304119635	2.304119635	2.304119635	2.304119635	2.304119635	2.304119635	2.304119635
1552409_a_at	2.304119635	2.304119635	2.304119635	2.312804339	2.304119635	2.304119635	2.304119635	2.304119635	2.304119635	2.304119635	2.356530567	2.385902538	2.304119635	2.304119635	2.304119635	2.415731735	2.304119635	2.304119635	2.304119635	2.304119635	2.304119635	2.304119635	2.304119635	2.304119635	2.304119635	2.304119635	2.325682162	2.822641391	2.327366145	2.304119635	2.304119635	2.304119635	2.411305637	2.304119635	2.304119635	2.304119635
1552410_at	2.304119635	2.304119635	2.304119635	2.304119635	2.304119635	2.381301114	2.304119635	2.304119635	2.660020965	2.34719054	2.304119635	2.304119635	2.304119635	2.304119635	2.304119635	2.304119635	2.304119635	2.304119635	2.304119635	2.304119635	2.435770262	2.433424139	2.304119635	2.304119635	2.304119635	2.306108556	2.313659239	2.304119635	2.304119635	2.304119635	2.304119635	2.304119635	2.304119635	2.304119635	2.304119635	2.304119635
1552411_at	2.304119635	2.304119635	2.304119635	2.304119635	2.304119635	2.304119635	2.304119635	2.304119635	2.304119635	2.304119635	2.304119635	2.304119635	2.304119635	2.304119635	2.304119635	2.304119635	2.304119635	2.304119635	2.304119635	2.304119635	2.304119635	2.304119635	2.304119635	2.304119635	2.304119635	2.304119635	2.304119635	2.304119635	2.304119635	2.304119635	2.304119635	2.304119635	2.304119635	2.304119635	2.304119635	2.304119635
1552412_a_at	2.304119635	2.304119635	2.304119635	2.304119635	2.304119635	2.304119635	2.304119635	2.304119635	2.304119635	2.304119635	2.304119635	2.304119635	2.304119635	2.304119635	2.304119635	2.304119635	2.304119635	2.304119635	2.304119635	2.304119635	2.304119635	2.304119635	2.304119635	2.304119635	2.304119635	2.304119635	2.472355146	2.304119635	2.304119635	2.320218068	2.304119635	2.304119635	2.304119635	2.304119635	2.304119635	2.304119635
1552414_at	2.304119635	2.304119635	2.304119635	2.304119635	2.304119635	2.304119635	2.305121543	2.304119635	2.304119635	2.304119635	2.304119635	2.304119635	2.304119635	2.304119635	2.304119635	2.426739358	2.304119635	2.304119635	2.304119635	2.304119635	2.304119635	2.304119635	2.304119635	2.304119635	2.304119635	2.304119635	2.304119635	2.304119635	2.304119635	2.304119635	2.304119635	2.304119635	2.304119635	2.304119635	2.304119635	2.304119635
1552415_a_at	2.304119635	2.304119635	2.304119635	2.304119635	2.37887321	2.304119635	2.304119635	2.304119635	2.304119635	2.304119635	2.304119635	2.304119635	2.304119635	2.304119635	2.304119635	2.304119635	2.304119635	2.304119635	2.304119635	2.304119635	2.304119635	2.304119635	2.304119635	2.304119635	2.304119635	2.304119635	2.304119635	2.304119635	2.304119635	2.304119635	2.304119635	2.304119635	2.304119635	2.304119635	2.304119635	2.304119635
1552417_a_at	5.170987694	4.859035791	5.095663381	4.974721539	4.658992237	6.911285249	5.564718743	6.866206531	5.723107168	4.651302966	5.105663582	4.413833154	5.188382021	4.346719567	5.846432249	5.105663582	5.082854794	5.266262666	4.939382629	6.0097395	5.259636899	7.321443107	4.820399443	4.979181328	6.140658357	5.826102123	4.903482178	6.956129439	5.76820837	7.134068963	4.984272683	6.080375922	5.66210685	5.621619571	5.266262666	5.407240626
1552418_at	2.304119635	2.304119635	2.304119635	2.304119635	2.304119635	2.304119635	2.304119635	2.304119635	2.304119635	2.304119635	2.304119635	2.304119635	2.304119635	2.304119635	2.304119635	2.304119635	2.304119635	2.304119635	2.304119635	2.304119635	2.304119635	2.304119635	2.304119635	2.304119635	2.445350649	2.304119635	2.304119635	2.304119635	2.304119635	2.304119635	2.304119635	2.304119635	2.304119635	2.304282913	2.304119635	2.304119635
1552419_s_at	2.30484608	2.30484608	2.321360871	2.329878008	2.30484608	2.30484608	2.304119635	2.30484608	2.30484608	2.30484608	2.30484608	2.30484608	2.371863325	2.659328791	2.30484608	2.30484608	2.30484608	2.30484608	2.30484608	2.30484608	2.30484608	2.30484608	2.30484608	2.30484608	2.30484608	2.30484608	2.30484608	2.30484608	2.30484608	2.30484608	2.30484608	2.30484608	2.30484608	2.31547229	2.30484608	2.306270544
1552421_a_at	2.304119635	2.304119635	2.304119635	2.304119635	2.304119635	2.304119635	2.304119635	2.304119635	2.305578996	2.304119635	2.304119635	2.304119635	2.304119635	2.304119635	2.304119635	2.304119635	2.304119635	2.304119635	2.304119635	2.304119635	2.304119635	2.304119635	2.304119635	2.304119635	2.304119635	2.304119635	2.304119635	2.304119635	2.304119635	2.304119635	2.304119635	2.304119635	2.304119635	2.304119635	2.304119635	2.304119635
1552422_at	2.499608664	2.393721873	2.420266764	2.37597259	3.174495684	2.393721873	2.418433394	2.416867992	2.393721873	2.416369893	2.393721873	2.393721873	2.393721873	2.981548256	2.393721873	2.404814471	2.393721873	2.393721873	2.399716074	2.356821553	2.393721873	2.393721873	2.430275608	2.393721873	2.385143736	2.393721873	2.757953067	2.304119635	2.393721873	2.393721873	2.434587091	2.393721873	2.483707014	2.398773557	2.405438454	2.462456413
1552423_at	3.951887776	3.44034798	4.803630869	4.998704134	4.30920443	3.48436657	5.159600896	3.898928561	3.672417873	3.685093035	3.603262676	3.48436657	3.497909809	5.04506281	3.48436657	3.929845772	3.579996295	4.158521292	3.663214647	4.192279569	3.843819613	3.518021995	3.22890477	4.624812294	5.243645378	4.16364855	4.711800669	4.237286683	3.676123869	4.659071893	4.231582497	4.223879217	3.41503029	3.779037303	4.40873103	4.600811389
1552424_at	2.304119635	2.304119635	2.304119635	2.304119635	2.304119635	2.304119635	2.304119635	2.304119635	2.304119635	2.379190499	2.304119635	2.304119635	2.304119635	2.335420841	2.304119635	2.304119635	2.304119635	2.304119635	2.304119635	2.304119635	2.304119635	2.304119635	2.304119635	2.304119635	2.304119635	2.304119635	2.304119635	2.304119635	2.304119635	2.304119635	2.304119635	2.304119635	2.304119635	2.304119635	2.304119635	2.304119635
1552425_a_at	2.304119635	2.304119635	2.304119635	2.304119635	2.304119635	2.475139735	2.304119635	2.304119635	2.304119635	2.304119635	2.304119635	3.094928365	2.304119635	2.307258176	2.321772242	2.304119635	2.304119635	2.304119635	2.304119635	2.304119635	2.304119635	2.304119635	2.304119635	2.306668162	2.304119635	2.304119635	2.304119635	2.304119635	2.304119635	2.30629964	2.304119635	2.304119635	2.304119635	2.410147337	2.304119635	2.304119635
1552426_a_at	9.508304008	9.139333001	9.669462614	9.495333768	9.099521881	8.535961172	9.2075625	9.812196467	9.353554784	8.865702394	10.1152403	9.401622916	9.625339741	8.860208516	9.733553459	9.510536627	9.67479004	8.504307074	8.617523166	9.307399513	9.126527408	9.026962543	9.807012134	8.971716022	9.307653663	9.223928218	9.047520244	9.825898051	9.303870017	9.668574762	9.332972998	9.468513953	9.708004525	9.658303725	9.557373819	9.56105791
1552427_at	2.841744592	2.866269399	3.041368326	2.864467776	2.864467776	3.030662552	2.864467776	2.864467776	2.864467776	2.864467776	2.864467776	2.864467776	2.864467776	2.864467776	3.316231001	2.864467776	4.098446155	2.864467776	2.992286569	3.347481364	2.864467776	2.968857595	2.864467776	2.869071096	2.864467776	3.218422842	2.864467776	2.864467776	3.371004794	2.864467776	3.00185238	2.864467776	2.870727589	3.01522707	2.864467776	2.864467776
1552430_at	2.304119635	2.381812214	2.304119635	2.622524544	2.304119635	2.304119635	2.304119635	2.304119635	2.304119635	2.312920578	2.304119635	2.304119635	2.304119635	2.304119635	2.343800248	2.304119635	2.304119635	2.304119635	2.304119635	2.304119635	2.450399572	2.304119635	2.304119635	2.304119635	2.304119635	2.304119635	2.304119635	2.360042377	2.304119635	2.304119635	2.304119635	2.304119635	2.304119635	2.324980087	2.304119635	2.304119635
1552432_at	2.52184872	2.360716611	2.360716611	2.411636087	2.379080631	2.360716611	3.000885883	2.360716611	2.360716611	2.360716611	2.496292786	2.361235788	2.360716611	2.360716611	2.360716611	2.360716611	2.643441641	2.360716611	2.360716611	2.360716611	2.361058229	2.360716611	2.360716611	2.360716611	2.360716611	2.365887119	2.495974902	2.360716611	2.360716611	2.384345335	2.360716611	2.361821716	2.360716611	2.360716611	2.740467911	2.360716611
1552436_a_at	2.304119635	2.304119635	2.304119635	2.304119635	2.304119635	2.304119635	2.304119635	2.304119635	2.304119635	2.304119635	2.304119635	2.304119635	2.304119635	2.304119635	2.304119635	2.304119635	2.304119635	2.304119635	2.304119635	2.304119635	2.304119635	2.304119635	2.304119635	2.304119635	2.304119635	2.304119635	2.304119635	2.304119635	2.304119635	2.304119635	2.304119635	2.304119635	2.304119635	2.304119635	2.304119635	2.304119635
1552438_a_at	2.304119635	2.304119635	2.304119635	2.304119635	2.304119635	2.304119635	2.304119635	2.304119635	2.304119635	2.304119635	2.304119635	2.304119635	2.304119635	2.304119635	2.304119635	2.304119635	2.304119635	2.304119635	2.304119635	2.304119635	2.304119635	2.304119635	2.304119635	2.304119635	2.304119635	2.304119635	2.304119635	2.304119635	2.304119635	2.304119635	2.304119635	2.304119635	2.304119635	2.304119635	2.304119635	2.304119635
1552439_s_at	2.304119635	2.304119635	2.304119635	2.304119635	2.304119635	2.304119635	2.304119635	2.304119635	2.304119635	2.304119635	2.304119635	2.304119635	2.304119635	2.304119635	2.304119635	2.304119635	2.304119635	2.304119635	2.304119635	2.304119635	2.304119635	2.304119635	2.304119635	2.304119635	2.304119635	2.304119635	2.304119635	2.304119635	2.304119635	2.304119635	2.304119635	2.304119635	2.304119635	2.304119635	2.304119635	2.304119635
1552440_at	2.360951814	2.360951814	2.360951814	2.838036095	2.360951814	2.360951814	2.360951814	2.360951814	2.360951814	2.360951814	2.371122354	2.360951814	2.360951814	2.360951814	2.360951814	2.699811153	2.360951814	2.360951814	2.384608855	2.413455012	2.360951814	2.376590311	2.360951814	2.510464245	2.360951814	2.360951814	2.360951814	2.360951814	2.360951814	2.418353313	2.69267953	2.360951814	2.360951814	2.304119635	2.362727642	2.361458178
1552445_a_at	2.304119635	2.304119635	2.304119635	2.304119635	2.304119635	2.304119635	2.304119635	2.304119635	2.304119635	2.304119635	2.304119635	2.304119635	2.304119635	2.304119635	2.304119635	2.304119635	2.304119635	2.304119635	2.304119635	2.304119635	2.304119635	2.925561339	2.304119635	2.304119635	2.32965848	2.304119635	2.304119635	2.304119635	2.304119635	2.304119635	2.55967688	2.304119635	2.304119635	2.487239704	2.304119635	2.415332638
1552448_a_at	2.304119635	2.304119635	2.304119635	2.304119635	2.304119635	2.304119635	2.304119635	2.304119635	2.304119635	2.304119635	2.304119635	2.304119635	2.304119635	2.304119635	2.304119635	2.304119635	2.304119635	2.304119635	2.304119635	2.304119635	2.304119635	2.304119635	2.304119635	2.304119635	2.304119635	2.304119635	2.304119635	2.304119635	2.304119635	2.304119635	2.304119635	2.304119635	2.304119635	2.304119635	2.304119635	2.304119635
1552449_a_at	2.304459926	2.914839579	2.304459926	2.304459926	2.304459926	2.314691589	2.304459926	2.304459926	2.306913518	2.304459926	2.304459926	2.304459926	2.304459926	3.073049983	2.49390417	2.304459926	2.592185808	2.304459926	2.746016258	2.304459926	2.304459926	2.304459926	2.304459926	2.304459926	2.901508261	2.304119635	2.304459926	2.304459926	2.304459926	2.304459926	2.304459926	2.304459926	2.304459926	2.304459926	2.304459926	2.304459926
1552450_a_at	2.304119635	2.304119635	2.304119635	2.304119635	2.304119635	2.304119635	2.304119635	2.304119635	2.304119635	2.304119635	2.304119635	2.304119635	2.304119635	2.304119635	2.304119635	2.304119635	2.304119635	2.304119635	2.304119635	2.304119635	2.304119635	2.304119635	2.304119635	2.304119635	2.304119635	2.304119635	2.304119635	2.304119635	2.304119635	2.304119635	2.304119635	2.304119635	2.310469987	2.304119635	2.304119635	2.304119635
1552452_at	2.304119635	2.304119635	2.304119635	2.304119635	2.304119635	2.304119635	2.304119635	2.304119635	2.304119635	2.304119635	2.304119635	2.304119635	2.304119635	2.304119635	2.304119635	2.304119635	2.304119635	2.304119635	2.304119635	2.304119635	2.304119635	2.304119635	2.304119635	2.304119635	2.304119635	2.304119635	2.324285638	2.304119635	2.304119635	2.304119635	2.304119635	2.304119635	2.304119635	2.304119635	2.314208349	2.304119635
1552453_a_at	2.304119635	2.304119635	2.304119635	2.304119635	2.304119635	2.304119635	2.304119635	2.304119635	2.304119635	2.304119635	2.304119635	2.304119635	2.304119635	2.304119635	2.304119635	2.304119635	2.304119635	2.304119635	2.304119635	2.304119635	2.304119635	2.304119635	2.304119635	2.304119635	2.304119635	2.304119635	2.304119635	2.304119635	2.304119635	2.304119635	2.304119635	2.304119635	2.304119635	2.304119635	2.304119635	2.304119635
1552455_at	2.304119635	2.304119635	2.304119635	2.304119635	2.304119635	2.304119635	2.304119635	2.304119635	2.304119635	2.304119635	2.304119635	2.304119635	2.304119635	2.304119635	2.304119635	2.304119635	2.304119635	2.304119635	2.304119635	2.304119635	2.304119635	2.304119635	2.304119635	2.304119635	2.304119635	2.304119635	2.364738472	2.304119635	2.304119635	2.304119635	2.304119635	2.304119635	2.304119635	2.304119635	2.304119635	2.304119635
1552456_a_at	2.304119635	2.304119635	2.304119635	2.304119635	2.304119635	2.304119635	2.304119635	2.304119635	2.304119635	2.304119635	2.304119635	2.304119635	2.304119635	2.304119635	2.304119635	2.304119635	2.304119635	2.304119635	2.304119635	2.304119635	2.304119635	2.304119635	2.304119635	2.304119635	2.304119635	2.304119635	2.304818819	2.304119635	2.304119635	2.304119635	2.304119635	2.304119635	2.304119635	2.304119635	2.304119635	2.30498486
1552457_a_at	2.304119635	2.33631813	2.304119635	2.304119635	2.304119635	2.304119635	2.304119635	2.304119635	2.304119635	2.304119635	2.304119635	2.304119635	2.304119635	2.304119635	2.304119635	2.304119635	2.304119635	2.304119635	2.304119635	2.304119635	2.304119635	2.304119635	2.304119635	2.304119635	2.304119635	2.304119635	2.304119635	2.304119635	2.304119635	2.304119635	2.32011086	2.304119635	2.304119635	2.304119635	2.304119635	2.304119635
1552458_at	2.304119635	2.304119635	2.304119635	2.304119635	2.304119635	2.304119635	2.304119635	2.304119635	2.304119635	2.304119635	2.304119635	3.182064952	2.304119635	2.304119635	2.304119635	2.304119635	2.304119635	2.304119635	2.305761616	2.304119635	2.304119635	2.345202218	2.304119635	2.304119635	2.304119635	2.304119635	2.304119635	2.304119635	2.304119635	2.304119635	2.304119635	2.327495611	2.304119635	2.304119635	2.304119635	2.304119635
1552459_a_at	2.306801854	2.306801854	2.314154879	2.399077801	2.306801854	2.306801854	2.306801854	2.306801854	2.306801854	2.306801854	2.410250106	2.306801854	2.306801854	2.306801854	2.306801854	2.306801854	2.306801854	2.306801854	2.306801854	2.306801854	2.306801854	2.306801854	2.306801854	2.306801854	2.304119635	2.307521945	2.429420609	2.306801854	2.306801854	2.306801854	2.306801854	2.306801854	2.306801854	2.306801854	2.580634144	2.506747284
1552461_at	2.304119635	2.304119635	2.304119635	2.304119635	2.304119635	2.304119635	2.304119635	2.304119635	2.304119635	2.304119635	2.304119635	2.304119635	2.304119635	2.304119635	2.304119635	2.304119635	2.304119635	2.304119635	2.304119635	2.304119635	2.304119635	2.304119635	2.304119635	2.304119635	2.362771999	2.304119635	2.304119635	2.304119635	2.304119635	2.304119635	2.304119635	2.304119635	2.304119635	2.304119635	2.304119635	2.304119635
1552463_at	2.304119635	2.304119635	2.304119635	2.304119635	2.304119635	2.304119635	2.304119635	2.409564197	2.304119635	2.304119635	2.304119635	2.304119635	2.304119635	2.304119635	2.304119635	2.304119635	2.304119635	2.304119635	2.304119635	2.304119635	2.304119635	2.304119635	2.304119635	2.304119635	2.304119635	2.304119635	2.304119635	2.304119635	2.304119635	2.304119635	2.304119635	2.304119635	2.304119635	2.304119635	2.304119635	2.304119635
1552466_x_at	2.304119635	2.304119635	2.304119635	2.304119635	2.304119635	2.304119635	2.304119635	2.304119635	2.304119635	2.304119635	2.304119635	2.304119635	2.324725288	2.304119635	2.304119635	2.304119635	2.304119635	2.304119635	2.304119635	2.304119635	2.304119635	2.304119635	2.304119635	2.304119635	2.304119635	2.304119635	2.304119635	2.304119635	2.304119635	2.304119635	2.304119635	2.304119635	2.304119635	2.304119635	2.304119635	2.304119635
1552467_at	2.304119635	2.304119635	2.304119635	2.319141245	2.304119635	2.304119635	2.304119635	2.304119635	2.304119635	2.304119635	2.304119635	2.304119635	2.304119635	2.304119635	2.304119635	2.331206892	2.304119635	2.304119635	2.304119635	2.304119635	2.304119635	2.304119635	2.304119635	2.517329856	2.304119635	2.304119635	2.304119635	2.304119635	2.304119635	2.304119635	2.33499191	2.304119635	2.304119635	2.304119635	2.304119635	2.304119635
1552468_a_at	2.304119635	2.304119635	2.304119635	2.304119635	2.304119635	2.304119635	2.304119635	2.304119635	2.304119635	2.304119635	2.304119635	2.304119635	2.304119635	2.304119635	2.304119635	2.304119635	2.304119635	2.304119635	2.304119635	2.304119635	2.304119635	2.304119635	2.304119635	2.304119635	2.304119635	2.304119635	2.304119635	2.304119635	2.304119635	2.304119635	2.304119635	2.304119635	2.304119635	2.304119635	2.304119635	2.304119635
1552470_a_at	2.304119635	2.304119635	2.304119635	2.304119635	2.304119635	2.304119635	2.304119635	2.304119635	2.304119635	2.304119635	2.304119635	2.304119635	2.304119635	2.304119635	2.304119635	2.304119635	2.304119635	2.304119635	2.304119635	2.311605809	2.304119635	2.304119635	2.304119635	2.3521224	2.304119635	2.304119635	2.447587827	2.304119635	2.304119635	2.304119635	2.304119635	2.304119635	2.304119635	2.3951468	2.305463999	2.304119635
1552472_a_at	9.2766464	8.987072944	8.977778497	8.707157135	8.590488854	7.541988997	9.44673616	8.410925445	8.939641845	8.741027657	9.188047782	8.341510756	7.968221988	7.669988342	7.111604731	6.885201907	7.740743626	7.880820697	8.2599723	9.011982107	8.161798436	7.969488251	8.236595908	8.907250334	9.310449691	8.630212054	8.833738828	8.525395211	8.869870772	8.699139393	8.863627942	9.202813314	8.473861996	7.813060382	9.283081097	9.301579691
1552473_at	3.830719522	3.921194346	3.921194346	3.921194346	3.921194346	3.921194346	4.075444472	3.921194346	3.921194346	3.988717776	3.921194346	3.921194346	3.921194346	3.921194346	3.921194346	3.917811298	3.921194346	3.921194346	3.921194346	3.921194346	3.921194346	3.921194346	3.735324809	3.772971764	3.781791728	3.921194346	4.058196381	3.921194346	3.921194346	3.937337941	3.862277309	4.092849182	3.921194346	3.921194346	3.921194346	3.921194346
1552474_a_at	2.447422005	2.447422005	2.447422005	2.447422005	2.447422005	2.771033125	2.447422005	2.447422005	2.636478825	2.991890012	2.545257292	2.447422005	2.456490268	2.447422005	2.652672394	2.656856772	2.447422005	2.447422005	2.447422005	2.447422005	2.447422005	2.668223897	2.447422005	3.055453348	2.447422005	2.447422005	2.447422005	2.447422005	2.447422005	2.447422005	2.461219078	2.447422005	2.447422005	2.490731814	2.447422005	2.447422005
1552476_s_at	2.304119635	2.304119635	2.304119635	2.304119635	2.304119635	2.304119635	2.304119635	2.304119635	2.304119635	2.320236412	2.304119635	2.304119635	2.304119635	2.304119635	2.304119635	2.304119635	2.304119635	2.304119635	2.304119635	2.304119635	2.304119635	2.304119635	2.304119635	2.364877987	2.331059225	2.304119635	2.304119635	2.304119635	2.304119635	2.304119635	2.304119635	2.304119635	2.304119635	2.310056413	2.304119635	2.304119635
1552477_a_at	2.304119635	2.304119635	2.304119635	2.304119635	2.304119635	2.304119635	2.322003304	2.304119635	2.304119635	3.044171538	2.304119635	2.304119635	2.304119635	2.304119635	2.304119635	2.304119635	2.359446348	2.304119635	2.304337614	2.304119635	2.304119635	2.304119635	2.304119635	2.304119635	2.895161234	2.304119635	2.395012655	2.325703014	2.304119635	2.304119635	2.304119635	2.304119635	2.304119635	2.304119635	2.304119635	2.304119635
1552478_a_at	2.304119635	2.304119635	2.304119635	2.304119635	2.304119635	2.304119635	2.304119635	2.360123237	2.304119635	2.304119635	2.304119635	2.304119635	2.304119635	2.304119635	2.304119635	2.304119635	2.304119635	2.304119635	2.304119635	2.304119635	2.304119635	2.304119635	2.304119635	2.304119635	2.305381036	2.304119635	2.304119635	2.304119635	2.304119635	2.304119635	2.304119635	2.304119635	2.304119635	2.304119635	2.304119635	2.304119635
1552480_s_at	7.833760528	8.581174292	6.9355343	8.961424091	6.899813176	8.012487268	8.182317536	7.407862642	8.505632901	5.804813684	6.273691386	6.904365507	3.937108341	9.481074201	6.242717127	6.745449837	5.112202906	6.668677181	7.346155806	8.281951342	7.979373935	8.929362059	2.481187946	6.775655829	9.680774374	7.643906527	4.970931765	9.089055399	7.570127064	9.378804515	8.556910436	7.890806808	6.83482472	3.969707392	8.501028329	5.222748249
1552481_s_at	2.340590584	2.397202475	2.341150594	2.341150594	2.341150594	2.341634795	2.341150594	2.341150594	2.444072883	2.341150594	2.341150594	2.341150594	2.340590584	2.341150594	2.459036176	2.341150594	2.340590584	2.341150594	2.337400728	2.355249882	2.341559984	2.341150594	2.341150594	2.727377415	2.359430361	2.341150594	2.341150594	2.341150594	2.341150594	2.650989533	2.341150594	2.443801309	2.481485328	2.341150594	2.414553855	2.359704732
1552482_at	2.309014735	2.748036636	2.304119635	2.338697064	2.549811555	2.304119635	2.666171579	2.304119635	2.304119635	2.304119635	2.304119635	2.304119635	2.304119635	2.304119635	2.304119635	2.304119635	2.304119635	2.304119635	2.332225954	2.304119635	2.666683006	2.304598458	2.304119635	2.306608162	2.304119635	2.304119635	2.313270973	2.705485531	2.304119635	2.304119635	2.32164936	2.344920629	2.304119635	2.304119635	2.73660628	2.304119635
1552484_at	2.304119635	2.334953783	2.304119635	2.304119635	2.304119635	2.304119635	2.304119635	2.304119635	2.304119635	2.304119635	2.304119635	2.304119635	2.304119635	2.304119635	2.304119635	2.304119635	2.304119635	2.304119635	2.304119635	2.304119635	2.304119635	2.304119635	2.304119635	2.304119635	2.304119635	2.304119635	2.322000805	2.304119635	2.304119635	2.304119635	2.304119635	2.304119635	2.304119635	2.304119635	2.319977337	2.304119635
1552485_at	6.645049402	6.036390823	5.37085513	3.987327182	5.477772979	3.681372437	5.234772054	4.320414498	5.602763045	6.318891943	5.513785483	5.636117499	4.249654566	3.851197812	3.982155196	3.828035298	5.641613812	6.263448118	5.593347976	5.558418781	4.152746166	4.327297427	3.650562802	4.649368735	4.831259277	5.102971872	5.119409978	5.552073758	4.866769522	4.350353646	4.699651845	5.370937994	5.134735795	4.852765487	4.611827598	4.820884407
1552486_s_at	8.163426911	7.173732887	7.070786926	6.431101437	6.877299218	6.68046702	8.141767487	7.035654255	7.710895335	7.938819507	7.703630995	6.896730156	7.041905113	6.863232401	6.850613953	6.607324176	6.539136742	7.549263165	6.771107653	7.866240929	7.291902937	7.292920304	7.143327974	6.792211426	6.937161385	7.168560844	7.917114732	7.518105657	7.474941429	7.221066807	6.860559868	7.968191174	7.879519504	7.071033432	7.586533399	7.311182384
1552487_a_at	2.304119635	2.304119635	2.304119635	2.304119635	2.304119635	2.304119635	2.304119635	2.304119635	2.304119635	2.304119635	2.304119635	2.304119635	2.304119635	2.304119635	2.304119635	2.304119635	2.304119635	2.304189361	2.304119635	2.304119635	2.304119635	2.304119635	2.304119635	2.304119635	2.304119635	2.304119635	2.304119635	2.304119635	2.304119635	2.304450417	2.304119635	2.304119635	2.304119635	2.304119635	2.304119635	2.304119635
1552489_s_at	2.304119635	2.304119635	2.304119635	2.304119635	2.304119635	2.304119635	2.304119635	2.304119635	2.304119635	2.566415449	2.304119635	2.304119635	2.304119635	2.304119635	2.304119635	2.304119635	2.304119635	2.304119635	2.304119635	2.304119635	2.304261667	2.304119635	2.304119635	2.304119635	2.304119635	2.304119635	2.304119635	2.328806685	2.304119635	2.304119635	2.304119635	2.304119635	2.304119635	2.304119635	2.304119635	2.304119635
1552490_at	2.304119635	2.304119635	2.304119635	2.304119635	2.304119635	2.427612717	2.304119635	2.304119635	2.304119635	2.304119635	2.304119635	2.304119635	2.304119635	2.304119635	2.304119635	2.304119635	2.304119635	2.304119635	2.304119635	2.304119635	2.325836165	2.304119635	2.304119635	2.304119635	2.304119635	2.304119635	2.304119635	2.304119635	2.308737804	2.533670476	2.304119635	2.353057357	2.304119635	2.304119635	2.304119635	2.304119635
1552491_at	2.304119635	2.304119635	2.304119635	2.304119635	2.304119635	2.304119635	2.304119635	2.304119635	2.304119635	2.304119635	2.304119635	2.304119635	2.304119635	2.304119635	2.304119635	2.304119635	2.304119635	2.304119635	2.304119635	2.304119635	2.304119635	2.304119635	2.304119635	2.304119635	2.304119635	2.304119635	2.304119635	2.31227764	2.304119635	2.304119635	2.304119635	2.304119635	2.304119635	2.304119635	2.488763693	2.304119635
1552493_s_at	2.304119635	2.304119635	2.304119635	2.304119635	2.304119635	2.304119635	2.304119635	2.304119635	2.304119635	2.304119635	2.304119635	2.304119635	2.304119635	2.304119635	2.304119635	2.304119635	2.304119635	2.304119635	2.304119635	2.304119635	2.304119635	2.304119635	2.304119635	2.304119635	2.304119635	2.304119635	2.304119635	2.304119635	2.304119635	2.304119635	2.304119635	2.304119635	2.304119635	2.304119635	2.304119635	2.304119635
1552494_at	2.331414101	2.312113191	2.312113191	2.312113191	2.312113191	2.312113191	2.553401778	2.312113191	2.322853787	2.312113191	2.312113191	2.30667023	2.304119635	2.307161877	2.312113191	2.312113191	2.312113191	2.312113191	2.312113191	2.312113191	2.312113191	2.312113191	2.414564542	2.312113191	2.312113191	2.421644461	2.312113191	2.312113191	2.312113191	2.312113191	2.312113191	2.312113191	2.312113191	2.315077873	2.312113191	2.312113191
1552496_a_at	2.304119635	2.304119635	2.31702104	2.304119635	2.304119635	2.304526409	2.321196446	2.304119635	2.304119635	2.304119635	2.481711411	2.304119635	2.304119635	2.304119635	2.304119635	2.305175641	2.304119635	2.304119635	2.304119635	2.304119635	2.305558548	2.304119635	2.304119635	2.304119635	2.304119635	2.304119635	2.304119635	2.304119635	2.304119635	2.304119635	2.304119635	2.304119635	2.304119635	2.304119635	2.304119635	2.304119635
1552497_a_at	5.847282218	6.486155662	7.140813424	6.673006684	6.949206814	6.820843422	5.021398418	6.912439601	6.339442246	6.351474816	6.308501791	6.704580482	6.648586189	5.624982164	6.600966498	6.410070125	6.801632634	7.775258144	6.275104492	6.555200778	7.063253484	7.819619373	5.908099946	6.48772783	7.00837743	6.856536386	5.226685806	6.929557714	5.99037062	6.587640025	6.229676873	5.723863772	7.18002435	7.14449147	4.979128172	7.136300771
1552498_at	2.304119635	2.304119635	2.304119635	2.304119635	2.304119635	2.304119635	2.304119635	2.452887827	2.304119635	2.304119635	2.905413734	2.304119635	2.304119635	2.304119635	2.304119635	2.304119635	2.339971071	2.304119635	2.304119635	2.304119635	2.304119635	2.583221039	2.304119635	2.304119635	2.304119635	2.304119635	2.304119635	2.304119635	2.304119635	2.304119635	2.304119635	2.304119635	2.304119635	2.304119635	2.304119635	2.305266636
1552499_a_at	2.304119635	2.304119635	2.304119635	2.348602338	2.304119635	2.304119635	2.304119635	2.304119635	2.304119635	2.304119635	2.304119635	2.304119635	2.304119635	2.304119635	2.304119635	2.304119635	2.304119635	2.304119635	2.304119635	2.306352408	2.304119635	2.304119635	2.304119635	2.304119635	2.304119635	2.304119635	2.477662854	2.318414621	2.304119635	2.304119635	2.304119635	2.304119635	2.304119635	2.304119635	2.317630134	2.304119635
1552501_a_at	5.888256888	5.535675492	6.43739687	5.835730241	5.606200011	6.346663777	5.573242983	6.212873484	6.174593236	6.174593236	5.879222492	6.174593236	6.382702238	6.174593236	6.226914656	6.362078035	6.162960143	6.174593236	6.50418208	6.377602843	6.782375518	6.225524814	6.161732784	6.174593236	6.12122918	5.935500529	6.847516752	6.301202385	6.648224733	6.560398646	6.162960143	6.150267468	6.264163102	6.174593236	6.174593236	6.079448537
1552502_s_at	2.304119635	2.304119635	2.320952612	2.304119635	2.304119635	2.304119635	2.304119635	2.304119635	2.304119635	2.304119635	2.304119635	2.304119635	2.304119635	2.304119635	2.304119635	2.304119635	2.304119635	2.304119635	2.304119635	2.304119635	2.309491314	2.304119635	2.304119635	2.304119635	2.327037942	2.304119635	2.304119635	2.311671668	2.304119635	2.304119635	2.304119635	2.304119635	2.304119635	2.304119635	2.304119635	2.304119635
1552503_at	2.304119635	2.304527404	2.304119635	2.304119635	2.304119635	2.306670767	2.304119635	2.304119635	2.304119635	2.304119635	2.304119635	2.304119635	2.304119635	2.304119635	2.304119635	2.304119635	2.304119635	2.304119635	2.304119635	2.304119635	2.304119635	2.304119635	2.304119635	2.304119635	2.304119635	2.304119635	2.304119635	2.304119635	2.304119635	2.304119635	2.304119635	2.304119635	2.304119635	2.304441656	2.306187617	2.304119635
1552504_a_at	3.974055828	3.788928982	3.788928982	3.788928982	3.788928982	3.776040007	3.788928982	3.788928982	3.788928982	3.788928982	3.788928982	4.022951838	3.788928982	4.462259393	3.788928982	4.681725847	3.788928982	3.801838757	3.788928982	3.782868321	3.748820188	3.777343976	4.426454212	3.788928982	3.719871611	3.776040007	4.316484125	3.776040007	3.788928982	3.788928982	3.788928982	3.917556237	3.788928982	3.788928982	3.788928982	3.790153822
1552506_at	2.304119635	2.304119635	2.304119635	2.304119635	2.304119635	2.304119635	2.304119635	2.304119635	2.304119635	2.304119635	2.304119635	2.304119635	2.304119635	2.304119635	2.304119635	2.304119635	2.304119635	2.304119635	2.304119635	2.304119635	2.304119635	2.304119635	2.304119635	2.304119635	2.304119635	2.304119635	2.304119635	2.304119635	2.304119635	2.304119635	2.304119635	2.304119635	2.304119635	2.304119635	2.304119635	2.304119635
1552507_at	2.304119635	2.304119635	2.304119635	2.304119635	2.304119635	2.304119635	2.304119635	2.304119635	2.304119635	2.304119635	2.304119635	2.304119635	2.304119635	2.304119635	2.304119635	2.304119635	2.304119635	2.304119635	2.304119635	2.304119635	2.304119635	2.304119635	2.304119635	2.304119635	2.304119635	2.304119635	2.304119635	2.304119635	2.304119635	2.304119635	2.304119635	2.304119635	2.304119635	2.304119635	2.304119635	2.304119635
1552508_at	2.304119635	2.327950679	2.304119635	2.304119635	2.304119635	2.304119635	2.304119635	2.304119635	2.304119635	2.304119635	2.304119635	2.304119635	2.304119635	2.304119635	2.304119635	2.304119635	2.304119635	2.304119635	2.304119635	2.304119635	2.304119635	2.304119635	2.304119635	2.324578744	2.304119635	2.304119635	2.304119635	2.304119635	2.304119635	2.304119635	2.304119635	2.304119635	2.304119635	2.304119635	2.304119635	2.304119635
1552509_a_at	2.304119635	2.304119635	2.304119635	2.304119635	2.304119635	2.304119635	2.304119635	2.304119635	2.304119635	2.304119635	2.304119635	2.304119635	2.304119635	2.304119635	2.304119635	2.304119635	2.304119635	2.304119635	2.304119635	2.304119635	2.304119635	2.304119635	2.304119635	2.304119635	2.304119635	2.304119635	2.304119635	2.304119635	2.304119635	2.304119635	2.304119635	2.304119635	2.304119635	2.304119635	2.304119635	2.304119635
1552510_at	2.375283724	2.375283724	2.375283724	2.375283724	2.380927404	2.349744048	2.716598335	2.367450955	2.375283724	2.465731362	2.375283724	2.375283724	2.375283724	2.375283724	2.349744048	2.375283724	2.375283724	2.318854988	2.304119635	2.349744048	2.349798523	2.375283724	2.375283724	2.375283724	2.629353114	2.375283724	2.708135092	2.375283724	2.375283724	2.49152802	2.375283724	2.648857534	2.513097538	2.375283724	2.638918219	2.375283724
1552511_a_at	2.304119635	2.304119635	2.304119635	2.304119635	2.304119635	2.313959974	2.304119635	2.304119635	2.304119635	2.304119635	2.304119635	2.304119635	2.304119635	2.304119635	2.304548229	2.304119635	2.304119635	2.304119635	2.304119635	2.304119635	2.304119635	2.306233401	2.304119635	2.304119635	2.304119635	2.304119635	2.304119635	2.304119635	2.304119635	2.304119635	2.304119635	2.304119635	2.304119635	2.304119635	2.304119635	2.304119635
1552514_at	2.304119635	2.304119635	2.304119635	2.304119635	2.304119635	2.304119635	2.304119635	2.304119635	2.304119635	2.304119635	2.304119635	2.304119635	2.304119635	2.304119635	2.304119635	2.304119635	2.304119635	2.304119635	2.304119635	2.304119635	2.304119635	2.304119635	2.45727448	2.304119635	2.304119635	2.304119635	2.331633102	2.304119635	2.304119635	2.304119635	2.304119635	2.306310182	2.304119635	2.304119635	2.304119635	2.304119635
1552515_at	2.304119635	2.404215143	2.560670612	2.304119635	2.304119635	2.304119635	2.364339235	2.304119635	2.304119635	2.459040363	2.603667403	2.304119635	2.304119635	2.304119635	2.304119635	2.304119635	2.304119635	2.304119635	2.304119635	2.304119635	2.304119635	2.314607752	2.304119635	2.304119635	2.34655008	2.304119635	2.408993284	2.304119635	2.304119635	2.304119635	2.304119635	2.304119635	2.304119635	2.304119635	2.304119635	2.304119635
1552516_a_at	7.282461644	6.39794382	6.79712521	6.7747033	8.310899096	6.286800592	7.74194043	6.988261408	6.223421016	6.647530817	8.104251795	6.389445015	6.953228849	7.338174982	5.512680676	5.406177125	7.404370024	6.347710117	6.168986429	7.224677933	6.552945459	6.424895787	3.929900264	6.636151968	7.690111001	6.673319386	7.512097193	6.289209657	6.681417133	7.014276706	6.617887649	7.505753714	6.264041913	6.002757051	7.658183536	7.374461368
1552518_s_at	2.304119635	2.304119635	2.304119635	2.615325996	2.304119635	2.304119635	2.304119635	2.304119635	2.304119635	2.304119635	2.304119635	2.304119635	2.60592529	2.304119635	2.412556757	2.304119635	2.836600585	2.773963714	2.304119635	2.304119635	2.304119635	2.304119635	2.304119635	2.304119635	2.304119635	2.304119635	2.304119635	2.527456326	2.304119635	2.304119635	2.304119635	2.304119635	2.304119635	2.304119635	2.304119635	2.304119635
1552519_at	2.307071307	2.352447442	2.345960223	2.324975745	2.356269541	2.356269541	2.307071307	2.325197754	2.356269541	2.385874237	2.352447442	2.368172066	2.884661455	2.603277609	3.299395055	3.625525047	4.895193866	2.356269541	2.943353159	2.356269541	2.345960223	2.55661092	2.356269541	2.356269541	2.352447442	2.304119635	2.307585367	2.317385176	2.304119635	2.356269541	2.364105398	2.304119635	2.399366913	4.182493008	2.356269541	2.356269541
1552520_at	2.304119635	2.304534529	2.304119635	2.304119635	2.304119635	2.304119635	2.304119635	2.304119635	2.304119635	2.304119635	2.304119635	2.304119635	2.304119635	2.304119635	2.304119635	2.304119635	2.304119635	2.304119635	2.304119635	2.304119635	2.304119635	2.304119635	2.304119635	2.304119635	2.304119635	2.304119635	2.304119635	2.304119635	2.304119635	2.313272106	2.304119635	2.304119635	2.304119635	2.304119635	2.304119635	2.304119635
1552521_a_at	2.304119635	2.304119635	2.304119635	2.304119635	2.304119635	2.304119635	2.304119635	2.304119635	2.304119635	2.304119635	2.304119635	2.304119635	2.304119635	2.304119635	2.304119635	2.343276396	2.304119635	2.304119635	2.307547689	2.304119635	2.469807943	2.304119635	2.304119635	2.350682108	2.318883001	2.304119635	2.304119635	2.304119635	2.304119635	2.304119635	2.304119635	2.304119635	2.304119635	2.310778407	2.304119635	2.304119635
1552522_at	2.392694758	2.304119635	2.304119635	2.304119635	2.304119635	3.247820968	2.304119635	2.304119635	2.304119635	2.304119635	2.304119635	2.306551903	2.304119635	3.23541574	2.304119635	2.304119635	2.304119635	2.304119635	2.304541802	2.304119635	2.304119635	2.304119635	2.304119635	2.307256794	2.304119635	2.304119635	2.304119635	2.304119635	2.592210089	2.304119635	2.304119635	2.304119635	2.304119635	2.304119635	2.304119635	2.304119635
1552523_a_at	2.304119635	2.304119635	2.943461148	2.379232271	2.304119635	2.304119635	2.304119635	2.304119635	2.304119635	2.304119635	2.304119635	2.304119635	2.319857388	2.396985841	2.304119635	2.709784342	2.304119635	2.304119635	2.304119635	2.304119635	2.304119635	2.304119635	2.422713382	2.304119635	2.31112209	2.304119635	2.304119635	2.304119635	2.687346766	2.304119635	2.304119635	2.304119635	2.304119635	2.304119635	2.304119635	2.304119635
1552524_at	2.713786911	2.713786911	2.713786911	2.879871405	2.713786911	2.713786911	2.713786911	2.713786911	2.713786911	2.870833205	2.713786911	2.713786911	2.713786911	2.790858703	2.713786911	2.713786911	2.713786911	2.713786911	2.713786911	2.713786911	2.713786911	2.713786911	2.713786911	2.744156684	2.713786911	2.713786911	2.713786911	2.713786911	2.713786911	2.67483289	2.713786911	2.713786911	2.721544541	2.713786911	2.713786911	2.713786911
1552526_at	2.304119635	2.304119635	2.304119635	2.304119635	2.304119635	2.304119635	2.304119635	2.304119635	2.304119635	2.304119635	2.304119635	2.304119635	2.304119635	2.304119635	2.304119635	2.304119635	2.304119635	2.304119635	2.304119635	2.304119635	2.304119635	2.304119635	2.304119635	2.304119635	2.304119635	2.304119635	2.304119635	2.304119635	2.304119635	2.304119635	2.304119635	2.304119635	2.304119635	2.304119635	2.304119635	2.304119635
1552528_at	2.304119635	2.304119635	2.304119635	2.304119635	2.304119635	2.304119635	2.304119635	2.304119635	2.304119635	2.304119635	2.304119635	2.304119635	2.304119635	2.304119635	2.304119635	2.304119635	2.304119635	2.304119635	2.304119635	2.304119635	2.304119635	2.304119635	2.304119635	2.304119635	2.308537459	2.304119635	2.304119635	2.304119635	2.304119635	2.304119635	2.304119635	2.304119635	2.304119635	2.304119635	2.304119635	2.304119635
1552531_a_at	2.304119635	2.304119635	2.304119635	2.304119635	2.304119635	2.316371542	2.304119635	2.304119635	2.304119635	2.304119635	2.304119635	2.304119635	2.304119635	2.304119635	2.304119635	2.304119635	2.304119635	2.304119635	2.304119635	2.304119635	2.304119635	2.304119635	2.304119635	2.304119635	2.304119635	2.304119635	2.304119635	2.304119635	2.304119635	2.304119635	2.304119635	2.304119635	2.304119635	2.304119635	2.304119635	2.304119635
1552532_a_at	2.304119635	2.304119635	2.383148151	2.304119635	2.304119635	2.409822296	2.304119635	2.304119635	2.304119635	2.304119635	2.304119635	2.304119635	2.307733022	2.314395334	2.304119635	2.304119635	2.304119635	2.304119635	2.304119635	2.304119635	2.304119635	2.304119635	2.353848011	2.304119635	2.304119635	2.304119635	2.304119635	2.304119635	2.304119635	2.304119635	2.304119635	2.304119635	2.304119635	2.304119635	2.304119635	2.304119635
1552535_at	2.30426612	2.30426612	2.30426612	2.30426612	2.30426612	2.323266754	2.30426612	2.30426612	2.30426612	2.30426612	2.30426612	2.30426612	2.30426612	2.30426612	2.30426612	2.30426612	2.30426612	2.30426612	2.30426612	2.30426612	2.30426612	2.813733369	2.30426612	2.30426612	2.30426612	2.30426612	2.30426612	2.30426612	2.30426612	2.30426612	2.30426612	2.30426612	2.30426612	2.304119635	2.30426612	2.30426612
1552536_at	5.285846561	6.84878128	4.729183701	4.382558907	5.296234251	3.800901088	5.389577103	3.600773575	4.219049882	4.031035934	4.031035934	4.30441211	4.030305444	5.757337838	3.435954682	4.133744879	5.294867011	4.488701684	5.612059383	4.544083033	4.229605531	3.672719822	3.210784907	4.951029824	4.249376723	4.83175403	4.276575674	4.374265512	3.94502246	4.031035934	4.811812064	6.009379005	3.672719822	3.106214712	5.687899599	3.894684163
1552538_a_at	2.306425665	2.304119635	2.320359726	3.059416419	2.304119635	2.304119635	2.304119635	2.304119635	2.304119635	2.304119635	2.304119635	2.620238191	2.630499218	2.304119635	2.304119635	2.304119635	2.304119635	2.304119635	2.304119635	2.304119635	2.304119635	2.42470857	2.304119635	2.304119635	2.304119635	2.304119635	2.304119635	2.304119635	2.304119635	2.304119635	2.304119635	2.30617306	2.304119635	2.304119635	2.304119635	2.304119635
1552540_s_at	2.304119635	2.304119635	2.304119635	2.307387814	2.331678982	2.304119635	2.304119635	2.304119635	2.304119635	2.304119635	2.304119635	2.304119635	2.336909216	2.324530322	2.305838677	2.480394524	2.304119635	2.304119635	2.304119635	2.304119635	2.304119635	2.304119635	2.304119635	2.304119635	2.304119635	2.304119635	2.304119635	2.304119635	2.304119635	2.31405059	2.304119635	2.304119635	2.304119635	2.304119635	2.304119635	2.304119635
1552541_at	8.068717666	8.336473038	6.56066415	7.330507906	4.4866213	6.083071902	8.974135001	7.709709206	8.513664004	7.852124811	9.105261438	7.950322769	8.182742857	6.563479652	7.726702583	6.288110432	7.260967792	8.067933878	6.042850325	8.201275642	8.258621117	7.432577289	7.624868282	7.293125688	7.915250083	8.247269374	8.224121871	8.005506257	8.145468591	8.316340885	6.808338598	8.61537506	8.718335419	7.961914717	9.169403255	9.172925442
1552542_s_at	8.853436404	9.069400031	8.506986663	8.506634274	6.482174331	7.308593964	9.808525256	8.790256061	9.588011947	9.683237464	10.44718106	9.358479368	9.248172054	7.852825367	8.305952658	7.718169666	8.054068336	8.89456967	7.504318914	9.082059257	9.060256882	8.552600922	9.13520675	8.345501	8.844948119	9.419173665	9.261769519	9.366758403	9.165773221	9.659325566	8.32139285	9.858416387	9.728101298	8.944204439	10.11506623	10.19183993
1552543_a_at	2.304119635	2.304119635	2.304119635	2.304119635	2.304119635	2.304119635	2.304119635	2.320089621	2.304119635	2.304119635	2.304119635	2.308493773	2.304119635	2.355750793	2.304119635	2.304119635	2.436980782	2.304119635	2.304119635	2.304119635	2.304119635	2.304119635	2.304119635	2.304119635	2.304119635	2.304119635	2.304119635	2.304119635	2.304119635	2.304119635	2.304119635	2.304119635	2.304119635	2.304119635	2.304119635	2.304119635
1552544_at	2.304119635	2.304119635	2.304119635	2.306452847	2.304119635	2.304119635	2.304119635	2.304119635	2.304119635	2.304119635	2.304119635	2.313474619	2.304119635	2.304119635	2.304119635	2.347925902	2.304119635	2.304119635	2.304119635	2.304119635	2.304119635	2.304119635	2.304119635	2.304119635	2.304119635	2.304119635	2.304119635	2.456733248	2.304119635	2.304119635	2.304119635	2.304119635	2.304119635	2.304119635	2.304119635	2.304119635
1552546_a_at	5.462351883	4.77980599	4.959533142	5.17812152	4.070874551	3.864173057	5.723873842	3.968800067	5.201802466	2.97406824	6.969570416	4.848379398	4.864539099	4.72133459	4.325945954	3.252544048	3.706667694	3.483116193	3.978493269	3.84833912	3.934115034	3.670289587	5.056578701	4.688639072	5.822350419	4.93252969	4.46130387	5.550208142	4.711033572	4.550525021	4.01272288	3.670289587	5.730522751	5.234480832	4.732092809	6.853640645
1552548_at	2.613337489	2.660213553	3.070468561	2.694935342	2.794058729	2.970063251	2.620035738	2.826191263	2.613337489	2.613337489	2.755973665	2.613337489	2.858122207	2.617140232	2.613337489	2.613337489	2.613337489	2.613337489	2.613337489	2.613337489	2.613337489	2.609328895	2.751791415	2.613337489	2.774683678	2.89907498	2.987825215	2.613337489	2.613337489	2.609887496	2.613337489	2.651223958	3.123299958	2.609328895	2.613337489	2.723301512
1552549_a_at	2.304119635	2.325381575	2.304119635	2.304119635	2.455602958	2.304119635	2.353066061	2.304119635	2.304119635	2.304119635	2.304119635	2.304119635	2.304119635	2.304119635	2.304119635	2.304119635	2.304119635	2.304119635	2.304119635	2.304119635	2.3341255	2.326130769	2.304119635	2.304119635	2.304119635	2.304119635	2.304119635	2.304119635	2.591782347	2.304119635	2.304119635	2.392278264	2.304119635	2.304119635	2.352144508	2.385086532
1552552_s_at	4.953785124	2.873510995	4.167023902	4.664788859	5.025592148	3.13319316	3.082527156	3.935869411	4.391408075	4.791863556	2.873510995	2.976658607	2.729538334	3.915684143	5.108756847	3.503798896	2.729538334	2.975538885	3.071734627	2.708384208	3.082527156	2.304119635	2.703401596	4.593577887	3.506140887	2.834601759	3.082527156	6.345794547	3.071369396	4.673607643	3.082527156	5.169243813	2.836864395	4.009817219	4.79190551	3.784510019
1552553_a_at	9.163768779	7.683231771	7.884825342	7.361090834	9.194209133	8.254752445	9.531087525	7.910973159	8.344232661	8.979631846	8.286890568	7.408674917	7.408309331	8.848845922	7.921134536	8.064651175	7.288706177	7.509880955	8.806306603	7.689353151	7.556548761	7.482163534	9.156949089	8.19834138	8.743703112	7.160966202	8.659695743	7.883626566	7.767129534	7.906182918	8.985129758	8.968681671	7.709704336	7.538641516	8.487513093	8.508915002
1552554_a_at	6.610642262	4.277864101	3.409966677	3.298670378	3.395290728	2.993283081	7.124463031	3.466000293	4.063911894	3.465872563	5.710234385	3.417850512	3.600246893	3.471262124	3.655532619	3.347145057	3.301403777	3.886125049	3.371346614	4.162597366	4.90879052	3.387388819	3.600246893	3.419155118	3.600246893	3.457205267	6.854072526	3.398051293	4.772795524	3.453456377	3.543208416	5.621002842	5.046714264	3.600246893	5.80199354	5.918019552
1552555_at	3.505265378	3.433798924	3.433798924	3.415798264	3.858583802	3.433798924	3.462250439	3.433798924	3.4361306	3.43434396	3.433798924	3.433798924	3.433798924	3.433798924	3.433798924	3.433798924	3.456468023	3.126390898	3.433798924	3.464333	3.415798264	3.433798924	3.433798924	3.433798924	3.433798924	3.433798924	3.813992697	3.433798924	3.433798924	3.492214993	3.483786991	3.433798924	3.555962841	3.433798924	3.433798924	3.878401731
1552557_a_at	2.304119635	2.304119635	2.304119635	2.304119635	2.304119635	2.304916569	2.304119635	2.314032029	2.304119635	2.304119635	2.318224316	2.304119635	2.304119635	2.304119635	2.304119635	2.304119635	2.304119635	2.304119635	2.304119635	2.304119635	2.304119635	2.304119635	2.304119635	2.304119635	2.304119635	2.304119635	2.304119635	2.381056126	2.304119635	2.304119635	2.304119635	2.304119635	2.304119635	2.304119635	2.304119635	2.304119635
1552558_a_at	2.508161239	2.508161239	2.508161239	2.352973254	2.508161239	2.508161239	2.555345813	2.508161239	2.495379965	2.508161239	2.745152587	2.508161239	2.508161239	2.508161239	2.508161239	2.304119635	2.508161239	2.508161239	2.508161239	2.508161239	2.624919431	2.698634666	2.508161239	2.589115897	2.508161239	2.773604857	2.508161239	2.508161239	2.508161239	2.505029652	2.508161239	2.508161239	2.508161239	2.508161239	2.587409895	2.508161239
1552559_a_at	2.304119635	2.304119635	2.304119635	2.304119635	2.304119635	2.304119635	2.304119635	2.304119635	2.304119635	2.304119635	2.304119635	2.304119635	2.304119635	2.304119635	2.304119635	2.304119635	2.304119635	2.304119635	2.304119635	2.304119635	2.304119635	2.304119635	2.304119635	2.304119635	2.320548975	2.304119635	2.304119635	2.304119635	2.304119635	2.304119635	2.304119635	2.304119635	2.304119635	2.304119635	2.304119635	2.304119635
1552562_at	2.304119635	2.304119635	2.543169597	2.304119635	2.304119635	2.304119635	2.304119635	2.304119635	2.304119635	2.304119635	2.304119635	2.304119635	2.304119635	2.304119635	2.304119635	2.479564391	2.355978463	2.318324223	2.304119635	2.309432977	2.304119635	2.578809142	2.304119635	2.304119635	2.304119635	2.304119635	2.304119635	2.304119635	2.464900262	2.304119635	2.304119635	2.304119635	2.304119635	2.304119635	2.304119635	2.304119635
1552563_a_at	2.315005908	2.315005908	2.320271234	2.315005908	2.545335012	2.796078032	2.310556527	2.320780177	2.69012067	2.321238999	2.304119635	2.328860981	2.315005908	2.317948772	2.305318154	2.940101022	3.420484379	2.317198411	2.89038286	2.315005908	2.315005908	2.315005908	2.315005908	2.315005908	2.315005908	2.313911765	2.304119635	2.304119635	2.306047622	2.352876184	2.315005908	2.315005908	2.312927597	2.304119635	2.662473794	2.315005908
1552564_at	2.304119635	2.309157774	2.473949746	2.304119635	2.304119635	2.304119635	2.304119635	2.304119635	2.304119635	2.332812511	2.304119635	2.559245918	2.304119635	2.375275287	3.044536812	2.333571516	2.304119635	2.304119635	2.304119635	2.304119635	2.304119635	2.304119635	2.304119635	2.450059106	2.304119635	2.304119635	2.304119635	2.304119635	2.304119635	2.304119635	2.304119635	2.304119635	2.309802163	2.415183497	2.304119635	2.304119635
1552566_at	2.304119635	2.304119635	2.304119635	2.304119635	2.304119635	2.304119635	2.304119635	2.304119635	2.304119635	2.304119635	2.304119635	2.304119635	2.304119635	2.304119635	2.304119635	2.304119635	2.304119635	2.304119635	2.304119635	2.304119635	2.304119635	2.304119635	2.304119635	2.304119635	2.304119635	2.304119635	2.304119635	2.304119635	2.304119635	2.304119635	2.304119635	2.304119635	2.304119635	2.304119635	2.304119635	2.304119635
1552568_at	2.304119635	2.304119635	2.304119635	2.304119635	2.304119635	2.368312482	2.327522615	2.304119635	2.304119635	2.504878252	2.73342394	2.304119635	2.304119635	2.304119635	2.304119635	2.304119635	2.304119635	2.304119635	2.372319996	2.304119635	2.304119635	2.304119635	2.333327364	2.304119635	2.304119635	2.304119635	2.304119635	2.305476891	2.304119635	2.304119635	2.304119635	2.304119635	2.316184317	2.304119635	2.304119635	2.304119635
1552569_a_at	2.304119635	2.304119635	2.304119635	2.304119635	2.304119635	2.304119635	2.304119635	2.304119635	2.304119635	2.304119635	2.304119635	2.304119635	2.304119635	2.304119635	2.304119635	2.304119635	2.304119635	2.304119635	2.304119635	2.304119635	2.304119635	2.304119635	2.304119635	2.304119635	2.304119635	2.304119635	2.304119635	2.304119635	2.304119635	2.304119635	2.304119635	2.304119635	2.304119635	2.304119635	2.304119635	2.304119635
1552570_at	2.304119635	2.304119635	2.304119635	2.316699109	2.304119635	2.304119635	2.304119635	2.33717923	2.320966085	2.304119635	2.304119635	2.304119635	2.305705931	2.520488506	2.304119635	2.510821349	2.304119635	2.304119635	2.304119635	2.304119635	2.304119635	2.304119635	2.304119635	2.304119635	2.304119635	2.305174762	2.304119635	2.304119635	2.304119635	2.304119635	2.472413327	2.304119635	2.304119635	2.370963698	2.304119635	2.304119635
1552572_a_at	2.304119635	2.304119635	2.304119635	2.304119635	2.304119635	2.304119635	2.304119635	2.304119635	2.304119635	2.304119635	2.304119635	2.304119635	2.304119635	2.304119635	2.304119635	2.304119635	2.304119635	2.304119635	2.304119635	2.304119635	2.304119635	2.304119635	2.304119635	2.304119635	2.304119635	2.304119635	2.304119635	2.304119635	2.304119635	2.304119635	2.304119635	2.305874857	2.304119635	2.304119635	2.304119635	2.304119635
1552573_s_at	2.304119635	2.304119635	2.304119635	2.304119635	2.304119635	2.304119635	2.304119635	2.304119635	2.304119635	2.304119635	2.304119635	2.304119635	2.304119635	2.308949015	2.304119635	2.304119635	2.304119635	2.304119635	2.304119635	2.304119635	2.304119635	2.304119635	2.352214724	2.304119635	2.304119635	2.304119635	2.304119635	2.304119635	2.304119635	2.304119635	2.304119635	2.304119635	2.304119635	2.304119635	2.304119635	2.304119635
1552575_a_at	2.304119635	2.304119635	2.304119635	2.304119635	2.304119635	2.304119635	2.304119635	2.304119635	2.304119635	2.304119635	2.304119635	2.304119635	2.304119635	2.304119635	2.304119635	2.304119635	2.304119635	2.304119635	2.304119635	2.304119635	2.304119635	2.304119635	2.304119635	2.304119635	2.304119635	2.304119635	2.304119635	2.304119635	2.304119635	2.304119635	2.304119635	2.304119635	2.304119635	2.304119635	2.304119635	2.304119635
1552576_at	2.464471233	4.768979181	2.464471233	2.464471233	2.464471233	2.304119635	2.464471233	2.464471233	2.464471233	2.464471233	2.464471233	3.106598232	2.464471233	2.464471233	2.464471233	2.464471233	2.464471233	2.464471233	2.464471233	2.464471233	2.464471233	2.464471233	2.464471233	2.464471233	2.464471233	2.464471233	2.947734842	2.464471233	2.464471233	2.428645959	2.464471233	2.464471233	2.464471233	2.464471233	2.464471233	2.464471233
1552578_a_at	2.304119635	2.304119635	2.304119635	2.304119635	2.304119635	2.304119635	2.304119635	2.304119635	2.304119635	2.304119635	2.304119635	2.304119635	2.304119635	2.304119635	2.304119635	2.304119635	2.304119635	2.304119635	2.304119635	2.304119635	2.304119635	2.304119635	2.304119635	2.304119635	2.304119635	2.406617399	2.304119635	2.304119635	2.304119635	2.304119635	2.304119635	2.316493328	2.304119635	2.304119635	2.304119635	2.335423229
1552579_a_at	2.304119635	2.304119635	2.304119635	2.304119635	2.304119635	2.304119635	2.304119635	2.304119635	2.304119635	2.304119635	2.304119635	2.304119635	2.304119635	2.304119635	2.304119635	2.304119635	2.304119635	2.304119635	2.304119635	2.304119635	2.304119635	2.304119635	2.304119635	2.304119635	2.304119635	2.304119635	2.304119635	2.304119635	2.304119635	2.304119635	2.304119635	2.304119635	2.304119635	2.304119635	2.304119635	2.304119635
1552580_at	2.304119635	2.304119635	2.304119635	2.406646073	2.304119635	2.304119635	2.304119635	2.304119635	2.304119635	2.587621534	2.304119635	2.616142919	2.531100012	2.304119635	2.304119635	2.304119635	2.304119635	2.304119635	2.304119635	2.304119635	2.304119635	2.304119635	2.304119635	2.304119635	2.304119635	2.304119635	2.304119635	2.304119635	2.304119635	2.304119635	2.304119635	2.897113679	2.304119635	2.304119635	2.304119635	2.304119635
1552582_at	2.304119635	2.304119635	2.304119635	2.304119635	2.304119635	2.304119635	2.304119635	2.304119635	2.304119635	2.304119635	2.304119635	2.304119635	2.304119635	2.304119635	2.304119635	2.304119635	2.304119635	2.304119635	2.304119635	2.304119635	2.304119635	2.304119635	2.304119635	2.318481169	2.304119635	2.304119635	2.304119635	2.304119635	2.304119635	2.312636049	2.31902973	2.304119635	2.304119635	2.304119635	2.304119635	2.304119635
1552583_s_at	2.304119635	2.304119635	2.304119635	2.304119635	2.304119635	2.304119635	2.304119635	2.304119635	2.304119635	2.304119635	2.304119635	2.304119635	2.304119635	2.304119635	2.315887449	2.304119635	2.304119635	2.304119635	2.304119635	2.304119635	2.304119635	2.304119635	2.304119635	2.304119635	2.304119635	2.304119635	2.304119635	2.304119635	2.304119635	2.304119635	2.304119635	2.304119635	2.304119635	2.304119635	2.304119635	2.304119635
1552584_at	6.925982312	7.539695062	7.814907445	7.806104997	7.441025806	7.956638063	6.903910232	8.244907967	7.678975984	7.311339959	7.590178923	7.170407472	7.12423674	6.570537674	6.768842868	7.334891854	7.618344389	8.136618778	7.578100645	7.999490691	7.801687659	7.906305497	7.629515532	7.818340509	7.495888207	7.559155323	7.248467383	7.553856696	7.321401821	8.169362508	7.341797012	7.099640051	7.461949116	7.539695062	7.207013911	7.082480069
1552585_s_at	2.304119635	2.304119635	2.304119635	2.304119635	2.304119635	2.315341632	2.304119635	2.304119635	2.304119635	2.304119635	2.304119635	2.330889562	2.304119635	2.304119635	2.304119635	2.304119635	2.332502561	2.304119635	2.304119635	2.304119635	2.304119635	2.304119635	2.304119635	2.304119635	2.304119635	2.304119635	2.304119635	2.304119635	2.304119635	2.304119635	2.304119635	2.304119635	2.304119635	2.304119635	2.304119635	2.304119635
1552586_at	2.304119635	2.304119635	2.304119635	2.304119635	2.304119635	2.304119635	2.304119635	2.304119635	2.304119635	2.304119635	2.304119635	2.48032243	2.304119635	2.304119635	2.304119635	2.304119635	2.304119635	2.304119635	2.304119635	2.304119635	2.304119635	2.304119635	2.669484685	2.304119635	2.310048174	2.304119635	2.304119635	2.304119635	2.304119635	2.304304481	2.310266594	2.304119635	2.304119635	2.304119635	2.425933686	2.304119635
1552587_at	2.304119635	2.31241661	2.304119635	2.304119635	2.304119635	2.331727095	2.304119635	2.304119635	2.304119635	3.000593606	2.304119635	2.304119635	2.304119635	2.309887752	2.304119635	2.304119635	2.304119635	2.304119635	2.304119635	2.306844758	2.304119635	2.304119635	2.351754348	2.304119635	2.304119635	2.304119635	2.304119635	2.304119635	2.304119635	2.304119635	2.337154172	2.308289161	2.304119635	2.304516424	2.304119635	2.304119635
1552588_a_at	2.304119635	2.304119635	2.304119635	2.304119635	2.304119635	2.304119635	2.304119635	2.304119635	2.304119635	2.304119635	2.304119635	2.304119635	2.304119635	2.304119635	2.304119635	2.304119635	2.304119635	2.304119635	2.304119635	2.304119635	2.30541207	2.304119635	2.304119635	2.311826652	2.304119635	2.304119635	2.304119635	2.304119635	2.304119635	2.304119635	2.304119635	2.304119635	2.304119635	2.304119635	2.304119635	2.304119635
1552590_a_at	2.304119635	2.336158785	2.304119635	2.673244597	2.304119635	2.304119635	2.304119635	2.304119635	2.304119635	2.304119635	2.304119635	2.304119635	2.304119635	2.304119635	2.304119635	2.304119635	2.304119635	2.304119635	2.304119635	2.304119635	2.304119635	2.304119635	2.304119635	2.304119635	2.304119635	2.304119635	2.304119635	2.304119635	2.304119635	2.304119635	2.304119635	2.304119635	2.304119635	2.304119635	2.304119635	2.304119635
1552592_at	2.304119635	2.304119635	2.304119635	2.434579167	2.304119635	2.304119635	2.304119635	2.304119635	2.304119635	2.304119635	2.304119635	2.304119635	2.304119635	2.306355703	2.367261761	2.304119635	2.304119635	2.304119635	2.304119635	2.304119635	2.304119635	2.304498823	2.41904094	2.304119635	2.304119635	2.308414785	2.304119635	2.304119635	2.304119635	2.311401608	2.304119635	2.304119635	2.304119635	2.304119635	2.304119635	2.304119635
1552594_at	2.304119635	2.304119635	2.304119635	2.304119635	2.304119635	2.304119635	2.321480621	2.304119635	2.304119635	2.304119635	2.361932067	2.304119635	2.304119635	2.304119635	2.304119635	2.304119635	2.304119635	2.304119635	2.304119635	2.304119635	2.304119635	2.304119635	2.304119635	2.304119635	2.304119635	2.304119635	2.304119635	2.304119635	2.304119635	2.304119635	2.304119635	2.774806842	2.304119635	2.304119635	2.304119635	2.304119635
1552596_at	2.304119635	2.304119635	2.304119635	2.304119635	2.304119635	2.304119635	2.304119635	2.304119635	2.304119635	2.304119635	2.304119635	2.304119635	2.304119635	2.304119635	2.304119635	2.304119635	2.304119635	2.304119635	2.304119635	2.304119635	2.304119635	2.304119635	2.304119635	2.304119635	2.304119635	2.304119635	2.304119635	2.304119635	2.304119635	2.304119635	2.304119635	2.304119635	2.304119635	2.304119635	2.304119635	2.304119635
1552598_at	2.304119635	2.304119635	2.304119635	2.304119635	2.304119635	2.304119635	2.304119635	2.304119635	2.304119635	2.304119635	2.304119635	2.304119635	2.304119635	2.304119635	2.304119635	2.304119635	2.304119635	2.304119635	2.304119635	2.304119635	2.304119635	2.304119635	2.304119635	2.304119635	2.304119635	2.304119635	2.304119635	2.304119635	2.304119635	2.304119635	2.304119635	2.304119635	2.304119635	2.304119635	2.304119635	2.304119635
1552599_at	2.304119635	2.310891386	2.304119635	2.304119635	2.304119635	2.304119635	2.304119635	2.304119635	2.304119635	2.304119635	2.304119635	2.304119635	2.304119635	2.304119635	2.304119635	2.304119635	2.304119635	2.304119635	2.304119635	2.304119635	2.304119635	2.304119635	2.304119635	2.304119635	2.304119635	2.304119635	2.304119635	2.304119635	2.304119635	2.304119635	2.304119635	2.304119635	2.304119635	2.304119635	2.304119635	2.304119635
1552602_at	2.304677102	2.304677102	2.304677102	2.304677102	2.322077359	2.304677102	2.304677102	2.331158477	2.304677102	2.304677102	2.304677102	2.605706546	2.304677102	2.304677102	2.496390962	2.304677102	2.304677102	2.304677102	2.304677102	2.304677102	2.304677102	2.304677102	2.304677102	2.511273817	2.304677102	2.304677102	2.304677102	2.304677102	2.304677102	2.304677102	2.304677102	2.304677102	2.304677102	2.304677102	2.304677102	2.304677102
1552604_at	2.304119635	2.304119635	2.304119635	2.304119635	2.304119635	2.304119635	2.304119635	2.304119635	2.304119635	2.346883533	2.304119635	2.304119635	2.304119635	2.304119635	2.304119635	2.304119635	2.304119635	2.304119635	2.304119635	2.304119635	2.304119635	2.319139792	2.304119635	2.304119635	2.304119635	2.304119635	2.304119635	2.304119635	2.304119635	2.304119635	2.304119635	2.304119635	2.304119635	2.304119635	2.304119635	2.304119635
1552605_s_at	2.304119635	2.304119635	2.304119635	2.304119635	2.304119635	2.32301432	2.304119635	2.304119635	2.304119635	2.316646317	2.304119635	2.304119635	2.304119635	2.304119635	2.304119635	2.304119635	2.331741244	2.304119635	2.304119635	2.304119635	2.304119635	2.304119635	2.304119635	2.304119635	2.304119635	2.358133723	2.521153971	2.304119635	2.304119635	2.304119635	2.304119635	2.304119635	2.304119635	2.304119635	2.304119635	2.304119635
1552607_at	5.006552091	5.158761052	4.735373538	4.945381687	5.533133032	4.562406404	4.562406404	4.735373538	5.368451626	4.562406404	5.51600076	5.523297105	5.106340973	5.629599861	4.918100841	4.805742019	4.418901706	4.628836138	5.858593056	4.527625762	4.123688698	4.735373538	5.469408083	5.01653762	5.308152782	4.948256186	4.692477246	4.906108416	4.408965152	5.343548648	5.027147139	4.735373538	3.942531298	5.203663151	4.735373538	5.289043066
1552608_at	2.304119635	2.304119635	2.304119635	2.304119635	2.304119635	2.304119635	2.304119635	2.304119635	2.304119635	2.304119635	2.304119635	2.304119635	2.304119635	2.304119635	2.304119635	2.304119635	2.304119635	2.304119635	2.304119635	2.304119635	2.304119635	2.304119635	2.304119635	2.304119635	2.304119635	2.304119635	2.304119635	2.304119635	2.304119635	2.304119635	2.304119635	2.304119635	2.304119635	2.304119635	2.304119635	2.30667965
1552609_s_at	2.304119635	2.304119635	2.304119635	2.304119635	2.304119635	2.304119635	2.304119635	2.304119635	2.304119635	2.304119635	2.357040692	2.304119635	2.304119635	2.304119635	2.304119635	2.304119635	2.304119635	2.304119635	2.304119635	2.304119635	2.310345741	2.403261821	2.304119635	2.323568614	2.304119635	2.304119635	2.304119635	2.304119635	2.304119635	2.304119635	2.304119635	2.304119635	2.304119635	2.304119635	2.304119635	2.412618387
1552610_a_at	9.973777607	9.391987232	9.253346523	9.410273956	8.921247303	9.627714443	10.14604918	9.893558484	10.00799097	9.728704878	10.75997371	9.811988281	10.32397849	9.687172199	10.66627567	9.828134007	9.720285498	10.11289064	9.502332159	10.46555559	10.1848522	9.823121428	9.954587786	9.945107664	10.10496457	10.2728212	9.991256007	10.03136671	10.07840974	10.11045401	9.515317467	9.859942274	10.20703515	10.58375671	10.29132885	10.75024387
1552611_a_at	9.094508399	8.526661964	6.21203382	8.65415129	6.351818551	8.803221573	9.360983285	8.655272717	8.84864953	5.186872778	7.43417993	6.671464857	6.884989596	6.451550978	6.351818551	5.366838519	6.75587887	8.612982725	8.174705546	9.290638644	9.179711312	8.733820573	4.181253281	9.216835912	8.953801095	9.154222353	7.313054751	8.859399875	9.067055901	8.835548871	9.070997461	9.174860587	6.989832505	7.175659492	9.112379549	8.087830126
1552612_at	8.481723321	8.630522427	7.255916975	7.644994039	6.951203978	8.035694687	8.781125808	8.094989633	8.183573696	8.223575212	8.78369203	8.637317105	8.550882893	7.29964231	8.971306627	7.239718091	7.20200652	9.125505618	7.797291419	9.179116432	9.158489024	8.126297025	7.483145664	8.221350269	8.304506982	8.12333464	8.870473392	8.045571005	9.095311669	8.275482625	8.063792113	8.661440139	6.982578179	8.837896572	8.522572498	9.112215726
1552613_s_at	9.02216354	9.337887913	8.431548709	8.496889886	8.299720584	8.523211127	9.257168244	8.884193252	8.686120464	9.089497874	9.462189974	9.080746229	9.334393081	7.93546233	9.748628415	8.331884056	8.718508993	9.896522355	8.460899501	9.782757637	9.767505535	8.754586695	8.315661745	8.888795662	8.896499262	8.934092521	9.195872244	8.892601695	9.915062414	9.023335539	8.86452681	9.286850897	8.016046694	9.625662442	9.058586108	9.496039608
1552615_at	2.842807821	2.959250129	3.523068821	3.05300446	2.842807821	2.842807821	2.700863717	2.842807821	2.689572739	2.842807821	2.842807821	3.080839693	2.998275333	3.327205173	3.211830541	3.128325378	3.207546049	3.121279779	2.842807821	2.842807821	2.689572739	2.700863717	3.701055289	2.842807821	2.842807821	2.842807821	2.700863717	2.704786036	2.709563933	2.918389864	2.842807821	2.842807821	2.842807821	2.842807821	2.844935434	2.842807821
1552616_a_at	2.304119635	2.313741231	2.304119635	2.304119635	2.304119635	2.304119635	2.304119635	2.311907937	2.304119635	2.304119635	2.304119635	2.304119635	2.304119635	2.304119635	2.304119635	2.304119635	2.304119635	2.304119635	2.304119635	2.304119635	2.304119635	2.304119635	2.304119635	2.304119635	2.304119635	2.304119635	2.304119635	2.304119635	2.304119635	2.304119635	2.304119635	2.304119635	2.320706688	2.304119635	2.304119635	2.304119635
1552617_a_at	9.787254837	9.772811439	9.047319352	9.573956966	9.113946652	8.463557425	10.09784479	9.462771596	9.794235109	9.41305652	9.978482302	9.399371683	9.511907386	9.738032502	9.632489888	9.147923061	8.653094122	8.929025635	9.178300972	9.776526288	9.230392085	8.648158528	9.951394515	9.639325106	9.569484095	9.543574577	9.902059805	9.500300211	9.457896784	9.625103582	9.739335637	9.690967662	9.568705172	9.667495865	10.08736537	9.849261624
1552618_at	6.393109336	5.924605749	5.820016823	5.691863471	5.953763109	5.435588157	7.52241492	5.788767207	6.381279847	5.982559961	6.56355058	5.511057727	5.917442702	6.051247823	6.198244078	5.699022341	4.982895862	5.982559961	5.854099722	6.028428111	5.982559961	4.801371406	5.947758319	5.982559961	6.045434434	5.729578356	6.699568296	5.769751882	6.332439018	5.557248517	6.070912306	6.119031933	5.982559961	5.982559961	6.789484213	6.596314983
1552619_a_at	2.74028663	2.304119635	2.304119635	2.304119635	2.304119635	2.304892489	2.304119635	2.304119635	2.304119635	2.304119635	2.304119635	2.304119635	2.304119635	2.304119635	2.304119635	2.304119635	2.304119635	2.304119635	2.304119635	2.304119635	2.304119635	2.549912198	2.304119635	2.304119635	2.304119635	2.304119635	2.601745525	2.304119635	2.304119635	2.304119635	2.304119635	2.572945359	2.304119635	2.304119635	2.761440005	2.304119635
1552620_at	4.32672232	4.312642934	4.431149105	4.320242654	4.319191741	4.312642934	4.32672232	4.32672232	4.32672232	4.352130231	4.737701136	4.316737538	4.32672232	4.32672232	4.312642934	4.32672232	4.727569292	4.312642934	4.313185091	4.32672232	4.32672232	4.313185091	4.152051079	4.312642934	4.700870413	4.312642934	4.508110147	4.486769032	4.313185091	4.381491108	4.345627691	4.32672232	4.32672232	4.32672232	4.32672232	4.381551091
1552621_at	8.771743527	9.511688781	6.580016609	8.022768678	7.938512606	7.498209743	8.302506853	8.006053087	7.957993113	6.522586343	6.084748549	9.143290439	6.699591207	5.195028677	6.867793895	6.728242714	6.968132984	9.521783884	8.749864207	8.56925944	7.990307915	7.905896741	5.257122523	8.24588448	7.589222842	7.687685296	7.096633514	7.6479551	7.769331944	7.93190955	7.410899241	7.192926464	7.223879167	7.058213353	7.748432664	6.611933058
1552622_s_at	8.541213281	9.38121238	5.798574944	8.132674388	7.220144907	7.415426103	8.081847268	7.626731113	7.87826724	6.280863253	6.16348682	9.025412708	6.49106368	5.460591386	6.440024654	6.28402267	6.850275411	9.293609677	7.934170449	8.012799403	7.776290274	7.893813482	4.964711494	7.696172438	7.566969199	7.390867689	6.52289717	7.629617295	7.455718707	7.578632457	7.130534313	7.309028476	7.184856006	7.184864623	7.279808613	6.18412837
1552623_at	9.545519445	10.06263437	8.623297577	10.16791834	7.821241854	7.715723067	9.335418664	8.727997505	9.912260947	9.416803894	9.409302329	9.678457088	8.325912303	6.468441757	7.219249055	7.119200885	7.529565661	9.106849314	8.067903253	8.865382848	9.114884664	8.654728296	8.370078169	8.808279601	8.793123132	9.973445787	9.354259948	9.663821599	9.451600652	8.986950392	8.913061812	9.819899447	8.900252217	7.833276663	9.157809885	8.909311203
1552625_a_at	4.852772751	4.942895809	4.872249548	4.788629527	4.796342227	4.958010454	4.21982576	5.234348839	4.914778456	4.567322536	4.866254692	4.862460259	5.062008381	4.91562611	6.099237211	4.801648836	5.698942336	4.801648836	4.66365511	5.03529551	5.255760944	4.982652066	4.852772751	4.968595341	4.801648836	5.010816542	4.866254692	4.866254692	5.43980126	5.055652521	4.798995532	4.866254692	5.015193171	5.236304513	5.209833836	5.110861548
1552626_a_at	2.305743639	2.307320846	3.430303727	2.307320846	2.314234808	2.308229842	2.307320846	2.331149947	2.307320846	2.307320846	2.307320846	2.307320846	2.307320846	2.307320846	2.434232756	2.307320846	2.307320846	2.307320846	2.331029642	2.307320846	2.307320846	2.304815468	2.36558338	2.307320846	2.307320846	2.307320846	2.307320846	2.307320846	2.307320846	2.307320846	2.307320846	2.31942138	2.307320846	2.307320846	2.307320846	2.307320846
1552627_a_at	2.658912177	2.658912177	2.466193005	2.652223516	2.454103558	2.663402705	2.658912177	2.658912177	2.658912177	2.468996897	2.587134715	2.468996897	2.644608715	2.468996897	3.024514545	2.569182621	2.671936771	3.307252758	2.497363403	2.658912177	3.017332693	2.521983403	2.658912177	2.762203332	2.658912177	2.92903052	3.237234168	2.468996897	3.577805067	2.616013513	3.38605656	2.744696675	3.094814033	3.246069261	2.658912177	2.976511451
1552628_a_at	10.11989743	10.4875369	11.00431559	11.02963815	10.62853072	10.09183165	10.41311919	10.16234686	9.945698274	9.845866938	10.12644348	10.70500123	9.763029412	9.113646139	9.255938192	9.853074947	10.24404851	10.17711096	10.41215892	10.67118697	10.32368876	10.27761792	10.0710582	10.10941612	10.34211124	10.05993162	9.882104625	10.43505754	10.1589329	10.43184621	10.46233224	9.900426756	10.12632687	10.02824231	9.883983099	9.93679496
1552629_a_at	2.304144531	2.304119635	2.304119635	2.304119635	2.304119635	2.304119635	2.304119635	2.515604404	2.304119635	2.304119635	2.304119635	2.304119635	2.304119635	2.304119635	2.304119635	2.304119635	2.304119635	2.304119635	2.304119635	2.304119635	2.304119635	2.304119635	2.304119635	2.304119635	2.304119635	2.304119635	2.304119635	2.304119635	2.304119635	2.304119635	2.304119635	2.304119635	2.304119635	2.304119635	2.304119635	2.304119635
1552630_a_at	3.020005355	2.330466228	2.330466228	2.330466228	2.39389894	3.254123605	2.338176812	2.330466228	2.331700347	2.330466228	2.345488547	2.330466228	2.700532082	2.531447881	2.330466228	2.319319176	2.304119635	2.553658755	2.330466228	2.330466228	2.330466228	2.330466228	2.319319176	2.330466228	2.330466228	2.33602256	2.330466228	2.332014957	2.612267785	2.330466228	2.589004427	2.330466228	2.330466228	2.330466228	2.457757951	3.035065627
1552631_a_at	2.304119635	2.304119635	2.304119635	2.304119635	2.304119635	2.304119635	2.304119635	2.304119635	2.304119635	2.304119635	2.304119635	2.304119635	2.304119635	2.304119635	2.304119635	2.304119635	2.304119635	2.304119635	2.304119635	2.304119635	2.304119635	2.304119635	2.304119635	2.567310225	2.304119635	2.304119635	2.304119635	2.304119635	2.304119635	2.304119635	2.304119635	2.304119635	2.304119635	2.304119635	2.304119635	2.304119635
1552632_a_at	6.001859413	5.459694694	4.604069147	5.459140498	6.254241395	4.992511128	5.333742047	5.691680001	6.311784051	5.772560012	7.131836543	5.87073955	5.767726935	4.622333016	5.609994707	5.4416481	4.564797214	5.175142874	5.672054713	5.979509913	5.571060192	5.09863266	6.355173313	5.915110732	6.070184362	6.022404961	6.16989105	5.461026861	6.220269946	6.218321926	5.983984306	7.383831422	4.979719384	5.515713365	6.796633408	6.260098046
1552633_at	6.632773698	8.081898219	6.619882394	7.831947177	7.138639745	7.681619304	6.779936373	6.361050234	6.685392283	6.647144442	6.143314696	6.856652579	6.473084122	6.399203204	6.405234142	6.352432365	7.34069086	8.152913045	7.382425322	7.317203489	7.835672663	7.752764283	6.859518273	7.140917209	7.206513662	7.207551784	6.258131481	6.947633585	7.005731801	6.525441453	7.304126926	6.789614712	7.151279515	6.657903405	6.74156891	6.270497696
1552634_a_at	6.468481521	7.614075042	6.489404263	7.682238963	6.815547202	7.811867133	5.876933203	6.741821307	6.686496894	7.005173538	6.534029965	6.367475759	6.65142205	6.750956344	6.567622624	6.765148602	7.367443275	8.722155804	7.79988546	7.650441299	7.921891204	7.520069421	7.497733726	7.475677422	7.414323426	7.519097394	6.509747898	6.906965315	7.441886189	6.407925452	7.186110582	6.498209879	7.416726622	7.614522818	6.448049551	6.597813967
1552637_at	2.304119635	2.304119635	2.304119635	2.304119635	2.304119635	2.304119635	2.304119635	2.304119635	2.304119635	2.304119635	2.304119635	2.304119635	2.304119635	2.304119635	2.304119635	2.304119635	2.304119635	2.304119635	2.304119635	2.304119635	2.304119635	2.304119635	2.304119635	2.304119635	2.304119635	2.304119635	2.304119635	2.304119635	2.304119635	2.304119635	2.304119635	2.304119635	2.304119635	2.304119635	2.304119635	2.304119635
1552639_at	2.822318819	3.585538117	3.073046299	2.981106333	3.162292431	3.624398735	4.760094336	2.913084194	4.001995353	2.961870515	3.731775762	3.021254148	2.469157396	2.832026365	2.954372215	2.778007468	3.05912329	5.01344727	2.931667514	3.161485405	3.836287849	3.05912329	3.05912329	2.931667514	2.671851762	6.83146683	5.799219147	4.99683766	6.076355783	3.19989545	2.931667514	4.438362981	3.897538394	2.775813167	3.744430439	2.775813167
1552641_s_at	3.003633763	3.003633763	2.671666979	3.003633763	3.003633763	3.003633763	3.003633763	3.003633763	3.003633763	2.894124227	2.398410845	3.003633763	3.589233362	3.003633763	3.009039634	3.003633763	3.003633763	3.757375323	3.003633763	3.034528308	3.003633763	3.10549199	3.003633763	2.773024705	2.382261957	3.003633763	3.003633763	3.465214507	3.003633763	3.251757379	3.003633763	3.003633763	3.003633763	3.003633763	3.003633763	2.75385919
1552643_at	3.424614715	4.867216016	4.158332104	4.510711358	3.930112469	4.158332104	3.904190721	4.158332104	4.158332104	4.344205301	3.904190721	3.837944288	4.158332104	3.904190721	4.186760214	4.76076753	3.832035876	4.861157391	3.981321572	4.301920456	3.424614715	4.073627613	4.899443641	4.09786282	5.251234353	4.31423078	3.749277068	4.165137987	4.646116049	3.880846037	5.433287525	4.080526283	4.158332104	4.206575127	4.095945951	4.166065323
1552644_a_at	5.642524699	6.429382799	5.692282439	6.359208916	5.330337873	5.212197505	7.126624288	5.391131268	5.555225935	4.446411154	5.661911618	5.152478787	4.358512703	5.273814073	4.45044862	4.437073275	5.472937293	5.666426232	5.66145837	6.506695751	6.719144513	5.843430988	4.845001217	5.481721279	5.665752563	7.064687426	5.880259985	5.742185753	6.780497558	5.705687783	5.587018929	7.147985193	4.13449611	4.760604472	6.445194462	5.80290595
1552646_at	2.382319663	2.908210531	2.485926241	3.037489043	2.47904317	3.320136208	2.535871349	3.473134462	3.267078743	3.547682881	2.93582504	2.98727358	2.941143502	3.063586707	3.663270797	3.521406773	3.176169567	3.497551377	3.340284794	3.361461062	2.908210531	3.309938724	3.426520886	3.339817682	2.418765522	3.086699947	3.014899369	3.111092946	3.106010724	2.819659659	2.856225158	2.51797251	3.037489043	3.382541439	2.52574262	2.900091305
1552648_a_at	3.882594565	4.193704188	3.646086315	3.901005288	3.630741815	4.706521442	3.882594565	3.882594565	3.882594565	3.882594565	3.667952132	3.871955652	3.495429436	3.261939232	3.208921313	3.479077517	3.871955652	4.494721083	3.993683487	3.882594565	4.7207939	4.562127459	2.82896148	4.060513326	3.882594565	4.571510334	3.882594565	4.182106924	4.292805953	4.17975797	3.882594565	3.882594565	3.920994047	3.739354752	3.882594565	3.871955652
1552649_a_at	6.089288777	5.000920842	4.781874262	4.744867172	4.778386117	4.687784261	6.249018019	4.778386117	5.978226825	4.408515465	5.755814612	4.783584607	4.778386117	4.406851835	4.511527605	4.408515465	4.408515465	4.822770286	4.778386117	4.66551068	5.403146087	4.225740922	4.416858507	4.778386117	4.778386117	5.458609868	5.978193814	5.149619928	5.537517951	4.778386117	4.820412326	6.206245389	4.778386117	4.659629452	5.758015852	4.783584607
1552651_a_at	6.264664034	5.042874625	5.23691477	5.321959901	5.366747588	4.836012787	6.488982026	5.366747588	6.358632961	5.178609049	6.442177525	5.366747588	5.322799914	4.541157911	5.366747588	4.870524139	4.197992038	5.366747588	4.836012787	5.029624207	5.316919252	4.96974748	5.358278799	5.366747588	5.37000539	5.366747588	6.592866633	5.368025882	5.785825928	5.349931025	5.028243861	6.181678128	4.836012787	5.389347392	6.368869912	5.644323666
1552652_at	4.714599946	4.90033579	4.776825738	5.100600717	4.214528689	4.90033579	4.887246295	5.010763429	5.007227016	5.44107273	4.90033579	4.843547343	4.476177009	4.667699095	4.90033579	4.785110585	4.829347055	4.90033579	4.90033579	4.90033579	4.90033579	4.90033579	5.277475683	4.734582721	4.90033579	4.90033579	4.90033579	5.398407088	4.910418839	4.90033579	4.79696302	4.456867612	4.930667539	5.142529319	5.050914339	5.027313966
1552656_s_at	3.194084475	4.055047762	2.924679004	2.709231288	2.764875173	2.828153497	4.386191298	2.555286003	2.828153497	2.727824987	2.687132941	2.709231288	2.777855805	2.701147863	2.462297706	2.462297706	3.416940566	4.32474086	2.63293706	3.944663985	4.4136983	3.223803859	2.462297706	3.266406169	2.826817611	3.602858539	4.108426466	2.828153497	4.140152345	3.148811385	2.687132941	3.583039577	2.709231288	2.304119635	3.626685694	2.924897947
1552657_a_at	2.651848231	2.651848231	2.651848231	2.651848231	2.651848231	2.651848231	2.651848231	2.651848231	2.651848231	3.502343279	2.669831622	2.646140042	2.651848231	2.651848231	2.513944034	2.651848231	2.651848231	2.651848231	2.651848231	2.651848231	2.651848231	2.651848231	2.651848231	2.651848231	2.651848231	2.568171223	2.651848231	2.659096764	2.651848231	2.651848231	2.651848231	2.664198056	2.651848231	2.528240449	3.139462582	2.651848231
1552658_a_at	2.304119635	2.342551673	2.304119635	2.304119635	2.304119635	2.304119635	2.304119635	2.307263874	2.304119635	2.304119635	2.304119635	2.387488884	2.504330969	2.304119635	2.304119635	2.304119635	2.304119635	2.304119635	2.304119635	2.304119635	2.398131782	2.304119635	2.304119635	2.304119635	2.304119635	2.304119635	2.30762138	2.445601489	2.304119635	2.304119635	2.304119635	2.304119635	2.304119635	2.304119635	2.304119635	2.304119635
1552660_a_at	4.254552429	3.945378631	3.904538422	2.756762619	3.904538422	3.82169333	4.340286587	4.821380693	4.2651368	3.651565159	3.904538422	3.980508779	4.554538594	3.904538422	5.483739225	4.152849955	3.132893967	4.420008027	3.801243073	5.072354158	5.080651427	4.236849321	4.206865419	3.685021822	3.76545596	4.022001	5.169682151	4.606262391	5.469078378	4.782921403	3.632139843	3.890379747	5.575970062	5.742299566	4.284172462	5.688051265
1552661_at	2.304119635	2.304119635	2.369279002	2.304119635	2.304119635	2.304119635	2.304119635	2.304119635	2.304119635	2.304119635	2.304119635	2.304119635	2.304119635	2.304119635	2.304119635	2.304119635	2.304119635	2.304119635	2.304119635	2.304119635	2.306804186	2.304119635	2.304119635	2.304119635	2.304119635	2.304119635	2.304119635	2.304119635	2.304119635	2.304119635	2.304119635	2.304119635	2.304119635	2.304188741	2.304119635	2.304119635
1552662_a_at	2.304119635	2.304119635	2.304119635	2.304119635	2.304119635	2.304119635	2.304119635	2.304119635	2.304119635	2.304119635	2.304119635	2.304119635	2.304119635	2.304119635	2.304119635	2.304119635	2.304119635	2.304119635	2.304119635	2.304119635	2.304119635	2.304119635	2.304119635	2.304119635	2.304119635	2.304119635	2.304119635	2.304119635	2.304119635	2.304119635	2.304119635	2.304119635	2.304119635	2.304119635	2.304119635	2.304119635
1552663_a_at	2.304119635	2.304119635	2.304119635	2.304119635	2.304119635	2.341484795	2.304119635	2.304119635	2.304119635	2.304119635	2.304119635	2.304119635	2.304119635	2.304119635	2.304119635	2.304119635	2.304119635	2.304119635	2.304119635	2.304119635	2.304119635	2.304119635	2.304119635	2.304119635	2.304119635	2.304119635	2.304119635	2.304119635	2.304119635	2.304119635	2.304119635	2.304119635	2.561269754	2.304119635	2.304119635	2.304119635
1552664_at	7.48510038	7.948925336	6.997200401	7.80620882	7.373429322	6.980256014	7.880724794	7.586065056	7.3437137	6.091150588	7.265874598	7.491137258	6.974563333	6.476779277	6.67297957	7.074181571	7.069572118	6.662563495	6.266413346	7.01966385	7.076708025	6.98187453	7.528935613	6.67332378	7.074181571	7.498397661	7.223372873	6.916837264	7.000836252	7.603119529	7.236041555	7.367226624	6.956419464	7.03835262	7.476846852	6.980256014
1552665_at	2.304119635	2.304218217	2.304119635	2.304119635	2.304119635	2.304119635	2.304119635	2.304119635	2.304119635	2.806032749	2.304119635	2.304119635	2.304119635	2.304119635	2.304119635	2.388512301	2.304119635	2.304119635	2.304119635	2.304119635	2.304119635	2.304119635	2.304119635	2.304119635	2.304119635	2.304119635	2.304119635	2.304119635	2.330975523	2.304119635	2.304119635	2.304119635	2.304119635	2.304119635	2.304119635	2.304119635
1552666_a_at	2.304119635	2.304119635	2.304119635	2.304119635	2.304119635	2.304119635	2.304119635	2.305726529	2.304119635	2.304119635	2.304119635	2.304119635	2.304119635	2.516163998	2.304119635	2.304119635	2.304119635	2.304119635	2.304119635	2.304119635	2.304119635	2.304119635	2.304119635	2.304119635	2.304119635	2.304119635	2.317482575	2.304119635	2.304119635	2.304119635	2.304119635	2.304119635	2.304119635	2.345367037	2.304119635	2.304119635
1552667_a_at	7.952448393	7.850778727	7.799873388	7.775097641	7.542629704	7.35997929	7.675209747	7.78296483	8.252757473	7.889336986	8.443025434	7.742335678	7.86027806	7.937392777	7.671822129	7.811073184	6.764351099	8.032131584	7.915365102	7.81829508	7.182196038	7.586525643	7.554850908	7.891486673	8.465843016	8.150200668	8.171509725	8.116229522	7.752823227	7.700975212	7.914837281	8.233309512	7.472854869	7.799152537	8.644909942	8.173318176
1552669_at	2.304119635	2.304119635	2.304119635	2.304119635	2.319906289	2.304119635	2.304119635	2.304119635	2.304119635	2.304119635	2.304119635	2.304429319	2.304119635	2.304119635	2.304119635	2.304119635	2.304119635	2.304119635	2.304119635	2.304119635	2.304119635	2.304119635	2.304119635	2.304119635	2.304119635	2.304119635	2.304119635	2.304119635	2.323590983	2.304119635	2.304119635	2.37893451	2.304119635	2.304119635	2.304119635	2.304119635
1552670_a_at	9.767611459	8.812359372	7.730294637	8.224020796	8.741138738	6.08073536	9.373114679	7.651280144	9.444563993	9.256560554	9.838348071	7.930064753	8.102929392	8.408450336	8.060519519	7.653725875	7.65717471	7.068195113	7.421520309	8.004937812	7.41390227	7.087108949	8.897390393	7.892143328	9.006130444	8.522329571	9.1088934	7.99144797	8.399238982	8.171083819	8.491458377	9.627082218	8.82579488	8.248798367	9.249413814	9.659077042
1552671_a_at	2.347156687	2.347156687	2.347156687	2.561306473	2.347156687	2.347156687	2.347156687	2.347156687	2.347156687	2.372206323	2.347156687	2.347156687	2.347156687	2.796127378	2.641756918	2.347156687	2.347156687	2.347156687	2.347156687	2.347156687	2.406249629	2.347357803	2.347156687	2.347156687	2.347156687	2.304119635	2.347156687	2.347156687	2.347156687	2.347156687	2.347156687	2.347156687	2.347156687	2.347156687	2.347156687	2.400839815
1552672_a_at	2.304119635	2.304119635	2.304119635	2.304119635	2.304119635	2.304119635	2.304119635	2.304119635	2.304119635	2.304119635	2.304119635	2.304119635	2.304119635	2.304119635	2.304119635	2.304119635	2.304119635	2.304119635	2.304119635	2.304119635	2.304119635	2.304119635	2.304119635	2.304119635	2.304119635	2.304119635	2.304119635	2.304119635	2.304119635	2.304119635	2.304119635	2.304119635	2.304119635	2.304119635	2.304119635	2.304119635
1552673_at	2.304119635	2.304119635	2.304119635	2.304119635	2.304119635	2.304119635	2.304119635	2.304119635	2.304119635	2.304119635	2.304119635	2.314241747	2.307391939	2.304119635	2.304119635	2.304369822	2.304119635	2.304119635	2.304119635	2.304119635	2.304119635	2.304119635	2.304119635	2.30555818	2.304119635	2.304119635	2.304119635	2.304119635	2.304119635	2.304119635	2.304119635	2.304119635	2.304119635	2.304119635	2.304119635	2.304119635
1552674_at	2.304119635	2.304119635	2.304119635	2.304119635	2.304119635	2.304119635	2.304119635	2.304119635	2.304119635	2.311034941	2.304119635	2.304119635	2.304119635	2.312998246	2.304119635	2.304119635	2.304119635	2.304119635	2.304119635	2.304119635	2.304119635	2.304119635	2.304119635	2.304119635	2.304119635	2.304119635	2.304119635	2.304119635	2.304119635	2.304119635	2.304119635	2.304119635	2.304119635	2.304119635	2.304119635	2.304119635
1552675_at	2.452766967	2.304476128	2.304476128	2.304476128	2.304476128	2.304476128	2.458351014	2.306490336	2.304476128	2.304476128	2.774015544	2.304476128	2.304476128	2.304476128	2.304476128	2.304476128	2.304476128	2.304476128	2.304476128	2.304476128	2.318008209	2.304476128	2.304476128	2.304476128	2.663106009	2.315711912	2.334645938	2.330102471	2.619794333	2.304476128	2.304476128	2.304476128	2.304476128	2.304476128	3.204952818	2.311598675
1552676_at	2.589136155	2.589136155	2.589136155	2.611940985	2.589136155	2.589136155	2.665029708	2.589136155	2.589136155	2.589136155	2.860192728	2.602098036	2.589136155	2.589136155	2.589136155	2.589136155	2.589136155	2.589136155	2.589136155	2.589136155	2.589136155	2.589136155	2.88453811	2.589136155	2.361217066	2.589136155	2.457689813	2.589112396	2.589136155	2.589136155	2.592836309	2.589136155	2.589136155	2.589136155	2.589136155	2.589136155
1552677_a_at	5.28952936	4.838738055	4.554862252	5.126273615	3.755962228	4.421408535	4.698107263	4.698107263	5.189091284	2.304119635	4.976301513	4.698107263	4.142034077	3.947549256	4.037681615	4.039162137	4.698107263	5.052295728	4.098539196	5.939931252	5.467598725	4.536642595	4.585902042	4.156388798	4.698107263	5.625361315	4.500530444	5.121143431	4.952499348	4.824052044	4.495740343	5.332164034	5.032896952	4.226584396	4.698107263	4.9599624
1552678_a_at	4.375708528	4.487340194	5.029057803	4.195852341	3.414623705	4.41574068	3.936892803	5.733960454	5.043118809	3.513961884	3.771352658	3.682726581	3.682726581	3.678773731	3.771352658	2.977883635	4.018271094	6.175518534	4.249113824	5.08197018	5.925247358	5.275053423	3.465966843	3.891027685	4.802014547	5.050874308	3.985106798	4.464677359	4.291101421	4.891896914	4.179902151	4.621203898	3.261266907	3.4346786	4.147018935	3.891027685
1552680_a_at	2.402285242	2.304119635	2.304119635	2.304119635	2.304119635	2.304799933	2.369120686	2.304119635	2.304119635	2.304119635	2.304119635	2.304119635	2.304119635	2.656226541	2.304119635	2.304119635	2.304119635	2.304119635	2.304119635	2.304119635	2.304119635	2.304119635	2.304119635	2.304119635	2.304119635	2.304119635	2.304119635	2.304119635	2.304119635	2.304119635	2.304119635	2.312183538	2.304119635	2.304322317	2.304119635	2.304119635
1552682_a_at	2.304119635	2.311181791	2.304119635	2.304119635	2.341610037	2.304119635	2.311950459	2.304119635	2.304119635	2.32357084	2.44711218	2.304119635	2.307550785	2.304119635	2.304119635	2.304119635	2.309561134	2.304123953	2.304119635	2.304119635	2.304119635	2.304119635	2.304119635	2.31865113	2.304119635	2.304119635	2.304119635	2.304119635	2.304119635	2.304119635	2.304119635	2.304119635	2.304119635	2.304119635	2.323026957	2.304119635
1552684_a_at	2.304119635	2.304119635	2.304119635	2.304119635	2.304119635	2.304119635	3.006645368	2.304119635	2.304119635	2.304119635	2.304119635	2.304119635	2.304119635	2.304119635	2.304119635	2.304119635	2.304119635	2.304119635	2.304119635	2.312425844	2.304119635	2.314120428	2.304119635	2.304119635	2.304119635	2.304119635	2.304119635	2.304119635	2.304119635	2.304119635	2.330277608	2.304119635	2.304119635	2.304119635	2.364462912	2.304119635
1552685_a_at	2.311925523	3.417072264	2.311873303	2.311873303	2.311873303	2.311873303	2.311873303	2.311873303	2.339502233	2.311873303	2.311873303	2.314155377	2.311873303	2.330286625	2.311873303	2.311873303	2.311873303	2.311873303	2.311970957	2.311873303	2.311873303	2.351133827	2.311873303	2.311873303	2.311873303	2.311873303	2.311873303	2.311873303	2.311873303	2.311873303	2.311873303	2.316007684	2.311873303	2.311873303	2.311873303	2.311873303
1552686_at	2.374942155	2.374942155	2.374942155	2.374942155	2.374942155	2.374942155	2.374942155	2.453004849	2.583214792	2.451163109	2.385575645	2.374942155	2.374942155	2.374942155	2.374942155	2.374942155	2.357340025	2.374942155	2.374942155	2.374942155	2.374942155	2.374942155	2.374942155	2.374942155	2.374942155	2.374942155	2.374942155	2.389374557	2.374942155	2.374942155	2.711269306	3.076101903	2.374942155	2.374942155	2.374942155	2.374942155
1552687_a_at	2.304119635	2.304119635	2.304119635	2.304119635	2.304119635	2.304119635	2.304119635	2.304119635	2.304119635	2.304119635	2.304119635	2.304119635	2.304119635	2.304119635	2.304119635	2.304119635	2.304119635	2.304119635	2.304119635	2.304119635	2.304119635	2.304119635	2.304119635	2.376228041	2.304119635	2.304119635	2.304119635	2.304119635	2.304119635	2.304119635	2.304119635	2.304119635	2.304119635	2.304918756	2.304119635	2.304119635
1552689_at	2.304119635	2.304119635	2.304119635	2.304119635	2.304119635	2.315036682	2.304119635	2.304119635	2.304119635	2.304119635	2.304119635	2.304119635	2.304119635	2.304119635	2.304119635	2.304119635	2.304119635	2.304119635	2.304119635	2.304119635	2.304119635	2.304119635	2.304119635	2.304119635	2.304119635	2.304119635	2.367531205	2.415296594	2.304119635	2.383262207	2.304119635	2.304119635	2.304119635	2.306252016	2.304119635	2.304119635
1552690_a_at	2.304119635	2.304119635	2.304119635	2.304119635	2.304119635	2.304119635	2.304119635	2.304119635	2.304119635	2.304119635	2.304119635	2.304119635	2.759627254	2.304119635	2.304119635	2.342245194	2.304119635	2.398054091	2.304119635	2.304119635	2.304119635	2.304119635	2.304119635	2.304119635	2.304119635	2.304119635	2.304119635	2.304119635	2.654906036	2.304119635	2.304119635	2.304119635	2.304119635	2.378702996	2.304119635	2.304119635
1552691_at	10.16464957	10.13278604	9.587908707	10.05680803	11.01178036	8.331207084	9.512677328	9.913798888	9.390550954	9.547306414	9.475720838	9.839888006	9.38736081	8.731201369	8.064226961	8.405098062	9.568507201	8.040130007	9.029303976	8.919476798	9.150394822	9.288191479	9.219811037	9.480303781	9.735797309	9.288372683	9.423328198	9.711627435	9.547370509	9.783117741	9.943798605	9.943893518	8.971514691	8.238114096	9.842250732	9.283304928
1552693_at	3.471079995	2.332283615	2.304119635	2.335661023	2.331417367	2.358637905	3.034900597	3.078669623	2.82985604	2.331417367	3.127569055	2.331417367	2.331417367	2.331417367	2.331417367	2.317539157	2.331417367	2.331417367	2.317539157	2.317539157	2.331417367	2.558944501	2.331417367	2.331417367	2.583349705	2.331417367	3.276244185	3.4277526	2.401064862	2.373094677	2.331417367	2.571334688	2.331417367	2.331417367	2.511954078	2.331417367
1552694_at	2.304119635	2.304119635	2.304119635	2.304119635	2.304119635	2.304119635	2.304119635	2.304119635	2.304119635	2.304119635	2.304119635	2.304119635	2.304119635	2.304119635	2.457008348	2.386084707	2.304119635	2.304119635	2.304119635	2.304119635	2.485538779	3.343468212	2.304119635	2.304119635	2.304119635	2.304119635	2.304119635	2.304761668	2.328169772	2.304119635	2.304119635	2.304119635	2.304119635	2.352978591	2.358920411	2.304119635
1552695_a_at	2.304119635	2.304119635	2.470947177	2.304119635	2.304119635	2.304119635	2.335708502	2.304119635	2.370732898	2.304119635	2.321945197	2.304119635	2.304119635	2.349872174	2.304119635	2.304119635	2.304119635	2.304119635	2.34882206	2.304119635	2.304119635	2.304119635	2.304119635	2.332780565	2.304119635	2.477768687	2.304119635	2.842079748	2.304119635	2.33253869	2.304119635	2.304119635	2.304119635	2.304119635	2.304119635	2.304119635
1552696_at	2.306943549	2.306943549	2.306943549	2.306943549	2.306943549	2.306943549	2.308181064	2.306943549	2.306943549	2.306943549	2.306943549	2.414843103	2.306943549	2.306943549	2.319122905	2.30945818	2.306943549	2.306943549	2.450158064	2.306943549	2.306943549	2.306943549	2.306943549	2.306943549	2.309767462	2.306943549	2.315445812	2.310144479	2.397686037	2.306943549	2.306943549	2.306943549	2.306943549	2.304119635	2.306943549	2.31042303
1552698_at	2.304119635	2.336928857	2.336928857	2.304119635	2.336928857	2.336928857	2.336928857	2.336928857	2.336928857	2.948990118	2.336928857	2.336928857	2.528276106	2.336928857	2.336928857	2.336928857	2.336928857	2.336928857	2.336928857	2.336928857	2.336928857	2.336928857	2.336928857	2.336928857	2.336928857	2.336928857	2.336928857	2.336928857	2.336928857	2.336928857	2.336928857	2.336928857	2.336928857	2.336928857	2.336928857	2.336928857
1552701_a_at	12.49416974	12.31172192	12.20917124	12.14391474	11.81174606	11.71819028	12.21804019	11.56234831	12.9097835	12.48229169	12.48474335	11.00688349	11.23223384	11.97373968	11.72233779	11.74677242	11.8604892	11.73908946	11.47325805	11.77900045	11.71227103	12.01162132	12.42234039	12.01195607	12.16425008	12.24144382	12.43395908	11.96765663	11.60545586	11.64519513	12.25239319	12.4960003	12.10716591	11.67025455	12.27380653	12.17867319
1552703_s_at	12.84217337	12.6334035	12.19099607	12.13322142	11.91663936	11.71644499	12.89877893	11.73871391	13.00199086	12.35933931	12.87491511	11.3086106	11.69448623	11.84600723	11.89412569	11.79209929	12.02285958	11.99895695	11.51984045	12.30175046	12.30543458	12.08513275	12.35131212	11.8992067	12.30042422	12.55569793	12.91595195	12.05931402	12.46320119	12.02575652	12.28020787	13.0239544	12.61046064	11.64877803	12.79393751	12.37102845
1552705_at	2.304119635	2.304119635	2.304119635	2.564635936	2.405887042	2.304907429	2.304119635	2.304119635	2.304119635	2.304119635	2.304119635	2.304119635	2.304119635	2.304119635	2.368089636	2.304119635	2.304119635	2.304119635	2.304119635	2.304119635	2.304119635	3.08753128	2.304119635	2.304119635	2.304119635	2.304119635	2.304119635	2.304119635	2.304119635	2.304119635	2.304119635	2.304119635	2.326106071	2.304119635	2.32803567	2.304119635
1552708_a_at	2.304119635	2.304119635	2.304119635	2.321786551	2.304119635	2.304119635	2.304119635	2.304119635	2.304119635	2.45887889	2.304119635	2.304119635	2.304119635	2.304119635	2.304119635	2.304119635	2.304119635	2.304119635	2.304119635	2.304119635	2.304119635	2.304119635	2.304119635	2.304119635	2.304119635	2.304119635	2.304119635	2.359772111	2.304119635	2.304119635	2.304119635	2.342841102	2.304119635	2.304119635	2.323655041	2.502624051
1552711_a_at	3.582870877	3.564925573	3.75579852	3.548249157	3.360263608	2.997563311	3.304722034	3.692305324	3.315178705	3.767180535	3.553592144	6.624723033	4.448436741	4.100237712	3.315178705	3.304722034	3.311989944	3.315178705	3.899872667	3.304722034	3.304722034	3.304722034	3.799724829	3.35828196	3.819523551	3.304722034	3.170789766	3.729994806	2.84246066	3.159125357	3.315178705	3.694738343	3.361958398	3.304722034	3.564670003	5.182172812
1552712_a_at	2.304119635	2.304119635	2.304119635	2.304119635	2.304119635	2.304119635	2.31068345	2.304119635	2.304119635	2.304119635	2.304119635	2.304119635	2.304119635	2.304119635	2.328725403	2.304119635	2.304119635	2.304119635	2.304119635	2.304119635	2.304119635	2.304119635	2.304119635	2.304119635	2.304119635	2.304119635	2.304119635	2.304119635	2.304119635	2.304119635	2.582920305	2.304119635	2.304119635	2.304119635	2.304119635	2.304119635
1552713_a_at	2.304119635	2.304119635	2.304119635	2.304119635	2.304119635	2.304119635	2.304119635	2.304119635	2.304119635	2.304119635	2.304119635	2.304119635	2.304119635	2.304119635	2.349672912	2.304119635	2.356302694	2.346079807	2.30477867	2.304119635	2.304119635	2.304119635	2.541080086	2.304119635	2.304119635	2.304119635	2.307283351	2.304119635	2.304119635	2.304119635	2.304119635	2.304119635	2.304119635	2.304912039	2.304119635	2.304119635
1552714_at	2.304119635	2.304119635	2.304119635	2.304119635	2.304119635	2.304119635	2.304119635	2.304119635	2.304119635	2.304119635	2.304119635	2.304119635	2.304119635	2.304119635	2.304119635	2.304119635	2.304119635	2.304119635	2.304529447	2.304119635	2.304119635	2.304119635	2.304119635	2.304119635	2.322301624	2.304119635	2.304119635	2.304119635	2.304119635	2.304119635	2.304119635	2.304119635	2.304119635	2.304119635	2.304119635	2.304119635
1552715_a_at	2.304119635	2.304119635	2.304119635	2.304119635	2.304119635	2.304119635	2.304119635	2.304119635	2.304119635	2.304119635	2.304119635	2.304119635	2.304119635	2.304119635	2.304119635	2.304119635	2.304119635	2.304119635	2.304119635	2.304119635	2.304119635	2.304119635	2.304119635	2.304119635	2.304119635	2.304119635	2.304119635	2.304119635	2.304119635	2.304119635	2.304119635	2.304119635	2.304119635	2.304119635	2.304119635	2.304119635
1552716_at	2.612785219	2.612785219	2.612785219	2.612785219	2.612785219	2.612785219	2.304119635	2.696705691	2.546945599	2.612785219	2.304119635	2.612785219	2.920979403	2.612785219	2.612785219	2.626270904	3.127894633	3.264492253	2.612785219	2.521830753	2.612785219	3.096707133	2.50185655	2.678044966	2.612785219	2.612785219	2.602031565	2.612785219	2.612785219	2.612785219	2.612785219	2.575028557	2.938052632	3.600941534	2.304119635	2.612785219
1552717_s_at	4.74240811	4.07886891	4.127172601	3.750258567	4.041677185	4.127172601	5.429821865	4.361049342	4.704171672	4.170547164	4.361049342	4.157998241	4.595908306	4.100711013	4.361049342	4.041677185	4.345876178	4.041677185	3.969581961	4.71856217	4.406814933	4.361049342	4.100711013	3.805929522	4.711619269	4.361049342	5.265792228	4.427371902	5.821869485	4.776094493	4.087521927	5.106384128	4.183005257	4.266766972	5.522654799	6.505049364
1552718_at	2.304119635	2.304119635	2.304119635	2.304119635	2.304119635	2.304119635	2.304119635	2.307650542	2.304119635	2.304119635	2.304119635	2.304119635	2.304119635	2.304119635	2.304119635	2.304119635	2.428792263	2.304119635	2.304119635	2.304119635	2.304119635	2.304119635	2.304119635	2.304119635	2.304119635	2.304119635	2.304119635	2.304119635	2.304119635	2.304119635	2.304119635	2.304119635	2.304119635	2.304119635	2.309919401	2.304119635
1552719_at	6.904190159	6.802779625	5.536864417	5.935310965	5.556584282	5.51883069	5.924049256	5.482247125	5.953600441	5.119280669	5.429267506	5.706581973	3.715500095	4.711255617	4.929182664	5.228293707	5.30083542	5.849822211	6.527395765	5.432127981	5.360004376	5.214872258	5.213204355	5.384625973	6.143231044	5.411524721	5.104485757	4.996849641	5.881210346	5.20628225	6.428338103	6.521193361	4.334315962	5.052503913	6.400718382	4.78207342
1552721_a_at	2.304119635	2.304119635	2.304119635	2.304119635	2.304119635	2.304119635	2.304119635	2.304119635	2.304119635	2.304119635	2.304119635	2.304119635	2.304119635	2.304119635	2.304119635	2.304119635	2.304119635	2.304119635	2.304119635	2.304119635	2.304119635	2.306327454	2.304119635	2.304119635	2.304119635	2.304119635	2.304119635	2.304119635	2.304119635	2.304119635	2.304119635	2.304119635	2.304119635	2.304119635	2.304119635	2.304119635
1552722_at	2.304119635	2.304119635	2.304119635	2.304119635	2.304119635	2.304119635	2.304119635	2.304119635	2.304119635	2.304119635	2.304119635	2.304119635	2.304119635	2.304119635	2.304119635	2.304119635	2.304119635	2.304119635	2.304119635	2.304119635	2.304119635	2.304119635	2.304119635	2.304119635	2.304119635	2.304119635	2.304119635	2.304119635	2.304119635	2.304119635	2.304119635	2.304119635	2.304119635	2.304119635	2.304119635	2.304119635
1552724_at	2.304119635	2.304119635	2.304119635	2.304119635	2.304119635	2.304119635	2.304119635	2.304119635	2.304119635	2.304119635	2.980671271	2.304119635	2.304119635	2.305489023	2.366005093	2.304119635	2.304119635	2.304119635	2.304119635	2.323387041	2.304119635	2.304119635	2.304119635	2.330977507	2.304119635	2.304119635	2.443217672	2.62863382	2.304119635	2.304119635	2.304119635	2.304119635	2.304119635	2.304119635	2.304119635	2.304119635
1552725_s_at	2.331217406	2.331217406	2.94422482	2.904802972	2.723781156	2.359729899	2.334414093	2.359729899	2.359729899	2.359729899	2.611006155	2.331217406	2.774611714	2.359729899	2.359729899	2.359729899	2.896485219	2.359729899	2.360520626	2.359729899	2.359729899	2.359729899	2.526307784	2.328627789	2.359729899	2.359729899	2.861696671	2.359729899	2.368610854	2.341299882	2.359729899	2.359729899	2.359729899	2.359729899	2.593253162	2.359729899
1552726_at	2.304119635	2.304119635	2.304119635	2.658264044	2.304119635	2.304119635	2.304119635	2.304119635	2.304119635	2.304119635	2.304119635	2.305119441	2.304119635	2.304119635	2.304119635	2.304119635	2.304119635	2.304119635	2.304119635	2.304119635	2.328796181	2.304119635	2.349520142	2.304119635	2.304119635	2.304119635	2.304119635	2.304119635	2.304119635	2.304859445	2.341877396	2.304119635	2.304119635	2.392624369	2.304119635	2.304119635
1552727_s_at	2.304119635	2.304119635	2.304119635	2.304119635	2.304119635	2.304119635	2.304119635	2.304119635	2.304119635	2.304119635	2.304119635	2.304119635	2.304119635	2.304119635	2.304119635	2.304119635	2.304119635	2.304119635	2.304119635	2.304119635	2.304119635	2.304119635	2.304119635	2.304119635	2.304119635	2.304119635	2.304119635	2.304119635	2.304119635	2.304119635	2.304119635	2.304119635	2.304119635	2.304119635	2.304119635	2.304119635
1552729_at	3.160211826	3.160211826	3.225041631	3.223266027	4.189829948	3.289143356	2.954633382	3.223266027	3.160211826	3.717107628	3.112401735	3.68404029	3.223266027	3.171813518	3.344539842	3.744247234	3.33290303	4.285652298	3.113768825	3.867709122	3.223266027	3.223266027	3.995503104	3.160211826	3.739071141	3.318817814	3.112401735	3.334550219	3.160211826	3.11308528	3.223266027	3.160211826	3.160211826	3.223266027	3.216313999	3.215545876
1552730_at	2.304119635	2.304119635	2.304119635	2.304119635	2.546388745	2.304119635	2.304119635	2.405664571	2.304119635	2.330285521	2.304119635	2.304119635	2.346272951	2.304119635	2.385997793	2.304119635	2.304119635	2.304119635	2.304119635	2.304119635	2.304119635	2.304119635	2.304119635	2.492331161	2.304119635	2.304119635	2.304119635	2.304119635	2.304119635	2.304119635	2.304119635	2.304119635	2.304119635	2.304119635	2.304119635	2.304119635
1552731_at	2.304119635	2.304119635	2.304119635	2.304119635	2.304119635	2.304119635	2.304119635	2.304119635	2.304119635	2.304119635	2.304119635	2.304119635	2.304119635	2.304119635	2.304119635	2.304119635	2.304119635	2.304119635	2.304119635	2.304119635	2.304119635	2.304119635	2.304119635	2.304119635	2.304119635	2.304119635	2.304119635	2.304119635	2.304119635	2.304119635	2.304119635	2.306842896	2.304119635	2.304119635	2.304119635	2.304119635
1552732_at	2.304119635	2.304119635	2.315464983	2.304119635	2.304119635	2.304119635	2.30646658	2.306732269	2.304119635	2.304119635	2.304119635	2.304119635	2.304119635	2.304119635	2.304119635	2.304119635	2.304119635	2.304119635	2.304184144	2.304119635	2.304119635	2.304119635	2.304119635	2.304119635	2.304119635	2.304119635	2.304119635	2.304119635	2.304119635	2.304119635	2.304119635	2.304119635	2.304119635	2.304119635	2.304119635	2.304119635
1552733_at	3.949224222	3.961353644	4.35487535	4.353051157	4.252015859	4.252015859	2.572135136	5.125083157	4.011087189	3.949097413	4.225234064	4.986103715	5.161570933	4.832160026	5.514223443	5.41103049	6.697458342	5.792783933	4.800594616	4.434986806	4.968229995	4.441684884	4.531977513	4.625172543	4.441027137	4.475896173	4.111353637	4.899039356	4.766061879	4.678563635	4.299942294	2.304119635	4.252015859	5.843125845	3.961353644	4.252015859
1552734_at	6.739882516	7.562416069	3.706133982	6.039571803	4.083387392	4.175123306	6.770131722	4.459018233	5.904386021	3.544870353	4.052959885	3.27744375	3.192795701	3.409694654	3.457140085	3.17133583	2.868733099	5.484485782	4.986411276	5.590994458	5.484230844	4.628062545	3.490171155	4.263334937	6.384957484	5.326111509	4.29836756	5.284293404	5.686739261	5.263919861	5.669462023	6.587362638	3.494951595	3.107488427	5.829554324	4.382194537
1552735_at	2.304119635	2.304119635	2.304119635	2.312649839	2.529124123	2.304119635	2.30521576	2.304119635	2.304119635	2.304119635	2.304119635	2.304119635	2.304119635	2.304119635	2.306140243	2.304119635	2.304119635	2.304119635	2.304119635	2.304119635	2.304119635	2.304119635	2.304119635	2.304119635	2.304119635	2.304119635	2.304119635	2.304119635	2.304119635	2.304119635	2.304119635	2.304119635	2.805703079	2.304119635	2.304119635	2.304119635
1552736_a_at	2.369893644	2.304119635	2.355475972	2.354394214	2.609008331	2.355475972	2.355475972	2.355475972	2.355475972	2.355475972	2.354394214	2.466556215	2.354394214	2.366364534	2.692590265	2.413481389	2.362958848	2.524598723	2.346381725	2.304119635	2.346381725	2.370331715	2.355475972	2.355475972	2.355475972	2.355475972	2.355475972	2.355475972	2.355475972	2.355475972	2.708337461	2.355475972	2.355475972	2.355475972	2.355475972	2.355475972
1552737_s_at	5.885923226	4.4802451	3.333104588	4.357464133	4.613497233	4.008977171	6.08931972	4.838427126	5.890855742	3.797940877	6.37337839	4.736962217	5.732703813	3.986971184	5.156784315	4.520071026	4.071251116	4.621165255	3.387810806	5.468160898	4.621165255	3.08755078	4.675677121	4.568027956	4.621165255	5.051896301	6.340585938	4.99214431	5.3706437	5.254502971	4.617655916	5.494104433	5.047817917	4.941274332	5.791680315	5.968801897
1552738_a_at	2.304119635	2.304749771	2.304119635	2.304119635	2.304119635	2.304119635	2.304119635	2.304119635	2.304119635	2.342278435	2.304119635	2.304119635	2.304119635	2.535994219	2.304119635	2.304119635	2.304119635	2.304119635	2.304119635	2.304119635	2.304119635	2.304119635	2.936290126	2.367374536	2.646005421	2.304119635	2.304119635	2.732528112	2.304119635	2.347890509	2.304119635	2.304119635	2.304119635	2.304119635	2.317884334	2.524610611
1552739_s_at	2.304119635	2.304119635	2.304119635	2.304119635	2.304119635	2.307189435	2.304119635	2.304119635	2.304119635	2.304119635	2.304119635	2.304119635	2.304119635	2.532612399	2.304119635	2.304119635	2.304119635	2.381874114	2.33857344	2.304119635	2.304119635	2.304119635	2.304119635	2.304119635	2.304119635	2.509043407	2.380514483	2.306674801	2.304119635	2.304119635	2.304119635	2.304119635	2.447213592	2.304119635	2.310199898	2.60950987
1552740_at	2.304119635	2.315160306	2.304119635	2.646322562	2.304119635	2.304119635	2.304119635	2.304119635	2.481576226	2.304119635	2.304119635	2.304119635	2.304119635	2.304119635	2.304119635	2.379031556	2.304119635	2.311095713	2.306226822	2.304119635	2.304119635	2.304119635	2.304119635	2.304119635	2.304119635	2.304119635	2.304119635	2.311720737	2.304119635	2.304119635	2.544600367	2.304119635	2.304119635	2.304119635	2.304119635	2.322606888
1552742_at	2.304119635	2.304119635	2.304119635	2.304119635	2.304119635	2.434113699	2.304119635	2.304119635	2.304119635	2.304119635	2.304119635	2.304119635	2.32897606	2.661243124	2.304119635	2.304119635	2.304119635	2.502986448	2.304119635	2.304119635	2.307020079	2.347835043	2.304119635	2.304119635	2.304119635	3.116075427	2.304119635	2.304119635	2.304119635	2.304119635	2.304119635	2.304119635	2.304119635	2.304119635	2.304119635	2.304119635
1552743_at	2.304119635	2.304119635	2.304119635	2.304119635	2.304119635	2.304119635	2.304119635	2.304119635	2.304119635	2.304119635	2.304119635	2.304119635	2.304119635	2.304119635	2.304119635	2.304119635	2.304119635	2.304119635	2.304119635	2.304119635	2.304119635	2.304119635	2.304119635	2.304119635	2.304119635	2.304119635	2.304119635	2.304119635	2.304119635	2.304119635	2.304119635	2.304119635	2.304119635	2.304119635	2.304119635	2.304119635
1552745_at	2.304119635	2.304119635	2.304119635	2.304119635	2.304119635	2.304119635	2.304119635	2.304119635	2.304119635	2.304119635	2.304119635	2.304119635	2.304119635	2.304119635	2.304119635	2.304119635	2.304119635	2.304119635	2.304119635	2.304119635	2.304119635	2.304119635	2.304119635	2.304119635	2.304119635	2.304119635	2.304119635	2.304119635	2.304119635	2.304119635	2.304119635	2.304119635	2.304119635	2.304119635	2.304119635	2.304119635
1552747_a_at	2.304119635	2.304119635	2.304119635	2.304119635	2.304119635	2.304119635	2.304119635	2.304119635	2.304119635	2.374065296	2.304119635	2.304119635	2.304119635	2.353121219	2.304119635	2.304119635	2.304119635	2.304119635	2.304119635	2.304119635	2.304119635	2.306079768	2.304119635	2.304119635	2.304119635	2.304119635	2.304119635	2.304119635	2.329185631	2.304119635	2.504387774	2.304119635	2.304119635	2.304119635	2.304119635	2.312331393
1552749_a_at	3.457170218	3.18774546	3.384971978	3.457170218	3.457170218	2.961710641	3.541715567	3.457170218	3.457170218	3.571587305	4.061972638	3.457170218	3.554767569	3.678377999	3.294357524	3.457170218	3.332483429	3.457170218	3.494775736	3.457170218	3.457170218	3.457170218	3.457170218	2.917680475	3.763630668	3.694122288	3.842992217	3.759371429	3.373553414	3.457170218	3.457170218	3.457170218	3.965051796	3.457170218	3.886586041	3.543289274
1552750_at	2.304119635	2.304119635	2.304119635	2.304119635	2.304119635	2.304119635	2.304119635	2.304119635	2.304119635	2.304119635	2.304119635	2.304119635	2.304119635	2.304119635	2.304119635	2.304119635	2.304119635	2.304119635	2.304119635	2.304119635	2.304119635	2.304119635	2.4260513	2.304119635	2.304119635	2.304119635	2.304119635	2.304119635	2.304119635	2.304119635	2.304119635	2.393240944	2.304119635	2.304119635	2.304119635	2.304119635
1552751_a_at	2.304119635	2.304119635	2.304119635	2.304119635	2.447802548	2.304119635	2.304119635	2.304119635	2.304119635	2.304119635	2.304119635	2.304119635	2.304119635	2.304119635	2.304119635	2.304119635	2.304119635	2.304119635	2.304119635	2.304119635	2.304284135	2.304119635	2.304119635	2.304119635	2.304119635	2.304119635	2.304119635	2.304119635	2.507980958	2.304377066	2.429853547	2.304119635	2.304119635	2.304119635	2.304119635	2.304119635
1552752_a_at	2.304119635	2.304119635	2.304119635	2.304119635	2.304119635	2.304119635	2.304119635	2.304119635	2.304119635	2.304119635	2.304119635	2.304119635	2.535473221	2.304119635	2.304119635	2.304119635	2.392518492	2.304119635	2.304119635	2.304119635	2.440391866	2.31330589	2.480633502	2.407088555	2.304119635	2.304119635	2.304119635	2.304119635	2.304119635	2.337987901	2.385148574	2.304119635	2.304119635	2.304119635	2.304119635	2.304119635
1552754_a_at	2.304119635	2.304119635	2.304119635	2.364821167	2.304119635	2.304119635	2.431170647	2.304119635	2.304119635	2.304119635	2.304119635	2.304119635	2.304119635	2.304119635	2.304119635	2.305391397	2.304119635	2.319853067	2.305021513	2.304119635	2.304119635	2.304119635	2.304119635	2.304119635	2.315440247	2.304119635	2.304119635	2.304119635	2.304119635	2.30444556	2.304119635	2.304119635	2.304119635	2.304119635	2.304119635	2.304119635
1552755_at	5.250433704	5.004732593	5.962362626	5.477533991	5.748459076	4.428107197	4.916295001	4.76389759	5.662009048	6.389619875	5.607782983	4.428107197	3.888225828	4.432999643	4.16535982	4.446049237	4.322165437	4.171627526	4.428107197	4.50415337	4.442363094	3.996678104	5.469799718	4.807645951	5.217647965	4.518304737	5.350664803	5.061234219	5.039102014	4.778335887	5.494836145	5.810964145	4.652516688	4.042246796	5.470212529	5.617100959
1552757_s_at	3.056961368	2.368853118	2.368853118	2.351855103	2.397611459	2.335130645	2.368853118	2.368853118	2.609391936	2.645717489	2.659409102	2.320770414	2.368853118	2.368853118	2.392354746	2.368853118	2.323223685	2.368853118	2.368853118	2.307227931	2.368853118	2.368853118	2.368853118	2.368853118	2.320770414	2.802230218	2.492001699	2.636182888	2.368853118	2.368853118	2.407738073	2.368853118	2.368853118	2.368853118	2.368853118	2.368853118
1552758_at	2.304119635	2.304119635	2.304119635	2.304119635	2.304119635	2.304119635	2.370267119	2.304119635	2.769203895	2.304119635	2.304119635	2.304119635	2.304119635	2.304119635	2.304119635	2.304119635	2.304119635	2.304119635	2.304119635	2.304119635	2.306743526	2.304119635	2.304119635	2.304119635	2.304119635	2.304119635	2.304119635	2.304119635	2.378808778	2.304119635	2.304119635	2.304119635	2.304119635	2.306343899	2.304119635	2.304119635
1552760_at	2.304119635	2.304119635	2.304119635	2.304119635	2.304119635	2.304119635	2.304119635	2.304119635	2.304119635	2.304119635	2.304119635	2.304119635	2.304119635	2.304119635	2.304119635	2.304119635	2.304119635	2.304119635	2.304119635	2.304119635	2.355714552	2.304119635	2.304119635	2.39109811	2.304119635	2.304119635	2.304119635	2.304119635	2.304119635	2.304119635	2.386632363	2.367867195	2.304119635	2.304119635	2.41841118	2.304119635
1552761_at	2.313806906	2.314019013	2.313806906	2.313806906	2.313806906	2.314490544	2.313806906	2.313806906	2.313806906	2.313806906	2.337829546	2.313806906	2.313806906	2.313806906	2.337711154	2.313806906	2.313806906	2.313806906	2.313806906	2.313806906	2.313806906	2.313806906	2.358281395	2.313806906	2.318478234	2.313806906	2.313806906	2.660897777	2.313806906	2.313806906	2.313806906	2.313806906	2.313806906	2.313806906	2.313806906	2.313806906
1552763_at	2.304119635	2.304119635	2.304119635	2.337207949	2.304119635	2.304119635	2.304119635	2.304119635	2.304119635	2.304119635	2.304119635	2.304119635	2.304119635	2.304119635	2.304119635	2.304119635	2.304119635	2.308266974	2.304119635	2.304119635	2.304119635	2.304119635	2.304119635	2.304119635	2.304119635	2.304119635	2.304119635	2.304119635	2.304119635	2.304119635	2.304119635	2.304119635	2.304119635	2.304119635	2.402487548	2.304119635
1552765_x_at	2.304119635	2.304119635	2.343430061	2.304119635	2.304119635	2.304518932	2.304119635	2.304119635	2.304119635	2.304119635	2.330906467	2.304119635	2.304119635	2.304119635	2.304119635	2.304119635	2.304119635	2.304119635	2.305658414	2.304119635	2.304119635	2.304119635	2.304119635	2.410563953	2.304119635	2.304119635	2.304119635	2.304119635	2.304119635	2.304119635	2.304119635	2.304119635	2.304119635	2.304119635	2.304119635	2.304119635
1552766_at	2.304119635	2.304119635	2.304119635	2.304119635	2.304119635	2.304119635	2.304119635	2.304119635	2.304119635	2.304119635	2.304119635	2.304119635	2.304119635	2.304119635	2.3529861	2.304119635	2.304119635	2.304119635	2.304119635	2.304119635	2.304119635	2.304119635	2.304119635	2.304119635	2.304119635	2.304119635	2.304119635	2.304119635	2.304119635	2.458779413	2.304119635	2.315374301	2.485005058	2.304119635	2.357789836	2.304119635
1552767_a_at	2.304119635	2.304119635	2.304119635	2.304119635	2.304119635	2.304119635	2.304119635	2.304119635	2.304119635	2.304119635	2.304119635	2.304119635	2.304119635	2.304119635	2.304119635	2.304119635	2.331097548	2.304119635	2.304119635	2.304119635	2.304119635	2.304119635	2.304119635	2.304119635	2.304119635	2.304119635	2.449662681	2.304119635	2.304119635	2.304119635	2.532344567	2.304119635	2.304119635	2.304119635	2.304119635	2.304119635
1552768_at	2.304119635	2.304119635	2.304119635	2.304119635	2.304119635	2.304119635	2.304119635	2.304119635	2.304119635	2.304119635	2.304119635	2.304119635	2.304119635	2.304119635	2.304119635	2.304119635	2.304119635	2.304119635	2.304119635	2.304119635	2.304119635	2.304119635	2.304119635	2.304119635	2.304119635	2.304119635	2.304119635	2.304119635	2.304119635	2.304119635	2.304119635	2.304119635	2.304119635	2.304119635	2.304119635	2.304119635
1552769_at	2.304119635	2.304119635	2.304119635	2.304119635	2.304119635	2.304119635	2.304119635	2.304119635	2.304119635	2.425198259	2.638073595	2.304119635	2.304119635	2.304119635	2.304119635	2.316602147	2.519720322	2.304119635	2.304119635	2.304119635	2.304119635	2.304119635	2.304119635	2.304119635	2.304119635	2.304119635	2.304119635	2.307508339	2.304119635	2.594218532	2.304119635	2.304119635	2.304119635	2.304740557	2.304119635	2.497177145
1552770_s_at	2.48563062	2.48563062	2.48563062	2.48563062	2.558365898	2.48563062	2.48563062	2.48563062	2.48563062	2.48563062	2.48563062	2.525413786	2.48563062	2.504591659	2.48563062	2.532474412	3.33992075	2.48563062	2.48563062	2.48563062	2.48563062	2.486588436	2.48563062	2.48563062	2.48563062	2.48563062	2.48563062	2.48563062	2.484672804	2.313720928	2.592645978	2.48563062	3.123676134	2.48563062	2.48563062	2.48563062
1552771_a_at	2.304119635	2.304119635	2.304119635	2.310350235	2.304119635	2.304119635	2.304119635	2.304119635	2.304119635	2.304119635	2.304119635	2.304119635	2.304119635	2.304119635	2.304119635	2.304119635	2.304119635	2.304119635	2.304119635	2.304119635	2.304119635	2.304119635	2.304119635	2.304119635	2.304119635	2.304119635	2.304119635	2.304119635	2.304119635	2.304119635	2.304119635	2.304119635	2.304119635	2.304119635	2.304119635	2.304119635
1552772_at	9.898301626	9.46742317	7.4332822	7.208669519	10.08283032	6.094181917	10.79677746	7.872842006	8.463073252	7.844854859	8.874788024	6.568214278	6.222576662	7.645699793	6.125563934	6.958311664	5.452189492	6.109519277	6.63124411	7.522845058	6.54259946	6.779277998	8.551396185	6.912086567	9.076070898	8.204954055	9.873053511	7.734433724	7.652062827	8.023463634	8.172504334	9.686023406	7.519345459	7.105038498	8.067254735	8.92699817
1552773_at	10.01881704	9.745041704	8.640152644	7.821095692	10.79945069	6.723689255	10.92368983	8.175592655	8.407449983	8.570075774	9.1915449	6.737299421	6.232109656	7.970214932	6.505617493	7.76650628	6.011947411	6.389858336	7.521591889	7.717359255	6.558909499	6.982819129	9.1162487	8.22157115	9.623161204	8.669650919	10.18744126	8.135887784	8.340958732	8.419461822	8.512550327	10.04203834	7.950988583	7.442748678	8.214394693	9.091894485
1552774_a_at	2.304119635	2.304119635	2.304119635	2.304119635	2.304119635	2.304119635	2.304119635	2.304119635	2.304119635	2.304119635	2.304119635	2.304119635	2.304119635	2.304119635	2.304119635	2.338306618	2.304119635	2.304119635	2.304119635	2.304119635	2.304119635	2.304119635	2.304119635	2.304119635	2.304119635	2.34987547	2.304119635	2.304119635	2.304119635	2.304119635	2.304119635	2.304119635	2.304119635	2.304119635	2.304119635	2.304119635
1552775_at	2.304119635	2.304119635	2.304119635	2.304119635	2.304119635	2.304119635	2.304119635	2.304119635	2.304119635	2.304119635	2.304119635	2.304119635	2.304119635	2.304119635	2.304119635	2.304119635	2.304119635	2.304119635	2.304119635	2.304119635	2.304119635	2.304119635	2.304119635	2.304119635	2.304119635	2.304119635	2.304119635	2.304119635	2.304119635	2.304119635	2.304119635	2.304119635	2.304119635	2.304119635	2.304119635	2.304119635
1552777_a_at	2.304119635	2.304119635	2.304119635	2.304119635	2.357871797	2.304119635	2.305322862	2.304119635	2.304119635	2.304119635	2.304119635	2.304119635	2.304119635	2.304119635	2.304119635	2.304119635	2.304119635	2.304119635	2.304119635	2.304119635	2.304119635	2.304119635	2.304119635	2.304119635	2.304119635	2.304119635	2.304119635	2.304119635	2.304119635	2.304119635	2.304119635	2.304119635	2.304119635	2.304119635	2.304119635	2.32427449
1552779_a_at	2.304119635	2.304119635	2.304119635	2.304119635	2.394968203	2.304119635	2.326054532	2.304119635	2.304119635	2.304119635	2.304119635	2.304119635	2.307110056	2.304119635	2.304119635	2.304119635	2.304119635	2.304119635	2.460276352	2.304119635	2.368516284	2.304119635	2.304119635	2.762655495	2.304119635	2.304119635	2.304119635	2.304119635	2.304119635	2.304119635	2.304119635	2.304119635	2.31650181	2.304119635	2.632912078	2.304119635
1552782_at	2.304119635	2.304119635	2.304119635	2.494052704	2.304119635	2.304119635	2.304119635	2.35361752	2.304119635	2.304119635	2.304119635	2.304119635	2.304119635	2.304119635	2.304119635	2.304119635	2.304119635	2.304119635	2.304119635	2.304119635	2.304119635	2.304119635	2.304119635	2.304119635	2.436907578	2.304119635	2.304119635	2.304119635	2.304119635	2.304119635	2.304119635	2.304119635	2.304119635	2.304119635	2.304119635	2.304119635
1552783_at	2.30438014	2.30438014	2.366203819	2.30438014	2.373239103	2.30438014	2.30438014	2.627086425	2.411998738	2.323135328	2.683574598	2.380721933	2.30438014	2.30438014	2.30438014	2.30438014	2.30438014	2.30438014	2.777635389	2.30438014	2.417444545	2.30438014	2.30438014	2.356434317	2.30438014	2.30438014	2.30438014	2.349774733	2.30438014	2.30438014	2.503936916	2.30438014	2.317113287	2.30438014	2.30438014	2.974485336
1552785_at	2.452521743	2.446551385	2.452521743	2.49605045	2.492166095	2.452521743	2.452521743	2.695019265	2.452521743	2.452521743	2.452521743	2.452521743	2.452521743	2.520338699	2.452521743	2.643306961	2.823749557	2.446551385	2.452521743	2.452521743	2.62731829	2.488865509	3.778334236	2.54318455	2.701436879	2.452521743	2.452521743	2.453309536	2.450216825	2.452521743	2.461339253	2.446551385	2.582603223	3.170904686	2.450966671	2.452521743
1552787_at	4.243132233	7.780003579	3.804121781	5.664758859	4.711890712	4.34121479	4.288611116	4.315861156	4.596025918	5.373612885	3.717658658	3.627472661	3.281346634	3.823744653	2.999626094	3.982393273	4.145124489	3.704951878	5.590924748	4.554327615	5.192923507	6.261912006	4.288611116	3.788796824	4.532990203	4.288611116	4.288611116	5.162924811	6.163136756	5.048804212	5.113294044	6.546285472	3.149252867	3.613332481	3.613332481	3.325262074
1552788_a_at	3.393040509	6.138913527	2.809508777	3.422662652	3.39283951	3.39283951	4.026632976	3.39283951	3.746017949	3.588865738	3.387610704	3.39283951	2.844052102	3.17695725	2.780161621	3.037347249	3.002993103	3.39283951	4.242406569	3.406088268	3.39283951	4.046453972	2.530144507	3.39283951	3.48890613	4.010448052	3.39283951	3.39283951	3.903307355	3.889669216	4.246006836	4.20999308	3.344037623	3.39283951	3.39283951	3.39283951
1552789_at	4.746082476	3.930121375	4.864207704	5.096896548	5.027322041	5.003245589	4.376100375	4.793207426	4.787746164	4.767540476	4.370896938	4.746082476	5.352681737	4.832748061	6.14554716	4.952694762	6.131013749	4.786585218	4.776737339	4.801284085	5.472850777	4.721805005	5.990963241	4.78870744	4.695356386	4.746082476	4.695356386	5.163357078	4.695356386	5.09648108	5.072849208	4.489343189	5.333182419	5.683892591	4.718327215	4.786585218
1552790_a_at	5.807257054	5.702854749	6.246374194	6.146648161	6.747657958	6.410721598	5.798025859	6.437588411	5.800272046	6.863914599	4.221244013	6.641320194	7.380621563	6.976118197	7.714262824	6.796792982	7.408299673	6.35046398	6.723790348	6.551998912	6.442054824	6.399178144	7.062416733	6.432828891	5.691339291	6.443881545	5.560345178	5.79282299	6.314095085	6.616517027	6.418629393	4.870834422	6.71395989	7.564194406	5.1376553	6.411252071
1552791_a_at	2.304761507	2.304119635	2.304119635	2.304119635	2.304119635	2.304119635	2.304119635	2.304119635	2.304119635	2.304119635	2.304119635	2.304626126	2.304119635	2.312558255	2.311572404	2.341579616	2.304119635	2.304119635	2.304119635	2.304119635	2.304119635	2.304119635	2.304119635	2.304119635	2.304119635	2.304119635	2.304119635	2.304119635	2.304119635	2.304119635	2.304119635	2.304119635	2.304119635	2.304119635	2.304119635	2.304119635
1552792_at	2.308276475	2.308104036	2.308104036	2.308104036	2.308104036	2.308104036	2.313113329	2.308104036	2.308104036	2.308104036	2.308104036	2.310994419	2.308104036	2.308104036	2.308104036	2.308104036	2.308104036	2.308104036	2.304119635	2.562692386	2.586235839	2.308104036	2.308104036	2.310289158	2.308104036	2.308104036	2.308104036	2.31071667	2.308104036	2.308104036	2.308104036	2.349887327	2.308104036	2.416009015	2.308104036	2.787450204
1552793_at	2.304119635	2.304119635	2.304119635	2.304119635	2.304119635	2.304119635	2.304119635	2.304119635	2.344528913	2.304119635	2.304119635	2.304119635	2.304119635	2.304119635	2.304119635	2.304119635	2.304119635	2.304119635	2.304119635	2.304119635	2.304119635	2.31528415	2.304119635	2.304119635	2.305623011	2.304119635	2.304119635	2.304119635	2.304119635	2.304119635	2.304119635	2.304119635	2.304119635	2.304119635	2.309712509	2.304119635
1552794_a_at	2.304119635	2.304119635	2.304119635	2.304119635	2.304119635	2.304119635	2.304119635	2.304119635	2.304119635	2.365434954	2.304119635	2.304119635	2.332010526	2.338634097	2.709424886	2.308046772	2.30812516	2.304119635	2.304119635	2.304119635	2.304119635	2.356164356	3.298087656	2.315026621	2.304119635	2.304119635	2.304119635	2.304119635	2.304119635	2.304119635	2.304119635	2.304119635	2.304119635	2.304119635	2.304119635	2.304119635
1552796_a_at	2.304119635	2.304119635	2.304119635	2.304119635	2.304119635	2.304119635	2.304119635	2.304119635	2.304119635	2.304119635	2.304119635	2.304119635	2.304119635	2.304119635	2.304119635	2.304119635	2.304119635	2.310270697	2.304119635	2.304119635	2.304119635	2.304119635	2.304119635	2.304119635	2.304119635	2.304119635	2.304119635	2.304119635	2.304119635	2.306036354	2.304119635	2.304119635	2.304119635	2.304119635	2.304119635	2.304119635
1552797_s_at	2.304119635	2.304119635	2.304119635	2.304119635	2.304119635	2.304119635	2.304119635	2.304119635	2.304119635	2.304119635	2.304119635	2.304119635	2.304119635	2.304119635	2.304119635	2.304119635	2.304119635	2.304119635	2.304119635	2.304119635	2.304119635	2.304119635	2.304119635	2.304119635	2.304119635	2.304119635	2.319268919	2.304119635	2.304119635	2.304119635	2.304119635	2.304119635	2.304119635	2.304119635	2.477248348	2.304119635
1552798_a_at	10.67292016	8.779799957	7.280737588	7.972510902	9.256083217	7.398547272	11.0121262	8.300641415	9.96497923	9.202268382	10.72022525	8.901358019	8.757390072	8.022297866	8.54625503	8.112039562	7.628476083	8.412241427	7.522824041	9.142837268	8.69699369	7.943297319	8.992216134	7.981797862	9.826022333	9.448041292	10.29090057	8.588820776	9.850694486	8.689027984	8.454649967	10.20110546	8.875460082	8.691809165	10.11948527	10.53184585
1552799_at	2.304119635	2.304119635	2.304119635	2.304119635	2.304119635	2.304119635	2.304119635	2.304119635	2.304119635	2.304119635	2.304119635	2.304119635	2.304119635	2.304119635	2.304119635	2.304119635	2.304119635	2.304119635	2.304119635	2.304119635	2.304119635	2.304119635	2.304119635	2.304119635	2.304119635	2.304119635	2.304119635	2.304119635	2.304119635	2.304119635	2.304119635	2.304119635	2.304119635	2.304119635	2.304119635	2.304119635
1552800_at	2.310343551	2.310293017	2.310293017	2.310293017	2.310293017	2.310293017	2.317762674	2.310293017	2.310293017	2.457689813	2.310293017	2.310293017	2.310293017	2.310293017	2.310293017	2.310293017	2.310293017	2.304527987	2.310293017	2.310293017	2.304527987	2.310293017	2.310293017	2.310293017	2.317864792	2.310293017	2.310293017	2.523844544	2.310293017	2.310293017	2.310293017	2.310293017	2.310293017	2.310293017	2.455927763	2.304527987
1552801_at	2.304119635	2.304119635	2.304119635	2.304119635	2.304119635	2.304119635	2.304119635	2.304119635	2.304119635	2.304119635	2.304119635	2.304119635	2.304119635	2.304119635	2.304119635	2.308003421	2.304119635	2.304119635	2.304119635	2.304119635	2.304119635	2.304119635	2.304119635	2.304119635	2.304119635	2.304119635	2.304119635	2.304119635	2.304119635	2.304119635	2.304119635	2.304119635	2.304119635	2.304119635	2.304119635	2.347947179
1552803_a_at	2.304743628	2.30429033	2.325251083	2.304119635	2.304119635	2.304119635	2.304119635	2.304119635	2.304119635	2.982710558	2.304119635	2.304119635	2.304119635	2.304119635	2.304119635	2.305048033	2.304119635	2.304119635	2.304119635	2.304119635	2.304119635	2.304119635	2.304119635	2.320923829	2.304119635	2.304119635	2.304119635	2.304119635	2.304119635	2.304119635	2.304119635	2.304119635	2.304119635	2.304119635	2.304119635	2.304119635
1552804_a_at	2.30516989	2.677885989	2.30465881	2.30465881	2.30465881	2.30465881	2.31222168	2.307380379	2.30465881	2.30465881	2.30465881	2.30465881	2.30465881	2.30465881	2.30465881	2.30465881	2.30465881	2.30465881	2.30465881	2.30465881	2.30465881	2.30465881	2.30465881	2.30465881	2.30465881	2.30465881	2.732445669	2.319402114	2.30465881	2.321618207	2.30465881	2.30465881	2.353290331	2.30465881	2.323569641	2.30465881
1552806_a_at	7.501169816	6.245081751	5.039317424	7.669402214	5.87569982	6.789927518	5.039317424	7.217337067	6.429089749	5.762510252	7.582289729	6.957828483	6.894976075	5.039317424	5.039317424	6.222843468	6.139768368	7.017243231	5.740430495	7.979656959	6.908456159	6.012316132	7.073756589	7.707798309	7.153105441	6.885477914	6.147983484	7.87648027	7.699578359	7.939339223	7.310811008	7.266840935	6.135184984	7.346976569	7.157681796	6.431196294
1552807_a_at	9.970658681	8.872543113	9.139060478	10.32192241	9.445064011	10.39782322	7.383114441	10.237624	9.033202272	9.440183662	9.934918289	10.4972975	10.32229783	9.774549504	8.697922589	10.15930478	10.19337943	9.308600903	9.652364132	10.34444595	9.819980285	9.056400619	10.77554213	11.01376299	9.883802529	9.585814974	9.222340655	10.32471711	10.07448103	10.76076817	10.56640113	9.858818141	9.287583251	10.40788263	9.62042729	9.145268296
1552808_at	2.304119635	2.304119635	2.304119635	2.304119635	2.439853075	2.304119635	2.304119635	2.308010279	2.304119635	2.529927773	2.304119635	2.334897812	2.304119635	2.304119635	2.304119635	2.304119635	2.304119635	2.304119635	2.34312926	2.304119635	2.304119635	2.304119635	2.304119635	2.304119635	2.304119635	2.304119635	2.304119635	2.304119635	2.304119635	2.304119635	2.392097048	2.304119635	2.304119635	2.304119635	2.404160799	2.304119635
1552809_at	2.304119635	2.304119635	2.304119635	2.304119635	2.304119635	2.314402174	2.30584873	2.304119635	2.304119635	2.304119635	2.304119635	2.304119635	2.304119635	2.304119635	2.304119635	2.304119635	2.304119635	2.304119635	2.304119635	2.304119635	2.304119635	2.304119635	2.304119635	2.388231705	2.304119635	2.304119635	2.304119635	2.304119635	2.304119635	2.304119635	2.304119635	2.304119635	2.304119635	2.304119635	2.304119635	2.304119635
1552811_at	2.380948164	2.380948164	2.380948164	2.380948164	2.353974577	2.380948164	2.380948164	2.380948164	2.380948164	2.511797027	2.380948164	2.380948164	2.380948164	2.380948164	2.380948164	2.380948164	2.380948164	2.380948164	2.380948164	2.380948164	2.380948164	2.380948164	2.380948164	2.380948164	2.380948164	2.380948164	2.380948164	2.380948164	2.380948164	2.380948164	2.380948164	2.380948164	2.380948164	2.304119635	2.380948164	2.380948164
1552812_a_at	3.188273941	3.340278338	2.44947932	2.519065168	2.368223437	2.613617321	2.521462891	2.540041399	2.947211879	2.398579706	2.554761171	2.521462891	2.475442525	2.521462891	2.519065168	2.521462891	2.304119635	2.988226497	2.368223437	2.728304321	3.046677081	2.929016629	2.368223437	2.304119635	2.43631791	2.521462891	2.521462891	2.521462891	3.300555002	2.598358264	2.368223437	2.745298163	2.591143105	2.521462891	2.800069543	3.781903601
1552813_at	2.304119635	2.304119635	2.304119635	2.304119635	2.304119635	2.304119635	2.304119635	2.304119635	2.304119635	2.304119635	2.304119635	2.342095695	2.304119635	2.304119635	2.304119635	2.304119635	2.304119635	2.304119635	2.304119635	2.304119635	2.304119635	2.304119635	2.304119635	2.304119635	2.304119635	2.304119635	2.304119635	2.527309675	2.304119635	2.304119635	2.321555135	2.304119635	2.448152422	2.356267368	2.304119635	2.304119635
1552814_a_at	2.304119635	2.304119635	2.304119635	2.304119635	2.304119635	2.304119635	2.304119635	2.304119635	2.304119635	2.304119635	2.304119635	2.304119635	2.304119635	2.304119635	2.304119635	2.304119635	2.304119635	2.304119635	2.304119635	2.304119635	2.304119635	2.384987361	2.304119635	2.425065499	2.305613589	2.304119635	2.304119635	2.304119635	2.304119635	2.304119635	2.304119635	2.304119635	2.304119635	2.304119635	2.307542231	2.304119635
1552816_at	2.311668178	2.311273954	2.311273954	2.349941843	2.311273954	2.311273954	2.438000668	2.361096878	2.311273954	2.311273954	2.311273954	2.584903808	2.311273954	2.311273954	2.311273954	2.311273954	2.846466526	2.311273954	2.60095507	2.314537504	2.381203997	2.311273954	2.311273954	2.311273954	2.311273954	2.311273954	2.311273954	2.328516947	2.35016445	2.311273954	2.311273954	2.311273954	2.311273954	2.311273954	2.311273954	2.311273954
1552818_a_at	2.304119635	2.304119635	2.304119635	2.304119635	2.304119635	2.304119635	2.304119635	2.304119635	2.304119635	2.304119635	2.304119635	2.304119635	2.304119635	2.304119635	2.304119635	2.304119635	2.304119635	2.304119635	2.304119635	2.304119635	2.304119635	2.304119635	2.304119635	2.304119635	2.304119635	2.304119635	2.304119635	2.304119635	2.304119635	2.304119635	2.304119635	2.304119635	2.304119635	2.304119635	2.304119635	2.304119635
1552819_at	2.304119635	2.304119635	2.304119635	2.304119635	2.304119635	2.304119635	2.304119635	2.304119635	2.304119635	2.304119635	2.304119635	2.365015974	2.304119635	2.304119635	2.304119635	2.304119635	2.308552844	2.304119635	2.304119635	2.304119635	2.304119635	2.304119635	2.304119635	2.304119635	2.304119635	2.304119635	2.304119635	2.304119635	2.304119635	2.304119635	2.304119635	2.304119635	2.304119635	2.304119635	2.304119635	2.304119635
1552822_at	2.304419774	2.304419774	2.304419774	2.380498014	2.437415245	2.372087815	2.304419774	2.304419774	2.304419774	2.304419774	2.304419774	2.304419774	2.304419774	2.304419774	2.304419774	2.304419774	2.341785316	2.304419774	2.304419774	2.403919361	2.304419774	3.118229161	2.304419774	2.304419774	2.346024479	2.304419774	2.304419774	2.304419774	2.305873075	2.422883875	2.438916041	2.304419774	2.304419774	2.304419774	2.322879102	2.304419774
1552825_at	2.317324452	2.425573943	2.317324452	2.317324452	3.030425346	2.317324452	2.41214485	2.317324452	2.317324452	2.743755579	4.273644276	2.317324452	2.317324452	3.954820192	2.317324452	2.32040141	2.70694908	2.317324452	2.317324452	2.317324452	2.317324452	2.304119635	3.763383071	2.317324452	2.504003619	2.317324452	2.398969767	2.317324452	2.317324452	2.317324452	2.317324452	2.440637665	2.317324452	2.583001003	2.317324452	2.600635124
1552826_at	2.304119635	2.304119635	2.304119635	2.304119635	2.304119635	2.304119635	2.304119635	2.304119635	2.42306142	2.483935704	2.304119635	2.364262336	2.304119635	2.304119635	2.304119635	2.304119635	2.304119635	2.304119635	2.304119635	2.304119635	2.304119635	2.304119635	2.304119635	2.304119635	2.304119635	2.304119635	2.304119635	2.304119635	2.304119635	2.304119635	2.304119635	2.304119635	2.304119635	2.304119635	2.304119635	2.304119635
1552827_s_at	2.304119635	2.304119635	2.304119635	2.339573268	2.304119635	2.304119635	2.304119635	2.304119635	2.304119635	2.304119635	2.304119635	2.306988179	2.304119635	2.304119635	2.304119635	2.304119635	2.304119635	2.304119635	2.304119635	2.304119635	2.304119635	2.304119635	2.304119635	2.304119635	2.304119635	2.304119635	2.304119635	2.304119635	2.304119635	2.304119635	2.304119635	2.304119635	2.304119635	2.304119635	2.304119635	2.304119635
1552828_at	2.371172471	2.304119635	2.304119635	2.304119635	2.445602348	2.304119635	2.304119635	2.304119635	2.498351623	2.304119635	2.304119635	2.304119635	2.30963533	2.304119635	2.304119635	2.304119635	2.304119635	2.304119635	2.304119635	2.304119635	2.309378018	2.304119635	2.304119635	2.615661684	2.734488423	2.304119635	2.304119635	2.333396487	2.304119635	2.304119635	2.380156995	2.304119635	2.304119635	2.304119635	2.304119635	3.077281989
1552829_at	2.8958752	3.76455197	4.471497657	2.667455732	3.533335433	2.696893812	3.501932155	2.753077779	2.817471773	2.81562726	2.665105052	3.988707671	2.843345815	4.821113612	3.003000853	2.696893812	3.29901902	2.843345815	2.90422692	2.304119635	2.843345815	3.039300144	2.696893812	3.080047186	3.603877298	2.928505679	2.874385451	2.843345815	2.305736604	2.843345815	2.852546825	4.295104968	2.696893812	2.582666482	2.843345815	2.843345815
1552830_at	2.304119635	2.413686722	2.446330276	2.304119635	2.304119635	2.345850182	2.481674795	2.406659292	2.304119635	2.304119635	2.304119635	2.313792699	2.344345532	2.304119635	2.304119635	2.304119635	2.315142742	2.304119635	2.304119635	2.304119635	2.304119635	2.304119635	2.304119635	2.304119635	2.304119635	2.304119635	2.807932556	2.304119635	2.304119635	2.304119635	2.304119635	2.305253399	2.304119635	2.307082116	2.304119635	2.304119635
1552833_at	2.304119635	2.304119635	2.304119635	2.304119635	2.304119635	2.304119635	2.304119635	2.304119635	2.304119635	2.304119635	2.304119635	2.304119635	2.304119635	2.304119635	2.304119635	2.304119635	2.304119635	2.304119635	2.304119635	2.304119635	2.304119635	2.304119635	2.304119635	2.304119635	2.304119635	2.304119635	2.304637722	2.304119635	2.304119635	2.304119635	2.304119635	2.304119635	2.304119635	2.304119635	2.304119635	2.304119635
1552834_at	2.804861838	3.558856579	2.920833346	3.438086091	3.517007665	2.790670234	2.731235795	2.731235795	2.745518961	2.926852723	3.014321043	2.731235795	2.731235795	2.731235795	2.731235795	2.837440803	2.783774414	2.731235795	2.728286443	2.731235795	2.731235795	2.731235795	2.731235795	2.729399235	2.729399235	2.731235795	2.73861526	2.729399235	2.731235795	2.731235795	2.780292647	2.731235795	2.896017707	2.731235795	2.731235795	2.731235795
1552835_at	2.304119635	2.304119635	2.304119635	2.304119635	2.304119635	2.304119635	2.304119635	2.304119635	2.304119635	2.304119635	2.304119635	2.304119635	2.304119635	2.304119635	2.304119635	2.304119635	2.304119635	2.304119635	2.304119635	2.304119635	2.304119635	2.304119635	2.304119635	2.304119635	2.304119635	2.43902135	2.304119635	2.304119635	2.304119635	2.304119635	2.304119635	2.307012083	2.304119635	2.304119635	2.304119635	2.304119635
1552836_at	2.304119635	2.304119635	2.304119635	2.304119635	2.304119635	2.304119635	2.30903589	2.304119635	2.304119635	2.304119635	2.388170928	2.304119635	2.304119635	2.304119635	2.304119635	2.304119635	2.304119635	2.304119635	2.304119635	2.304119635	2.304119635	2.304119635	2.304119635	2.304119635	2.304119635	2.309149167	2.304119635	2.387015598	2.355650174	2.304119635	2.304119635	3.012687835	2.326438771	2.304119635	2.304119635	2.638374585
1552837_at	2.304119635	2.304119635	2.304119635	2.304119635	2.304119635	2.304119635	2.337320878	2.304119635	2.304119635	2.304119635	2.304119635	2.304119635	2.304119635	2.304119635	2.304119635	2.304119635	2.304119635	2.304119635	2.304119635	2.304119635	2.304119635	2.304954515	2.304119635	2.304119635	2.304119635	2.304119635	2.304119635	2.304119635	2.304119635	2.304119635	2.304119635	2.304119635	2.304119635	2.304119635	2.304119635	2.304119635
1552839_at	2.304119635	2.304119635	2.304119635	2.304119635	2.304119635	2.386947736	2.304119635	2.304119635	2.304119635	2.490855276	2.304119635	2.335840845	2.304119635	2.304119635	2.304119635	2.304119635	2.304119635	2.304119635	2.304119635	2.304119635	2.304119635	2.463609514	2.364152688	2.304119635	2.304119635	2.304119635	2.304119635	2.304119635	2.304119635	2.304119635	2.304119635	2.304119635	2.304119635	2.304119635	2.304119635	2.30604533
1552841_s_at	2.304119635	2.304119635	2.304119635	2.304119635	2.304119635	2.304119635	2.563898028	2.304119635	2.304119635	2.304119635	2.304119635	2.304119635	2.304119635	2.304119635	2.304119635	2.304119635	2.304119635	2.304119635	2.304119635	2.304119635	2.304119635	2.306527173	2.304119635	2.304119635	2.304119635	2.304119635	2.304119635	2.304119635	2.304119635	2.304119635	2.304119635	2.304119635	2.304119635	2.308941117	2.304119635	2.304119635
1552842_at	2.304119635	2.304119635	2.304119635	2.304119635	2.304119635	2.304119635	2.304119635	2.304119635	2.528118621	2.304119635	2.316779869	2.304119635	2.304119635	2.341610651	2.400549786	2.44080269	2.304119635	2.304119635	2.305932989	2.304119635	2.304119635	2.304119635	2.304119635	2.304119635	2.304119635	2.304119635	2.616790644	2.304119635	2.304119635	2.304119635	2.304119635	2.304119635	2.304119635	2.304119635	2.304119635	2.304119635
1552843_at	2.304119635	2.304119635	2.304119635	2.304119635	2.320520459	2.304119635	2.304119635	2.304119635	2.304119635	2.304119635	2.304119635	2.304119635	2.304119635	2.306283905	2.304119635	2.304119635	2.304119635	2.304119635	2.304119635	2.304119635	2.304119635	2.304119635	2.304119635	2.304119635	2.304119635	2.304119635	2.304119635	2.304119635	2.304119635	2.304119635	2.304119635	2.304119635	2.304119635	2.304119635	2.304119635	2.304119635
1552845_at	2.306347357	2.363756036	2.304397852	3.320219819	2.304397852	2.307917791	2.304397852	2.304119635	2.304397852	2.304397852	2.304397852	2.304397852	2.304397852	2.304397852	2.304397852	2.304119635	2.304397852	2.304397852	2.304627653	2.304397852	2.346502773	2.304397852	2.304397852	2.304397852	2.304397852	2.33777191	2.304397852	2.304397852	2.304397852	2.304397852	2.304397852	2.304397852	2.304397852	2.304397852	2.304397852	2.304397852
1552846_s_at	2.304119635	2.304119635	2.304119635	2.304119635	2.304119635	2.304119635	2.304119635	2.304119635	2.304119635	2.304119635	2.304119635	2.304119635	2.304119635	2.304119635	2.304119635	2.304119635	2.304119635	2.304119635	2.304119635	2.304119635	2.304119635	2.304119635	2.304119635	2.304119635	2.304119635	2.304119635	2.304119635	2.304119635	2.304119635	2.304119635	2.304119635	2.304119635	2.304119635	2.304119635	2.304119635	2.304119635
1552848_a_at	2.304119635	2.304119635	2.304119635	2.304119635	2.304119635	2.304119635	2.304119635	2.304119635	2.304119635	2.304119635	2.304119635	2.304119635	2.304119635	2.304119635	2.304119635	2.304119635	2.304119635	2.304119635	2.304119635	2.304119635	2.304119635	2.304119635	2.304119635	2.304119635	2.304119635	2.304119635	2.304119635	2.304119635	2.304119635	2.304119635	2.304119635	2.304119635	2.304119635	2.304119635	2.304119635	2.304119635
1552849_at	2.304119635	2.304119635	2.304119635	2.304119635	2.344176851	2.304119635	2.304119635	2.304119635	2.304119635	2.334425022	2.304119635	2.349503423	2.304119635	2.304119635	2.304119635	2.304119635	2.304119635	2.304119635	2.304119635	2.304119635	2.304119635	2.304119635	2.304119635	2.304119635	2.304119635	2.304119635	2.860311616	2.304119635	2.304119635	2.304119635	2.304119635	2.304119635	2.304119635	2.304119635	2.304119635	2.304119635
1552851_at	2.304119635	2.304119635	2.304119635	2.394902581	2.304119635	2.304119635	2.304119635	2.304119635	2.304119635	2.304119635	2.304119635	2.304119635	2.304119635	2.304119635	2.304119635	2.304119635	2.304119635	2.304119635	2.304119635	2.304119635	2.304119635	2.304119635	2.304119635	2.304119635	2.304119635	2.304119635	2.304119635	2.304119635	2.304119635	2.304119635	2.304119635	2.304119635	2.304119635	2.304119635	2.304119635	2.304119635
1552852_a_at	2.304119635	2.304119635	2.304119635	2.374770386	2.304119635	2.304119635	2.304119635	2.304119635	2.304119635	2.304119635	2.304119635	2.304119635	2.805779335	2.304119635	2.304119635	2.304119635	2.304119635	2.304119635	2.304119635	2.304119635	2.304119635	2.304119635	2.641931299	2.682705374	2.314023896	2.304119635	2.304119635	2.304119635	2.304119635	2.304119635	2.304119635	2.35235112	2.304119635	2.304119635	2.304119635	2.304119635
1552853_at	2.304119635	2.394992706	2.304119635	2.304119635	2.304119635	2.304119635	2.304119635	2.304119635	2.304119635	2.304119635	2.304119635	2.304119635	2.304119635	2.309101674	2.304119635	2.304119635	2.304119635	2.304119635	2.304119635	2.304119635	2.304119635	2.304119635	3.149095119	2.304119635	2.304119635	2.304119635	2.304119635	2.304119635	2.304119635	2.304119635	2.437700344	2.304119635	2.304119635	2.381081203	2.356460122	2.304119635
1552854_a_at	2.304119635	2.304119635	2.304119635	2.304119635	2.304119635	2.304119635	2.304119635	2.304119635	2.304119635	2.313332527	2.413656347	2.304119635	2.304119635	2.304119635	2.304119635	2.304119635	2.304119635	2.304119635	2.304119635	2.304119635	2.304119635	2.304119635	2.304119635	2.436292579	2.304119635	2.304119635	2.304119635	2.304119635	2.304119635	2.304119635	2.304119635	2.304119635	2.304119635	2.304119635	2.304119635	2.304119635
1552856_at	2.304119635	2.304119635	2.304119635	2.304119635	2.304119635	2.304119635	2.304119635	2.304119635	2.304119635	2.934382933	2.304119635	2.304119635	2.304119635	2.304119635	2.304119635	2.304119635	2.304119635	2.304119635	2.320871716	2.304119635	2.304119635	2.612485868	2.304119635	2.304119635	2.304119635	2.304119635	2.357622837	2.304119635	2.304119635	2.304119635	2.304119635	2.304119635	2.304119635	2.304119635	2.304119635	2.304119635
1552857_a_at	2.304119635	2.304119635	2.304119635	2.304119635	2.304119635	2.304119635	2.304119635	2.304119635	2.304119635	2.304119635	2.304119635	2.304119635	2.304119635	2.304119635	2.304119635	2.304119635	2.304119635	2.304119635	2.304119635	2.304119635	2.304119635	2.304119635	2.304119635	2.304119635	2.32508324	2.304119635	2.304119635	2.304119635	2.304119635	2.304119635	2.304119635	2.304119635	2.314400607	2.304119635	2.304119635	2.304119635
1552858_at	2.304119635	2.304119635	2.304119635	2.304119635	2.304119635	2.304119635	2.304119635	2.304119635	2.304119635	2.304119635	2.304119635	2.304119635	2.304119635	2.304119635	2.304119635	2.304119635	2.304119635	2.304119635	2.304119635	2.304119635	2.304119635	2.310054477	2.304119635	2.304119635	2.304119635	2.304119635	2.304119635	2.304119635	2.304119635	2.304119635	2.304119635	2.304119635	2.304119635	2.304119635	2.304119635	2.304119635
1552860_at	2.304119635	2.304119635	2.304119635	2.304119635	2.304119635	2.467511594	2.304119635	2.304119635	2.304119635	2.304119635	2.304119635	2.304119635	2.304119635	2.477842125	2.304119635	2.304119635	2.304119635	2.304119635	2.304119635	2.304119635	2.304119635	2.304119635	2.304119635	2.304119635	2.467249465	2.304119635	2.304119635	2.304119635	2.304119635	2.304119635	2.304119635	2.304119635	2.304119635	2.304119635	2.304119635	2.304119635
1552862_at	2.30823347	2.306905209	2.306905209	2.306905209	2.306905209	2.353328711	2.306905209	2.306905209	2.306905209	2.306905209	2.306905209	2.306905209	2.306905209	2.430285023	2.306905209	2.306905209	2.306905209	2.615954474	2.306905209	2.324897133	2.306905209	2.318479284	2.306905209	2.30637672	2.30637672	2.306905209	2.320428798	2.306905209	2.334443454	2.30637672	2.340490214	2.306905209	2.306905209	2.306905209	2.344960258	2.306905209
1552863_a_at	2.446021819	2.446021819	2.606268002	2.446021819	2.446021819	2.499215261	2.452062603	2.446021819	2.508267317	2.882619046	2.921253168	2.446021819	2.446021819	2.444469951	2.444369597	2.446021819	2.446021819	2.389936186	2.330139459	2.444469951	2.412381174	2.446021819	2.446021819	2.446021819	2.446021819	2.444391813	2.474560464	2.446021819	2.446021819	2.449482996	2.883070595	2.475738544	2.463939255	2.446021819	2.447573687	2.577679724
1552865_a_at	2.304237383	2.304119635	2.304119635	2.319100905	2.304119635	2.304119635	2.304119635	2.304119635	2.304119635	2.304119635	2.304119635	2.304119635	2.304119635	2.304119635	2.304119635	2.304119635	2.304119635	2.304119635	2.304119635	2.304119635	2.304119635	2.304119635	2.304119635	2.304119635	2.304119635	2.304119635	2.304119635	2.304119635	2.304119635	2.304119635	2.304119635	2.304119635	2.304119635	2.304119635	2.304119635	2.304119635
1552867_at	4.607073326	6.214904507	2.569147513	4.023924207	5.215467761	2.390356627	2.390356627	2.390356627	2.367690945	2.367690945	2.390356627	3.095597001	2.304119635	2.304119635	2.304119635	2.390356627	2.390356627	4.548419758	4.628048653	3.342023274	4.213181763	4.527571591	2.390356627	2.390356627	2.390356627	2.390356627	2.362930899	2.534646595	2.390356627	3.596325356	3.95739606	2.390356627	2.390356627	2.390356627	2.390356627	2.390356627
1552868_at	2.638161186	2.897347357	2.863491602	2.997990929	2.897347357	2.897347357	2.897347357	2.897347357	2.897347357	2.897347357	3.028982667	2.897347357	3.201041986	2.897347357	2.909363792	2.783838155	2.897347357	2.748739966	2.897347357	2.801293364	2.897347357	2.897347357	3.627264541	3.342598269	2.909063089	2.897347357	3.264925815	2.897347357	2.897347357	2.897347357	2.897347357	2.897347357	2.897347357	2.698109177	2.897347357	2.897347357
1552870_s_at	2.304119635	2.304119635	2.304119635	2.304119635	2.304119635	2.308556245	2.304119635	2.304119635	2.309215458	2.304119635	2.304119635	2.317210584	2.304119635	2.304119635	2.304119635	2.331479183	2.304119635	2.304119635	2.304119635	2.304119635	2.313992299	2.304119635	2.304119635	2.325289989	2.304119635	2.308284594	2.304119635	2.304701899	2.304119635	2.304119635	2.304119635	2.304119635	2.304119635	2.304119635	2.304119635	2.39896397
1552872_at	2.304290174	2.304290174	2.304290174	2.304290174	2.304290174	2.304290174	2.339138723	2.304290174	2.304290174	2.612003246	2.304290174	2.304290174	2.304290174	2.304290174	2.304290174	2.497555266	2.304290174	2.304290174	2.304290174	2.304290174	2.304290174	2.304290174	2.406824704	2.304290174	2.304290174	2.304290174	2.304290174	2.304290174	2.327150265	2.304290174	2.304290174	2.304290174	2.304290174	2.304290174	2.304290174	2.304290174
1552873_s_at	2.304119635	2.304119635	2.304119635	2.312855862	2.304119635	2.304119635	2.304119635	2.304119635	2.304119635	2.304119635	2.304119635	2.304119635	2.304119635	2.304119635	2.304119635	2.304119635	2.304119635	2.304119635	2.304119635	2.304119635	2.304119635	2.304119635	2.304119635	2.304119635	2.304119635	2.304119635	2.304119635	2.304119635	2.304119635	2.304119635	2.304119635	2.304119635	2.304119635	2.304119635	2.304119635	2.304119635
1552875_a_at	2.332625475	3.206215325	2.967473683	2.632446737	2.687468922	2.974549076	2.886424913	3.255407924	2.687468922	2.350218096	2.574153247	2.729983751	3.486917108	2.886424913	4.183696759	2.886424913	2.688360054	2.687468922	2.886424913	2.886424913	2.909828589	3.292346237	3.446908059	2.41642959	2.808857856	2.805557195	2.910054706	3.246260937	3.203001495	3.753496772	3.138312194	2.603614804	3.081929146	4.067263241	2.886424913	2.687468922
1552876_at	2.304119635	2.304119635	2.304119635	2.304119635	2.304119635	2.304119635	2.304119635	2.304119635	2.304119635	2.304119635	2.304119635	2.304119635	2.304119635	2.304119635	2.304119635	2.304119635	2.304119635	2.304119635	2.304119635	2.304119635	2.304119635	2.304119635	2.304119635	2.304119635	2.304119635	2.304119635	2.304119635	2.304119635	2.304119635	2.304119635	2.304119635	2.328986579	2.304119635	2.304119635	2.306837408	2.304119635
1552877_s_at	2.304119635	2.363888469	2.363888469	2.363888469	2.363888469	2.363888469	2.363888469	2.363888469	2.363888469	2.455579961	2.363888469	2.380592228	2.404753166	2.363888469	2.363888469	2.363888469	2.789260789	2.340020001	2.363888469	2.363888469	2.363888469	2.363888469	2.363888469	2.363888469	2.363888469	2.36434619	2.363888469	2.363888469	2.363888469	2.363888469	2.363888469	2.363888469	2.386672058	2.363888469	2.363888469	2.363888469
1552878_at	2.304119635	2.304119635	2.304119635	2.304119635	2.304119635	2.304119635	2.304119635	2.304119635	2.304119635	2.304119635	2.304119635	2.304119635	2.304119635	2.304119635	2.304119635	2.304119635	2.304119635	2.304119635	2.304119635	2.304119635	2.304119635	2.304119635	2.304119635	2.304119635	2.304119635	2.304119635	2.304119635	2.304119635	2.304119635	2.304119635	2.304119635	2.304119635	2.304119635	2.310632442	2.307581581	2.304119635
1552879_a_at	2.304119635	2.304119635	2.304119635	2.304119635	2.304119635	2.304119635	2.496137423	2.304119635	2.304119635	2.304119635	2.304119635	2.304119635	2.304119635	2.304119635	2.304119635	2.304119635	2.304119635	2.304119635	2.304119635	2.304119635	2.304119635	2.304119635	2.611214782	2.304119635	2.304119635	2.304119635	2.304119635	2.304119635	2.304119635	2.304119635	2.454022231	2.304119635	2.304119635	2.304119635	2.346059642	2.304119635
1552880_at	2.304119635	2.304119635	2.304119635	2.304119635	2.35615255	2.304119635	2.304119635	2.309916621	2.304119635	2.304119635	2.304119635	2.304119635	2.304119635	2.304119635	2.304119635	2.304119635	2.304119635	2.304119635	2.304119635	2.304119635	2.304119635	2.304119635	2.304119635	2.304119635	2.304119635	2.304119635	2.304119635	2.304119635	2.304119635	2.304119635	2.304119635	2.304119635	2.304119635	2.304119635	2.304119635	2.304119635
1552882_a_at	2.792191857	2.816489533	2.792191857	2.792191857	2.642011245	2.792191857	2.792191857	2.792191857	2.792191857	3.237642172	2.801987229	3.30379197	2.792191857	3.14437024	2.826945577	2.792191857	3.187382301	2.673402116	2.792191857	2.792191857	2.792191857	3.529528816	2.792191857	2.792191857	2.792191857	2.792191857	2.792191857	2.792191857	2.792191857	2.700234488	2.792191857	2.813157759	2.792191857	2.792191857	2.792191857	2.792191857
1552884_at	2.360749526	2.339849551	2.339849551	2.339849551	2.339849551	2.337989844	2.84854136	2.339849551	2.339849551	2.347384218	2.339849551	2.370703936	2.339849551	2.339849551	2.339849551	2.339849551	2.339849551	2.339849551	2.304119635	2.339849551	2.337989844	2.339849551	2.627619666	2.339849551	2.339849551	2.340584117	2.360258284	2.304119635	2.339849551	2.339849551	2.339849551	2.610857589	2.427493441	2.304119635	2.350625275	2.357545497
1552885_a_at	2.587792946	2.590299069	3.306116859	2.594898259	3.279764116	2.594898259	2.77835115	2.628415485	2.612359892	2.594898259	2.594898259	2.594898259	2.594898259	2.588766973	2.594898259	2.594898259	2.594898259	2.587075858	2.606784851	2.590299069	2.59949745	2.594898259	2.594898259	2.472732604	2.594898259	2.573922959	2.681909651	2.587075858	2.666080352	2.762769083	3.324530622	2.594898259	2.648209233	2.594898259	2.486739961	2.731487096
1552887_at	2.316536618	2.316536618	2.316536618	2.316536618	2.316536618	2.386554789	2.316536618	2.31762682	2.316536618	2.415790395	2.316536618	2.316536618	2.534738899	2.476127467	2.316536618	2.379483643	2.316536618	2.316536618	2.316536618	2.316536618	2.316536618	2.316536618	2.316536618	2.316536618	2.318871205	2.306995849	2.316536618	2.418576881	2.316536618	2.316536618	2.316536618	2.316536618	2.316536618	2.316536618	2.316536618	2.316536618
1552889_a_at	4.075049147	4.811236841	4.426507897	4.219089384	4.434076591	4.369767128	4.489745956	4.434076591	4.699601949	5.107524574	4.439417361	4.434076591	4.869305836	4.498281237	3.675934206	4.370827661	4.428735822	4.385714071	4.448890028	4.39214839	4.430715887	4.396582948	4.441658119	4.414908339	4.434076591	4.434076591	4.434076591	4.452069916	4.425952957	4.206729266	4.76268479	4.434076591	4.434076591	3.744043773	4.434076591	4.434076591
1552890_a_at	2.304119635	2.304119635	2.304119635	2.304119635	2.304119635	2.306720577	2.304119635	2.304119635	2.304119635	2.304119635	2.304119635	2.304119635	2.304119635	2.304119635	2.304119635	2.304119635	2.304119635	2.304119635	2.304119635	2.304119635	2.304119635	2.304119635	2.304119635	2.304119635	2.304119635	2.304119635	2.304119635	2.304119635	2.304119635	2.304119635	2.304119635	2.304119635	2.304119635	2.304119635	2.304119635	2.304119635
1552892_at	2.304119635	2.304119635	2.304119635	2.304119635	2.304119635	2.312987259	2.304119635	2.304119635	2.304119635	2.304119635	2.304119635	2.304119635	2.304119635	2.689542258	2.304119635	2.304119635	2.304119635	2.304119635	2.304119635	2.304119635	2.304119635	2.304119635	2.304119635	2.304119635	2.304119635	2.322936816	2.304119635	2.304119635	2.304119635	2.304119635	2.304119635	2.304119635	2.304119635	2.304119635	2.304119635	2.304119635
1552893_at	2.304119635	2.304119635	2.304119635	2.304119635	2.304119635	2.304119635	2.304119635	2.304119635	2.304119635	2.304119635	2.304119635	2.304119635	2.304119635	2.304119635	2.304119635	2.304119635	2.304119635	2.304119635	2.304119635	2.304119635	2.304119635	2.304119635	2.304119635	2.304119635	2.304119635	2.304119635	2.304119635	2.304119635	2.304119635	2.304119635	2.304119635	2.304119635	2.304119635	2.304119635	2.304119635	2.304119635
1552895_a_at	2.304119635	2.304119635	2.304119635	2.304119635	2.512977818	2.304119635	2.304119635	2.304119635	2.304119635	2.304119635	2.304119635	2.304119635	2.304119635	2.304119635	2.304119635	2.315746057	2.304119635	2.304119635	2.304119635	2.304119635	2.304119635	2.31767608	2.304119635	2.600739736	2.304119635	2.304119635	2.304119635	2.304119635	2.304119635	2.304119635	2.304119635	2.304119635	2.304119635	2.309478168	2.304119635	2.304119635
1552897_a_at	2.304119635	2.304119635	2.304119635	2.314158214	2.304119635	2.304119635	2.304119635	2.304119635	2.304119635	2.304119635	2.304119635	2.304119635	2.304119635	2.304119635	2.304119635	2.304119635	2.304119635	2.304119635	2.304119635	2.304119635	2.304119635	2.304119635	2.304119635	2.408458422	2.305146542	2.304119635	2.304119635	2.304119635	2.304119635	2.304119635	2.304119635	2.304119635	2.304119635	2.304119635	2.304119635	2.304119635
1552898_a_at	2.304119635	2.304119635	2.304119635	2.304119635	2.304119635	2.314882282	2.304119635	2.304119635	2.304119635	2.304119635	2.322454751	2.304119635	2.304119635	2.316691633	2.304119635	2.304119635	2.304119635	2.304119635	2.304119635	2.304119635	2.304119635	2.304119635	2.304119635	2.304119635	2.304119635	2.304119635	2.304119635	2.304119635	2.304119635	2.306765698	2.304119635	2.304119635	2.304119635	2.304119635	2.304119635	2.304119635
1552899_at	2.304119635	2.304905258	2.331645339	2.331645339	2.331645339	2.735000715	2.331645339	2.341623937	2.331645339	2.730252293	2.331645339	2.331645339	3.120534895	2.331645339	2.521019487	2.331645339	2.331645339	2.718445154	2.331645339	2.468470934	2.354778244	3.085941415	2.331645339	2.331645339	2.331645339	2.404147878	2.331645339	2.515721545	2.335735291	2.334100632	2.331645339	2.304119635	3.022283785	3.00172479	2.350080262	2.331645339
1552900_a_at	2.304119635	2.304119635	2.304119635	2.304119635	2.304119635	2.304119635	2.304119635	2.304119635	2.304119635	2.304119635	2.304119635	2.304119635	2.304119635	2.304119635	2.304119635	2.304119635	2.304119635	2.304119635	2.304119635	2.304119635	2.304119635	2.304119635	2.304119635	2.304119635	2.304119635	2.304119635	2.304119635	2.304119635	2.304119635	2.304119635	2.304119635	2.304119635	2.304119635	2.304119635	2.304119635	2.304119635
1552902_a_at	2.321260573	2.321260573	2.321260573	2.321260573	2.321260573	2.321260573	2.321260573	2.332264566	2.321260573	2.321260573	2.321260573	2.321260573	2.321260573	2.321260573	2.322922352	2.321260573	2.321260573	2.321260573	2.354201582	2.321260573	2.321260573	2.45558521	2.321260573	2.321260573	2.321260573	2.321260573	2.321260573	2.321260573	2.321260573	2.321260573	2.332582463	2.429784989	2.328532586	2.321260573	2.321260573	2.321260573
1552903_at	2.661054637	2.661054637	2.761919438	2.661054637	2.661054637	3.455467707	2.661054637	2.304119635	2.661054637	2.661054637	2.661054637	2.661054637	2.661054637	2.661054637	2.661054637	2.661054637	2.661054637	2.661054637	2.661054637	2.661054637	2.661054637	2.661054637	2.661054637	2.661054637	2.680019203	2.871836933	2.661054637	2.661793939	2.663741196	2.661054637	2.782955514	2.824739333	2.661054637	2.661054637	2.661054637	2.661054637
1552904_at	2.304195611	2.304119635	2.304119635	2.304119635	2.304119635	2.304119635	2.304119635	2.304119635	2.304119635	2.304119635	2.304119635	2.304119635	2.304119635	2.304119635	2.304119635	2.344984332	2.304119635	2.304119635	2.304119635	2.304119635	2.307178593	2.304119635	2.304119635	2.304119635	2.304119635	2.304119635	2.304119635	2.304119635	2.304119635	2.304119635	2.304119635	2.304119635	2.304119635	2.304119635	2.304119635	2.304119635
1552906_at	2.304119635	2.320281829	2.304119635	2.304119635	2.304119635	2.304119635	2.304119635	2.304119635	2.304119635	2.304119635	2.304119635	2.304119635	2.304119635	2.310321015	2.304119635	2.304119635	2.304119635	2.304119635	2.304119635	2.304119635	2.304119635	2.331010822	2.304119635	2.304119635	2.304119635	2.304119635	2.304119635	2.304119635	2.304119635	2.304119635	2.304119635	2.304119635	2.304119635	2.304119635	2.304119635	2.304119635
1552908_at	2.304119635	2.345803323	2.304119635	2.304119635	2.356183583	2.304119635	2.304119635	2.613227705	2.304119635	2.304119635	2.304119635	2.304119635	2.304119635	2.455420159	2.322758908	2.304119635	2.351479804	2.361542952	2.304119635	2.304119635	2.304119635	2.528245203	2.304119635	2.304119635	2.304119635	2.304119635	2.304119635	2.45522411	2.494210243	2.304119635	3.287010195	2.304119635	2.304119635	2.931552748	2.304119635	2.304119635
1552910_at	2.304163682	2.304119635	2.788011065	2.304119635	2.304119635	2.304119635	2.304119635	2.565516951	2.304119635	2.304119635	2.304119635	2.304119635	2.3652746	2.304119635	2.304119635	2.304119635	2.304119635	2.304119635	2.304119635	2.314872656	2.304119635	2.304119635	2.304119635	2.340006655	2.304119635	2.304119635	2.304119635	2.986202	3.291800288	2.304119635	2.304119635	2.304119635	2.304119635	2.304119635	2.323489889	2.327399709
1552911_at	2.330679964	2.330679964	2.330679964	2.330679964	2.330679964	2.330679964	2.330679964	2.405296512	2.330679964	2.329083868	2.330679964	2.330679964	2.330679964	2.330679964	2.330679964	2.594729781	2.330679964	2.330679964	2.330679964	2.330679964	2.330679964	2.310571624	2.330679964	2.330679964	2.330679964	2.330679964	2.319793304	2.330679964	2.550531145	2.330679964	2.374628685	2.330679964	2.330679964	2.304119635	2.330679964	2.330679964
1552912_a_at	2.304119635	2.304401482	2.304119635	2.342354768	2.304119635	2.304119635	2.304119635	2.304119635	2.304119635	2.304119635	2.304119635	2.304427496	2.304119635	2.304119635	2.304119635	2.393679177	2.304119635	2.304119635	2.304119635	2.304119635	2.304119635	2.304119635	2.304119635	2.304119635	2.304119635	2.332963944	2.304119635	2.304119635	2.307195807	2.304119635	2.304119635	2.304119635	2.304119635	2.816166695	2.324953019	2.304119635
1552913_at	2.343345322	2.304119635	2.304119635	2.304119635	2.304119635	2.304119635	2.304119635	2.39280915	2.304119635	2.304119635	2.304119635	2.304119635	2.304119635	2.304119635	2.304119635	2.304119635	2.304119635	2.304129578	2.383203757	2.304119635	2.304119635	2.304119635	2.304119635	2.304119635	2.304119635	2.304119635	2.304119635	2.304119635	2.304119635	2.304119635	2.340367402	2.304119635	2.304119635	2.304119635	2.304119635	2.304119635
1552914_a_at	2.304119635	2.304119635	2.304119635	2.304119635	2.443695882	2.304119635	2.304119635	2.304119635	2.304119635	2.304119635	2.304119635	2.304119635	2.304119635	2.304119635	2.305523013	2.304119635	2.304119635	2.304146003	2.336332849	2.304119635	2.304119635	2.304119635	2.304119635	2.304119635	2.304119635	2.304119635	2.304119635	2.304119635	2.304119635	2.304119635	2.304119635	2.317706892	2.304119635	2.304119635	2.304119635	2.304119635
1552915_at	2.304119635	2.304119635	2.305421926	2.304119635	2.304119635	2.304119635	2.307970296	2.304119635	2.304119635	2.304119635	3.485884069	2.304119635	2.34137854	2.304119635	2.304119635	2.304119635	2.304119635	2.304119635	2.304119635	2.306430672	2.304119635	2.304119635	2.304119635	2.304119635	2.304119635	2.304119635	2.304119635	2.304119635	2.304119635	2.321473128	2.415316881	2.304119635	2.304119635	2.304119635	2.304119635	2.485073813
1552917_at	2.304119635	2.304119635	2.304119635	2.304119635	2.304119635	2.304119635	2.304119635	2.304119635	2.304119635	2.829407347	2.304119635	2.929688896	2.304119635	2.304119635	2.307788161	2.311038847	2.304119635	2.304119635	2.304119635	2.304119635	2.304119635	2.304119635	2.304119635	2.304119635	2.368490214	2.304119635	2.304119635	2.304119635	2.304119635	2.304119635	2.304119635	2.304119635	2.304119635	2.304119635	2.307224567	2.304119635
1552919_at	2.304153291	2.304119635	2.304119635	2.401532362	2.304119635	2.304119635	2.304119635	2.304119635	2.304119635	2.304119635	2.304119635	2.304119635	2.304119635	2.304119635	2.304119635	2.304389878	2.304119635	2.304119635	2.309017038	2.304119635	2.304119635	2.304119635	2.304119635	2.304119635	2.321622744	2.304119635	2.367255129	2.304119635	2.328051973	2.304119635	2.304119635	2.304119635	2.304119635	2.304119635	2.304119635	2.304119635
1552921_a_at	3.367496793	3.678569084	3.361115434	3.380234773	3.361115434	3.366695406	3.371914066	3.361115434	3.912702387	3.425890925	3.361115434	3.323336927	4.451112206	3.3876463	4.831414615	4.129883154	3.432842937	3.461772861	3.859492265	3.367496793	3.624627108	3.430529123	3.192914466	3.322332027	3.455295111	3.729487186	3.41986677	3.366897521	3.019564315	3.420010952	3.421498938	3.429237006	4.320318394	4.40325584	3.629106348	3.41986677
1552922_at	2.304119635	2.304119635	2.304119635	2.304119635	2.304119635	2.304119635	2.304119635	2.304119635	2.304119635	2.304119635	2.304119635	2.304119635	2.304119635	2.304119635	2.304119635	2.304119635	2.304119635	2.304119635	2.304119635	2.304119635	2.304119635	2.304119635	2.304119635	2.68294911	2.304119635	2.304119635	2.304119635	2.304119635	2.304119635	2.304119635	2.304119635	2.304119635	2.304119635	2.304119635	2.304119635	2.304119635
1552923_a_at	2.304119635	2.304119635	2.304119635	2.304119635	2.304119635	2.304119635	2.304119635	2.309255774	2.304119635	2.304119635	2.304119635	2.304119635	2.304119635	2.304119635	2.304119635	2.304119635	2.304119635	2.304119635	2.304119635	2.304119635	2.304119635	2.304119635	2.304119635	2.304119635	2.304119635	2.304119635	2.304119635	2.304119635	2.304119635	2.304119635	2.304119635	2.304119635	2.304119635	2.304119635	2.304119635	2.304119635
1552924_a_at	2.478907192	2.308300484	2.375497319	2.308300484	2.308300484	2.308300484	2.308300484	2.308300484	2.308300484	2.308300484	2.308300484	2.308300484	2.308300484	2.308300484	3.319726631	2.481651119	2.308300484	2.308300484	2.308300484	2.308300484	2.308300484	2.308300484	2.308300484	2.308300484	2.308300484	2.308300484	2.308300484	2.308300484	2.308300484	2.308300484	2.308300484	2.308300484	2.308300484	2.308300484	2.308300484	2.508907428
1552925_at	2.304119635	2.304119635	2.304119635	2.304119635	2.304119635	2.304119635	2.304119635	2.304119635	2.304119635	2.304119635	2.304119635	2.304119635	2.304119635	2.304119635	2.304119635	2.304119635	2.304119635	2.304119635	2.304119635	2.304119635	2.304119635	2.304119635	2.304119635	2.304119635	2.304119635	2.345608974	2.304119635	2.304119635	2.304119635	2.304119635	2.304119635	2.304119635	2.304119635	2.304119635	2.304119635	2.304119635
1552927_at	5.570441613	4.953672568	4.595184116	4.452489719	4.564234126	4.301013797	6.292785842	4.178885913	5.104647826	4.58581517	5.934590475	4.763502934	4.760914329	4.316311543	4.343223511	4.585303751	4.473670947	4.680962177	3.824727039	5.112127316	4.597423741	4.391835487	4.58581517	3.69481752	4.58581517	4.050837937	4.547348479	4.58581517	5.399816391	4.58581517	4.58581517	4.623353871	4.837811356	4.724621014	5.728534435	5.299437398
1552928_s_at	5.415698919	4.187030068	3.465958648	3.823035597	4.056474608	4.368650084	5.40251334	3.216136805	4.924934239	3.843876526	5.762319185	3.982259614	3.840794093	3.782878994	3.755354288	2.808442902	3.245456899	4.635189406	3.624927379	4.807856878	4.959755144	3.465893724	3.961763766	3.231553938	3.990779844	4.460282583	4.595766494	3.790867778	5.140337581	3.949944065	3.573766507	4.67864414	4.416945922	3.858225743	4.772166789	5.13635915
1552929_at	2.304119635	2.304119635	2.304119635	2.304119635	2.304119635	2.304119635	2.304119635	2.304119635	2.304119635	2.304119635	2.328942815	2.304119635	2.304119635	2.304119635	2.304119635	2.304119635	2.311061616	2.304119635	2.304119635	2.304119635	2.304119635	2.304119635	2.304119635	2.304119635	2.304119635	2.304119635	2.304119635	2.304119635	2.304119635	2.304119635	2.304119635	2.304119635	2.304119635	2.304119635	2.304119635	2.304119635
1552930_at	3.367944494	3.331767709	3.214461116	3.367944494	3.564704379	3.330008244	3.367944494	3.367944494	3.946538206	3.338570504	3.405689526	3.521194325	3.3286182	3.13311594	3.3286182	3.331767709	3.68902417	3.331767709	3.367944494	3.37691032	3.331767709	3.367944494	3.330008244	4.075576341	3.367944494	3.367944494	3.418653276	3.367944494	3.390522495	3.890829042	3.374918876	3.915152733	3.331767709	3.331767709	3.412412738	3.405830288
1552931_a_at	3.865674493	4.381668721	3.882646776	3.515221986	3.222516343	4.673912787	3.735440122	4.641427752	3.731610127	4.743336215	3.504988764	4.040043015	4.457082713	3.958324541	4.953040488	3.590571482	3.592252708	5.564721668	3.755557389	5.411199851	4.192844094	4.469471838	4.404457513	3.874396753	4.329674422	4.79899913	4.777209617	5.030436067	4.828005173	4.985314657	4.178136762	3.718489766	4.790818298	4.718645316	4.069565539	4.883920403
1552932_at	5.059001415	2.359088161	2.359088161	2.359088161	2.359088161	2.304119635	2.603919827	2.304119635	2.372061941	2.359088161	3.352486997	2.333700665	2.359088161	2.359088161	2.359088161	2.359088161	2.359088161	3.764430072	2.359088161	2.359088161	2.359088161	2.359088161	2.849356162	2.359088161	2.359088161	2.359088161	2.304119635	2.359088161	2.359088161	2.359088161	2.359088161	3.060368802	2.359088161	2.359088161	2.537347398	4.21734476
1552933_at	2.30414774	2.304119635	2.304119635	2.304119635	2.304119635	2.304119635	2.304119635	2.304119635	2.304119635	2.304119635	2.304119635	2.304119635	2.304119635	2.304119635	2.304119635	2.304119635	2.304119635	2.304119635	2.304119635	2.304119635	2.304119635	2.304119635	2.304119635	2.304119635	2.304119635	2.304119635	2.304119635	2.304119635	2.304119635	2.304119635	2.304119635	2.304119635	2.304119635	2.304119635	2.304119635	2.304119635
1552935_at	2.304119635	2.304119635	2.304119635	2.304119635	2.511919369	2.304119635	2.360421697	2.304119635	2.304119635	2.304119635	2.304119635	2.304119635	2.304119635	2.304119635	2.304119635	2.304119635	2.304119635	2.304119635	2.304119635	2.304119635	2.304119635	2.304119635	2.304119635	2.304119635	2.304119635	2.304119635	2.782801293	2.304119635	2.304119635	2.304119635	2.356164356	2.304119635	2.304119635	2.304119635	2.304119635	2.304119635
1552937_s_at	3.516640528	3.41596094	3.839098461	3.455859868	3.516640528	4.279198372	3.516640528	3.516640528	3.88519842	4.120812108	3.516640528	3.250483751	3.41596094	3.516640528	3.516640528	3.516640528	3.516640528	3.516640528	3.455859868	3.41596094	3.516640528	4.178560675	4.08939332	3.516640528	3.455859868	3.631152602	3.615580918	3.520727284	3.755370357	3.492907249	3.455859868	3.516640528	3.516640528	3.706067144	3.516640528	3.546904054
1552938_at	2.341754766	2.341754766	2.341754766	2.341754766	2.341754766	2.341754766	2.341754766	2.341754766	2.341754766	2.341754766	2.971746862	2.496506673	2.341754766	2.341754766	2.341754766	2.341754766	2.341754766	2.341754766	2.304119635	2.341754766	2.341754766	2.341754766	2.362953835	2.341754766	2.341754766	2.341754766	2.707476973	2.417624457	2.341754766	2.341754766	2.384698157	2.343113827	2.341754766	2.341754766	2.341754766	2.341754766
1552939_at	2.304119635	2.304119635	2.477183151	2.304119635	2.304119635	2.304119635	2.304119635	2.304119635	2.304119635	2.313106106	2.304119635	2.304119635	2.304119635	2.304119635	2.308819557	2.324897545	2.304119635	2.304119635	2.304119635	2.304119635	2.304119635	2.304119635	2.304119635	2.304119635	2.908834705	2.304119635	2.304119635	2.304119635	2.304119635	2.304119635	2.304119635	2.304119635	2.322511875	2.304119635	2.304119635	2.304119635
1552940_at	2.304119635	2.304119635	2.304119635	2.304119635	2.304119635	2.363092609	2.304119635	2.304119635	2.304119635	2.304119635	2.520741144	2.304119635	2.304119635	2.304119635	2.304119635	2.304119635	2.304119635	2.304119635	2.304348858	2.304119635	2.304119635	2.304119635	2.304119635	2.304119635	2.362187395	2.304119635	2.304119635	2.304119635	2.304119635	2.304119635	2.304119635	2.304119635	2.304119635	2.562526505	2.304119635	2.304119635
1552942_at	2.424900319	2.507088709	2.538490307	2.508602208	2.519507629	2.481344615	2.508602208	2.794534353	2.554734018	2.519507629	2.519507629	2.626722878	3.113870251	2.522438317	2.523996898	2.519507629	2.519507629	2.481344615	2.507412572	2.693119855	2.519507629	2.507088709	2.519507629	2.519507629	2.92158649	2.3867127	2.519507629	2.519507629	2.519507629	2.519507629	2.896845928	2.519507629	2.60495571	2.519507629	2.519507629	2.507088709
1552943_at	2.304119635	2.304119635	2.304119635	2.304119635	2.304119635	2.304119635	2.304119635	2.304119635	2.304119635	2.304119635	2.304119635	2.304119635	2.304119635	2.365466748	2.304119635	2.304119635	2.304119635	2.304119635	2.304119635	2.304119635	2.304119635	2.304119635	2.304119635	2.304119635	2.304119635	2.304119635	2.304119635	2.304119635	2.304119635	2.304119635	2.304119635	2.304119635	2.304119635	2.304119635	2.304119635	2.304119635
1552944_a_at	3.487817909	3.041397762	3.038833173	3.038833173	3.065362928	3.156663612	3.417654472	3.038833173	3.038833173	3.051458659	3.038833173	3.038833173	3.038833173	3.003237748	3.003237748	3.038833173	3.038833173	3.008479784	3.003237748	3.038833173	2.707635743	2.439006689	3.890257526	3.038833173	3.038833173	3.038833173	3.253467201	3.038833173	3.038833173	3.357590821	3.038833173	3.038833173	3.66492462	3.038833173	3.003237748	3.067078664
1552946_at	2.304119635	2.304119635	2.304119635	2.304119635	2.304119635	2.304119635	2.304119635	2.304119635	2.307416572	2.304119635	2.304119635	2.304119635	2.304119635	2.304119635	2.304119635	2.304119635	2.304119635	2.304119635	2.304119635	2.304119635	2.304119635	2.304119635	2.304119635	2.304119635	2.304119635	2.304119635	2.304119635	2.304119635	2.305090276	2.304119635	2.304119635	2.304119635	2.304119635	2.304119635	2.304119635	2.304119635
1552947_x_at	2.304119635	2.304119635	2.304119635	2.304119635	2.304119635	2.304119635	2.304119635	2.315238037	2.304119635	2.304119635	2.304119635	2.304119635	2.304119635	2.304119635	2.304119635	2.304119635	2.304119635	2.304119635	2.304119635	2.304119635	2.304119635	2.304119635	2.304119635	2.304119635	2.304119635	2.304119635	2.304119635	2.304119635	2.304119635	2.304119635	2.304119635	2.487578672	2.304119635	2.304119635	2.304119635	2.304119635
1552948_at	2.312967765	2.315150071	2.315150071	2.315150071	2.315150071	2.397108659	2.315150071	2.315150071	2.315150071	2.415528017	2.556620269	2.315150071	2.315150071	2.434205671	2.315150071	2.315150071	2.315150071	2.315150071	2.312967765	2.315150071	2.457859897	2.315150071	2.315150071	2.680841797	2.315150071	2.329182161	2.315150071	2.315150071	2.315150071	2.369710131	2.315150071	2.315150071	2.414718447	2.315150071	2.467517657	2.315150071
1552950_at	2.304207512	2.607764852	3.00625179	2.304119635	2.304119635	2.304119635	2.304119635	2.304119635	2.304119635	2.304119635	2.304119635	2.304119635	2.304119635	2.304119635	2.593834594	2.304119635	2.304119635	2.304119635	2.304119635	2.304119635	2.304119635	2.304119635	2.304119635	2.304119635	2.304119635	2.304119635	2.304119635	2.304119635	2.304119635	2.304119635	2.304119635	2.304119635	2.304119635	2.304119635	2.304119635	2.677987907
1552952_at	2.304357843	2.304119635	2.304119635	2.304119635	2.304119635	2.304119635	2.304119635	2.304119635	2.321321083	2.304119635	2.304119635	2.305125746	2.304119635	2.304119635	2.304119635	2.304119635	2.304119635	2.304119635	2.304119635	2.304119635	2.304119635	2.304119635	2.304119635	2.304119635	2.304119635	2.304119635	2.304119635	2.344687857	2.304119635	2.304119635	2.304119635	2.304119635	2.304119635	2.30513285	2.304119635	2.304119635
1552953_a_at	2.448852075	2.448852075	2.448852075	2.448852075	2.471956541	2.448852075	2.448852075	2.448852075	2.448852075	2.448852075	2.448852075	2.409180853	2.448852075	2.448852075	2.448852075	2.448852075	2.448852075	2.448852075	2.448852075	2.448852075	2.448852075	2.448852075	2.448852075	2.448852075	2.448852075	2.448852075	2.448852075	2.448852075	2.476216478	2.448852075	2.448852075	2.473367321	2.448852075	2.448852075	2.448852075	2.448852075
1552954_at	2.304119635	2.304119635	2.304119635	2.304119635	2.304119635	2.386071959	2.304119635	2.304119635	2.304119635	2.314639892	2.304119635	2.304119635	2.304119635	2.304119635	2.313736878	2.304119635	2.304119635	2.304119635	2.304119635	2.304119635	2.304119635	2.304119635	2.304119635	3.024429833	2.304119635	2.304119635	2.378889513	2.304119635	2.306248125	2.304119635	2.304119635	2.304119635	2.304119635	2.308570075	2.642418743	2.304119635
1552955_at	2.304119635	2.304119635	2.304119635	2.304119635	2.304119635	2.342969596	2.304119635	2.304119635	2.304119635	2.304119635	2.304119635	2.304119635	2.304119635	2.304119635	2.304119635	2.304119635	2.304119635	2.304119635	2.304119635	2.304119635	2.304119635	2.304119635	2.304119635	2.304119635	2.304119635	2.304119635	2.304119635	2.304119635	2.304119635	2.304119635	2.304119635	2.304119635	2.304119635	2.30625356	2.304119635	2.304119635
1552957_at	2.304908703	2.304908703	2.552082208	2.304908703	2.304908703	2.304908703	2.346392027	2.304908703	2.304908703	2.332190203	2.304908703	2.304908703	2.304908703	2.304908703	2.304908703	2.543817009	2.304908703	2.304908703	2.304908703	2.305276834	2.304908703	2.460848506	2.366410071	2.406292091	2.304908703	2.304119635	2.304908703	2.304908703	2.304908703	2.304908703	2.304908703	2.304908703	2.304908703	2.304908703	2.304908703	2.304908703
1552960_at	2.304119635	2.304119635	2.304119635	2.304119635	2.304119635	2.304119635	2.304119635	2.304119635	2.304119635	2.304119635	2.304119635	2.304119635	2.304119635	2.3052482	2.330096777	2.304119635	2.304119635	2.304119635	2.304119635	2.304119635	2.304119635	2.304119635	2.304119635	2.304119635	2.304119635	2.304119635	2.304119635	2.304119635	2.304119635	2.304119635	2.304119635	2.304119635	2.304119635	2.304119635	2.379938964	2.304119635
1552961_at	2.318399428	2.320864786	2.318399428	2.318399428	2.318399428	2.318399428	2.318399428	2.318399428	2.318399428	2.772384389	2.318399428	2.331768343	2.334012505	2.418881141	2.318399428	2.318399428	2.330198552	2.318399428	2.318399428	2.318399428	2.318399428	2.727072182	2.318399428	2.404596021	2.318399428	2.324849318	2.501212918	2.318399428	2.318399428	2.313497315	2.536955918	2.424673163	2.318399428	2.313497315	2.318399428	2.313497315
1552964_at	2.304119635	2.304119635	2.304119635	2.304119635	2.304119635	2.304119635	2.304119635	2.304119635	2.304119635	2.304119635	2.304119635	2.304119635	2.304119635	2.304119635	2.304119635	2.304119635	2.304119635	2.304119635	2.304119635	2.304119635	2.304119635	2.304119635	2.304119635	2.304119635	2.304119635	2.304119635	2.304119635	2.304119635	2.304119635	2.304119635	2.304119635	2.304119635	2.304119635	2.304119635	2.304119635	2.326411936
1552965_a_at	2.366134753	2.304119635	2.304119635	2.304119635	2.304119635	2.304119635	2.358955419	2.304119635	2.304119635	2.304119635	2.304119635	2.304119635	2.304119635	2.304119635	2.304119635	2.304119635	2.304119635	2.304119635	2.304119635	2.30570785	2.304119635	2.304119635	2.304119635	2.357712615	2.304119635	2.304119635	2.304119635	2.305323911	2.304119635	2.304119635	2.304119635	2.304119635	2.304119635	2.304119635	2.304119635	2.304119635
1552967_at	2.304119635	2.304119635	2.304119635	2.304119635	2.304119635	2.304119635	2.304119635	2.304119635	2.304119635	2.304119635	2.304119635	2.304119635	2.304119635	2.304119635	2.304119635	2.304119635	2.304119635	2.304119635	2.304119635	2.304119635	2.304119635	2.304119635	2.304119635	2.304119635	2.304119635	2.304119635	2.304119635	2.304119635	2.304119635	2.304119635	2.304119635	2.304119635	2.304119635	2.304119635	2.304119635	2.304119635
1552969_a_at	2.313154849	2.313154849	2.313154849	2.313154849	2.313154849	2.313154849	2.313154849	2.313154849	2.365618112	2.313154849	2.313154849	2.313154849	2.313154849	2.313979299	2.313154849	2.313154849	2.592028395	2.313154849	2.312758647	2.313154849	2.68127892	2.313154849	2.313154849	2.317754069	2.313154849	2.863702252	2.313154849	3.070970916	2.313154849	2.313154849	3.001703147	2.313154849	2.442897575	2.313154849	2.313154849	2.312758647
1552970_s_at	2.355614698	2.355614698	2.355614698	2.355614698	2.355368534	2.355614698	2.431353485	2.438994205	2.35627218	2.355614698	2.767018916	2.472160125	2.355614698	2.916445625	2.355614698	2.385088701	2.355614698	2.355614698	2.355614698	2.355614698	2.355614698	2.735984138	2.355368534	2.666054978	2.355614698	2.355614698	2.355614698	2.994999546	2.355614698	3.12343349	2.355614698	2.355614698	2.499504688	2.355614698	2.368081136	2.663562384
1552971_at	2.304119635	2.304119635	2.304119635	2.304119635	2.304119635	2.304119635	2.304119635	2.304119635	2.304119635	2.304119635	2.304119635	2.304119635	2.304119635	2.304119635	2.304119635	2.304119635	2.304119635	2.304119635	2.304119635	2.304119635	2.304119635	2.304119635	2.304119635	2.304119635	2.304119635	2.304119635	2.304119635	2.304119635	2.304119635	2.304119635	2.304119635	2.304119635	2.304119635	2.304119635	2.304119635	2.304119635
1552972_at	2.304119635	2.304119635	2.312225753	2.304119635	2.304119635	2.304119635	2.304119635	2.304119635	2.304119635	2.304119635	2.304119635	2.307790676	2.304119635	2.304119635	2.366249458	2.304119635	2.304119635	2.304119635	2.304119635	2.304119635	2.304119635	2.304119635	2.332302825	2.304119635	2.304119635	2.304119635	2.304119635	2.304119635	2.304119635	2.304119635	2.304119635	2.445187553	2.304119635	2.304119635	2.304119635	2.304119635
1552973_at	2.304119635	2.304119635	2.304119635	2.304119635	2.304119635	2.304119635	2.304119635	2.414259264	2.304119635	2.304119635	2.304119635	2.304119635	2.304119635	2.373462568	2.304119635	2.304119635	2.304119635	2.304119635	2.304119635	2.304119635	2.304119635	2.31235939	2.304119635	2.304119635	2.304119635	2.304119635	2.304119635	2.304119635	2.304119635	2.304119635	2.304119635	2.304119635	2.304119635	2.304119635	2.304119635	2.304119635
1552974_at	2.304119635	2.304119635	2.304119635	2.304119635	2.304119635	2.304119635	2.304119635	2.314228643	2.315171418	2.304119635	2.304119635	2.304119635	2.304119635	2.304119635	2.304119635	2.304119635	2.304119635	2.304119635	2.304119635	2.304119635	2.304119635	2.304119635	2.304119635	2.304119635	2.642853422	2.304119635	2.304119635	2.304119635	2.304119635	2.304119635	2.304119635	2.304119635	2.304119635	2.304119635	2.304119635	2.304119635
1552975_x_at	2.316779074	2.304119635	2.304119635	2.304119635	2.304119635	2.304119635	2.304119635	2.304119635	2.304119635	2.304119635	2.304119635	2.311529693	2.304119635	2.304119635	2.376650114	2.304119635	2.304119635	2.304119635	2.681295957	2.304119635	2.304119635	2.304119635	2.304119635	3.271949212	2.304119635	2.304119635	2.304119635	2.304119635	2.304119635	2.304119635	2.304119635	2.304119635	2.304119635	2.304119635	2.305860541	2.304119635
1552976_at	3.852624888	3.813369608	3.852624888	3.852624888	4.09362104	3.852624888	3.852624888	3.852624888	3.852624888	4.250152578	3.852624888	3.852624888	3.852624888	3.904913694	3.852624888	3.852624888	4.360306423	3.813369608	3.852624888	3.852624888	3.852624888	3.949447938	3.852624888	3.852624888	3.852624888	3.328529306	3.95193348	3.852624888	3.852624888	3.852624888	3.852624888	3.852624888	3.886024013	3.852624888	3.852624888	3.852624888
1552977_a_at	10.09788831	9.795052442	7.624111781	9.28322089	8.902301597	8.855707896	9.796032211	9.562987167	9.972082161	8.47902639	9.691882758	9.94917519	10.08677804	9.282086518	9.822384777	9.325724727	8.444972376	9.600050094	9.047611951	9.624467985	9.583514905	9.064757317	9.362882474	9.023242327	9.324517119	9.584969366	10.60092977	9.626136057	10.06374664	9.708144669	9.135510934	9.757183202	9.731401065	10.15089368	10.12711733	9.633075351
1552978_a_at	6.838347433	6.598569671	5.171453175	5.54150827	3.868041488	5.408801813	7.71414031	5.736687254	6.237725265	3.948143891	5.795416665	3.948143891	5.188306638	3.150381024	4.793522933	4.036622531	5.034529629	5.677763977	5.095498542	7.015695277	7.012542759	5.61879095	4.375726954	6.2951818	6.141320948	7.385988823	6.33038442	6.258039508	6.961723216	5.78437206	6.045860242	7.088006443	5.687146668	4.79363261	7.300822846	6.330756346
1552979_at	2.304119635	2.304119635	2.304119635	2.304119635	2.304119635	2.304119635	2.311152771	2.304119635	2.304119635	2.304119635	2.304119635	2.310803733	2.304119635	2.304119635	2.304119635	2.304119635	2.304119635	2.304119635	2.304119635	2.304119635	2.310392226	2.304119635	2.304119635	2.306219303	2.369435576	2.304119635	2.304119635	2.304119635	2.304119635	2.304119635	2.304119635	2.304119635	2.304119635	2.304119635	2.304119635	2.304119635
1552980_at	2.976148129	3.151294934	3.151294934	4.251718274	3.151294934	3.151294934	3.151294934	3.151294934	3.151294934	3.201614638	3.82983991	3.151294934	3.23287218	3.155933205	3.440956095	3.151294934	3.151294934	3.151294934	3.151294934	3.582077597	3.151294934	3.151294934	3.151294934	3.151294934	3.151294934	3.151294934	4.515239924	3.151294934	3.48529714	3.153691151	3.151294934	3.151294934	3.151294934	3.151294934	3.15360376	3.151294934
1552982_a_at	2.304119635	2.304119635	2.304119635	2.304119635	2.304119635	2.304119635	2.304119635	2.304119635	2.304119635	2.304119635	2.304119635	2.304938568	2.304119635	2.304119635	2.304119635	2.304119635	2.304119635	2.304119635	2.304119635	2.304119635	2.304119635	2.304119635	2.304119635	2.304119635	2.304119635	2.304119635	2.304119635	2.304119635	2.304119635	2.304119635	2.304119635	2.304119635	2.304119635	2.304119635	2.304119635	2.304119635
1552985_at	2.304119635	2.304119635	2.304119635	2.304119635	2.304119635	2.304119635	2.304119635	2.304119635	2.379490348	2.697931375	2.304119635	2.304119635	2.304119635	2.304119635	2.304119635	2.304119635	2.31841605	2.304119635	2.304119635	2.304119635	2.304119635	2.316105779	2.304119635	2.304119635	2.304119635	2.304119635	2.304119635	2.304119635	2.304119635	2.304119635	2.304119635	2.304119635	2.304119635	2.304119635	2.304119635	2.304119635
1552986_at	4.512532823	4.233582382	2.430572783	2.430572783	4.455097978	2.422673342	2.678779317	2.430572783	2.430572783	2.430572783	2.430572783	2.430572783	2.386567583	2.430572783	2.430572783	2.430572783	2.392783995	3.365696462	4.635765475	3.075181577	2.430572783	2.430572783	2.430572783	2.430572783	3.074596618	2.430572783	2.430572783	2.430572783	2.433723463	2.449837604	3.690444853	2.430572783	2.386567583	2.430572783	2.430572783	2.398826667
1552987_a_at	2.304119635	2.304119635	2.304119635	2.304119635	2.304119635	2.304119635	2.304119635	2.304119635	2.304119635	2.304119635	2.304119635	2.304119635	2.304119635	2.304119635	2.304119635	2.304119635	2.304119635	2.304119635	2.304119635	2.304119635	2.304119635	2.304119635	2.304119635	2.304119635	2.304119635	2.304119635	2.304119635	2.304119635	2.304119635	2.304119635	2.304119635	2.304119635	2.304119635	2.304119635	2.304119635	2.304119635
1552988_at	2.304119635	2.304119635	2.304119635	2.304119635	2.304119635	2.304119635	2.304119635	2.304119635	2.304119635	2.304119635	2.304119635	2.304119635	2.304119635	2.304119635	2.304119635	2.304119635	2.304119635	2.304119635	2.356893893	2.304119635	2.304119635	2.810568916	2.304119635	2.31488103	2.304119635	2.304119635	2.304119635	2.30535715	2.304119635	2.304119635	2.304119635	2.304119635	2.304119635	2.304119635	2.304119635	2.304119635
1552990_at	2.304119635	2.304119635	2.304119635	2.304119635	2.304119635	2.304119635	2.304119635	2.304119635	2.304119635	2.304119635	2.304119635	2.304119635	2.304119635	2.304119635	2.304119635	2.304119635	2.304119635	2.304119635	2.304119635	2.304119635	2.304119635	2.304119635	2.304119635	2.304119635	2.304119635	2.304119635	2.304119635	2.304119635	2.304119635	2.304119635	2.304119635	2.304119635	2.304119635	2.304119635	2.304119635	2.304119635
1552991_at	2.304119635	2.304119635	2.304119635	2.304119635	2.304119635	2.304119635	2.304119635	2.304119635	2.304119635	2.313403413	2.304119635	2.304119635	2.304119635	2.304119635	2.304119635	2.304119635	2.304119635	2.304119635	2.304119635	2.304119635	2.304119635	2.304119635	2.304119635	2.304119635	2.304119635	2.304119635	2.304119635	2.304119635	2.304119635	2.304119635	2.304119635	2.304119635	2.304119635	2.304119635	2.304119635	2.304119635
1552993_at	2.304119635	2.317982987	2.304119635	2.304119635	2.304119635	2.304119635	2.317502496	2.304119635	2.304119635	2.304119635	2.304119635	2.30516634	2.304119635	2.304119635	2.304119635	2.304119635	2.304119635	2.304119635	2.304119635	2.304119635	2.304119635	2.304119635	2.304119635	2.304119635	2.304119635	2.304119635	2.304119635	2.304119635	2.304119635	2.304119635	2.304119635	2.304119635	2.304119635	2.304119635	2.304119635	2.304119635
1552995_at	2.304791389	2.304791389	2.304791389	2.304119635	2.304791389	2.304791389	2.304791389	2.304791389	2.304791389	2.304791389	2.304791389	2.304119635	2.304791389	2.304791389	2.304791389	2.304791389	2.304791389	2.304791389	2.304791389	2.304791389	2.304791389	2.304791389	2.304791389	2.304791389	2.304791389	2.305261097	2.304791389	2.304791389	2.304791389	2.304791389	2.304791389	2.304791389	2.367477029	2.304791389	2.304791389	2.304791389
1552997_a_at	2.304119635	2.304119635	2.304119635	2.304119635	2.304119635	2.304119635	2.304119635	2.304119635	2.304119635	2.304119635	2.304119635	2.304119635	2.304119635	2.304119635	2.304119635	2.304119635	2.304119635	2.304119635	2.304119635	2.304119635	2.304119635	2.304119635	2.304119635	2.304119635	2.304119635	2.304119635	2.304119635	2.304119635	2.304119635	2.304119635	2.304119635	2.304119635	2.304119635	2.304119635	2.304119635	2.304119635
1552998_at	2.304119635	2.304119635	2.304119635	2.304119635	2.304119635	2.304119635	2.304119635	2.304119635	2.304119635	2.304119635	2.304119635	2.304119635	2.304119635	2.304119635	2.304119635	2.304119635	2.304119635	2.304119635	2.304119635	2.304119635	2.304119635	2.304119635	2.304119635	2.304119635	2.304119635	2.304119635	2.304119635	2.304119635	2.304119635	2.304119635	2.304119635	2.304119635	2.304119635	2.304119635	2.304119635	2.304119635
1552999_a_at	2.315557312	2.304119635	2.397441532	2.304119635	2.304119635	2.304119635	2.304119635	2.361049361	2.304119635	2.5857814	2.339315597	2.304119635	2.304119635	2.309602795	2.304119635	2.304119635	2.304119635	2.304119635	2.304119635	2.304119635	2.304119635	2.304119635	2.304119635	2.304119635	2.304119635	2.304119635	2.304119635	2.304119635	2.304119635	2.304119635	2.304119635	2.304119635	2.304119635	2.304119635	2.304119635	2.304119635
1553002_at	2.304119635	2.304119635	2.304119635	2.304119635	2.393133837	2.304119635	2.538156652	2.304119635	2.304119635	2.304119635	2.304119635	2.304119635	2.304119635	2.304119635	2.304119635	2.304119635	2.304119635	2.304119635	2.304119635	2.304119635	2.347152691	2.304119635	2.351129414	2.304119635	2.304119635	2.31742617	2.304119635	2.304119635	2.30481975	2.304119635	2.304119635	2.304119635	2.304119635	2.304119635	2.304119635	2.304119635
1553003_at	2.304119635	2.304119635	2.304119635	2.304119635	2.324081921	2.304119635	2.304119635	2.304119635	2.304119635	2.508753684	2.304119635	2.304119635	2.307792048	2.304119635	2.304119635	2.304119635	2.491593276	2.304119635	2.304119635	2.304119635	2.304119635	2.304119635	2.304119635	2.304119635	2.304119635	2.304119635	2.313487464	2.304119635	2.304119635	2.304119635	2.304119635	2.304119635	2.304119635	2.304119635	2.304119635	2.304119635
1553004_at	2.304119635	2.304119635	2.304119635	2.304119635	2.304119635	2.304119635	2.304119635	2.304119635	2.304119635	2.304119635	2.304119635	2.304119635	2.304119635	2.304119635	2.304119635	2.304119635	2.304119635	2.304119635	2.304119635	2.304119635	2.304119635	2.304119635	2.304119635	2.304119635	2.304119635	2.304119635	2.304119635	2.304119635	2.304119635	2.304119635	2.304119635	2.304119635	2.304119635	2.304119635	2.304119635	2.304119635
1553006_at	2.304119635	2.304119635	2.304119635	2.304119635	2.304119635	2.304119635	2.304119635	2.304119635	2.304119635	2.304119635	2.304119635	2.304119635	2.304119635	2.304119635	2.304119635	2.304119635	2.304119635	2.304119635	2.304119635	2.304119635	2.311090535	2.304119635	2.304119635	2.304119635	2.304119635	2.304119635	2.304119635	2.304119635	2.304119635	2.304119635	2.304119635	2.304119635	2.304119635	2.304119635	2.304119635	2.304119635
1553007_a_at	2.304119635	2.308156322	2.304119635	2.304119635	2.304119635	2.304119635	2.304119635	2.304119635	2.304119635	2.325175832	2.304119635	2.304119635	2.304119635	2.484000536	2.304119635	2.304119635	2.304119635	2.304119635	2.304119635	2.304119635	2.304119635	2.304119635	2.552826991	2.304119635	2.304119635	2.304119635	2.304119635	2.304119635	2.304119635	2.304119635	2.304119635	2.310484648	2.304119635	2.304119635	2.304119635	2.304119635
1553009_s_at	2.304119635	2.304119635	2.304119635	2.304119635	2.304119635	2.304119635	2.304119635	2.304119635	2.304119635	2.304119635	2.304119635	2.304119635	2.304119635	2.304119635	2.304119635	2.304119635	2.304119635	2.304119635	2.304119635	2.304119635	2.304119635	2.304119635	2.304119635	2.304119635	2.304119635	2.304119635	2.304119635	2.304119635	2.304119635	2.304119635	2.304119635	2.304119635	2.304119635	2.304119635	2.305116951	2.304119635
1553011_at	2.373696453	2.353662815	2.353662815	2.353662815	2.353662815	2.353662815	2.353662815	2.353662815	2.353662815	2.353662815	2.434885953	3.147397959	2.613489991	2.360606858	2.418541054	2.358871038	2.35773958	2.353662815	2.353662815	2.353662815	2.321198956	2.353662815	2.353662815	2.474309819	2.537728429	2.353662815	2.917700058	2.321198956	2.353662815	2.353885576	2.353662815	2.321198956	2.494642386	2.38757395	2.353662815	2.518904947
1553013_at	2.304119635	2.304119635	2.304119635	2.304119635	2.335755674	2.304119635	2.304119635	2.304119635	2.304119635	2.304119635	2.304119635	2.304119635	2.304119635	2.304119635	2.304119635	2.304119635	2.304119635	2.304119635	2.304119635	2.304119635	2.304119635	2.483465027	2.304119635	2.304119635	2.304119635	2.304119635	2.304119635	2.304119635	2.304119635	2.304119635	2.304119635	2.304119635	2.304119635	2.304119635	2.304119635	2.304119635
1553015_a_at	4.000245813	4.560796441	4.062968767	4.458302868	3.971349885	4.062968767	4.485277498	4.241796055	4.900154909	4.088621373	5.252427908	3.971349885	4.066349682	3.971349885	4.097805079	4.062968767	4.080651021	3.971349885	4.169552999	4.006579283	4.133231829	4.565984039	4.476932026	4.279931652	4.1834704	4.083380875	4.589510877	4.066349682	4.163748573	4.45802934	4.066349682	4.491082203	4.050499212	4.319579981	4.124792127	4.325627698
1553016_at	2.304119635	2.304119635	2.304119635	2.304119635	2.304119635	2.304119635	2.304119635	2.308868318	2.304119635	2.304119635	2.304119635	2.310880971	2.304119635	2.304119635	2.304119635	2.304119635	2.304119635	2.304119635	2.304119635	2.304119635	2.304119635	2.304119635	2.304119635	2.304119635	2.304119635	2.304119635	2.304119635	2.304119635	2.304119635	2.304119635	2.304119635	2.304119635	2.304119635	2.386182405	2.304119635	2.304119635
1553019_at	2.304119635	2.304119635	2.304119635	2.304119635	2.304119635	2.304119635	2.304119635	2.34299584	2.304119635	2.304119635	2.304119635	2.330268924	2.304119635	2.304119635	2.304119635	2.304119635	2.304119635	2.304119635	2.304119635	2.304119635	2.304119635	2.304119635	2.304119635	2.304119635	2.304119635	2.304119635	2.304119635	2.460058927	2.304119635	2.304119635	2.304119635	2.304119635	2.304119635	2.304119635	2.304119635	2.304119635
1553020_at	2.304119635	2.304119635	2.304119635	2.304119635	2.304119635	2.304119635	2.304119635	2.304119635	2.304119635	2.304119635	2.304119635	2.304119635	2.306901986	2.304119635	2.304119635	2.341725153	2.304119635	2.304119635	2.304119635	2.304119635	2.354102829	2.304119635	2.304119635	2.304119635	2.304119635	2.304119635	2.304119635	2.304119635	2.304119635	2.304119635	2.304119635	2.304119635	2.304119635	2.304119635	2.304119635	2.304119635
1553021_s_at	3.819259054	3.424979732	2.758841254	2.76059169	2.76059169	2.45469047	3.553318612	2.76059169	3.226662391	2.758841254	3.992374829	2.831050939	2.832253395	2.413174206	2.777457086	2.758841254	2.764603586	2.761217022	2.832253395	3.331936847	3.20505432	2.788071665	2.76059169	2.832253395	2.806902282	3.097671281	3.450181631	2.923866051	3.611794886	3.21947334	2.926069017	3.937784185	2.990822579	3.140462019	3.669262897	3.293718506
1553022_at	2.304119635	2.304119635	2.304119635	2.304119635	2.304119635	2.304119635	2.304119635	2.304119635	2.304119635	2.304119635	2.304119635	2.304119635	2.304119635	2.304119635	2.304119635	2.304119635	2.304119635	2.304119635	2.304119635	2.304119635	2.304119635	2.304119635	2.304119635	2.304119635	2.304119635	2.304119635	2.304119635	2.304119635	2.304119635	2.304119635	2.304119635	2.304119635	2.304119635	2.304119635	2.304119635	2.304119635
1553023_a_at	2.305030907	2.305030907	2.305030907	2.452330916	2.305030907	2.305030907	2.305226302	2.305030907	2.305030907	2.305030907	2.338577243	2.305030907	2.305030907	2.305030907	2.305030907	2.305030907	2.305030907	2.305030907	2.305030907	2.305030907	2.305030907	2.305030907	2.305030907	2.305030907	2.305030907	2.305030907	2.305030907	2.336217044	2.305030907	2.305030907	2.305030907	2.305030907	2.305030907	2.305030907	2.305030907	2.305030907
1553024_at	2.304119635	2.304119635	2.304119635	2.304119635	2.304119635	2.304119635	2.304119635	2.304119635	2.304119635	2.304119635	2.304119635	2.304119635	2.304119635	2.313760012	2.304119635	2.304119635	2.304119635	2.304119635	2.304119635	2.304119635	2.304119635	2.304119635	2.304119635	2.304119635	2.304119635	2.304119635	2.304119635	2.304119635	2.304119635	2.304119635	2.304119635	2.304119635	2.304119635	2.304119635	2.304119635	2.304119635
1553025_at	2.304119635	2.304119635	2.304119635	2.304119635	2.304119635	2.304119635	2.304119635	2.304119635	2.304119635	2.304119635	2.304119635	2.304119635	2.304119635	2.304119635	2.306769007	2.304119635	2.304119635	2.304119635	2.304119635	2.304119635	2.304119635	2.304119635	2.304119635	2.304119635	2.355548233	2.304119635	2.304119635	2.304119635	2.304119635	2.304119635	2.304119635	2.304119635	2.304119635	2.304119635	2.304119635	2.304119635
1553027_a_at	2.304119635	2.304119635	2.304119635	2.304119635	2.304119635	2.304119635	2.304119635	2.304119635	2.304119635	2.304119635	2.32499485	2.304119635	2.304119635	2.304119635	2.304119635	2.304119635	2.304119635	2.304119635	2.304119635	2.304119635	2.304119635	2.304119635	2.304119635	2.304119635	2.304119635	2.304119635	2.421666732	2.304119635	2.306191741	2.304119635	2.304119635	2.304119635	2.304119635	2.304119635	2.304119635	2.304119635
1553028_at	2.304119635	2.304119635	2.304119635	2.304119635	2.304119635	2.304119635	2.304119635	2.304119635	2.306146435	2.304119635	2.304119635	2.304119635	2.304119635	2.304119635	2.304119635	2.304119635	2.304119635	2.304119635	2.304119635	2.324927435	2.304119635	2.304119635	2.304119635	2.304119635	2.304119635	2.304119635	2.304119635	2.304119635	2.304119635	2.304119635	2.304119635	2.304119635	2.304119635	2.304119635	2.304119635	2.316081933
1553030_a_at	3.155759298	3.233143037	3.26796385	3.10911114	3.392152447	3.091073931	3.27026254	3.318617321	3.256478168	3.855722029	3.256478168	3.287790208	3.638426759	3.657203398	3.929329525	3.27026254	2.53047455	3.087796317	3.516898383	3.252959124	3.811576736	3.092343706	3.27026254	3.513905229	3.100265726	3.840278664	3.739834152	3.183301849	3.287264391	3.787522608	3.128298933	3.696283355	3.417857684	3.751320105	3.336088926	3.103835877
1553031_at	2.304119635	2.304119635	2.304119635	2.304119635	2.304119635	2.715299459	2.304119635	2.304119635	2.304119635	2.304119635	2.304119635	2.304119635	2.304119635	2.304119635	2.304119635	2.304119635	2.304119635	2.304119635	2.304119635	2.304119635	2.304433802	2.304119635	2.304119635	2.304119635	2.304119635	2.304119635	2.304119635	2.304119635	2.304119635	2.304119635	2.304119635	2.304119635	2.304119635	2.304119635	2.304119635	2.304119635
1553032_at	2.304119635	2.304119635	2.304119635	2.304119635	2.304119635	2.304119635	2.304119635	2.304119635	2.304119635	2.304119635	2.304119635	2.304119635	2.304119635	2.304119635	2.304119635	2.304119635	2.304119635	2.304119635	2.304119635	2.304119635	2.304119635	2.304119635	2.304119635	2.304119635	2.304119635	2.304119635	2.304119635	2.304119635	2.304119635	2.304119635	2.304119635	2.304119635	2.304119635	2.304119635	2.304119635	2.304119635
1553033_at	2.304119635	2.304119635	2.304119635	2.681170201	2.304119635	2.304119635	2.339463957	2.304119635	2.304119635	2.304119635	2.304119635	2.304119635	2.304119635	2.304119635	2.304119635	2.304119635	2.304119635	2.304119635	2.304119635	2.304119635	2.304119635	2.304119635	2.304119635	2.304119635	2.306778311	2.304119635	2.304119635	2.305445952	2.304119635	2.304119635	2.304119635	2.304119635	2.304119635	2.304119635	2.304119635	2.304119635
1553034_at	4.49660225	4.49660225	4.49660225	4.557869216	4.49660225	4.762747835	4.397762053	4.670338327	4.585472539	4.623333683	4.492227509	4.49660225	4.931661415	5.746551847	4.835966981	5.02823815	4.44998742	4.367322035	4.435335284	4.446357868	4.587355486	4.49660225	4.49660225	4.275027997	5.107826757	4.111059354	4.49660225	4.512048162	4.49660225	4.667955044	4.519059528	4.513682558	4.953715787	5.004666736	4.282191734	4.803119033
1553036_at	2.304119635	2.304119635	2.304119635	2.304119635	2.304119635	2.363504629	2.377569324	2.304119635	2.304119635	2.304119635	2.304119635	2.304119635	2.304119635	2.304119635	2.304119635	2.304119635	2.304119635	2.304119635	2.304119635	2.304119635	2.304119635	2.304119635	2.304119635	2.304119635	2.304119635	2.309046659	2.304119635	2.304119635	2.304119635	2.304119635	2.304119635	2.304119635	2.304119635	2.304119635	2.304119635	2.304119635
1553037_a_at	2.33388187	2.380166591	2.389140924	2.380166591	3.055219778	2.331342548	2.380166591	2.379288729	2.738542194	2.863756431	2.488466187	2.380166591	2.554219723	2.380166591	2.373432832	2.380166591	2.379288729	2.37119705	2.379288729	2.380628921	2.379288729	2.379288729	2.687379874	2.449625507	2.635129294	2.331342548	2.527635933	2.380166591	2.380166591	2.380166591	2.938039145	2.380166591	2.331342548	2.380166591	2.380166591	2.380950431
1553039_a_at	2.304119635	2.304119635	2.304119635	2.304119635	2.304119635	2.304119635	2.304119635	2.304119635	2.304119635	2.304119635	2.304119635	2.304119635	2.304119635	2.304119635	2.304119635	2.304119635	2.304119635	2.304119635	2.304119635	2.304119635	2.304119635	2.304119635	2.304119635	2.304119635	2.304119635	2.304119635	2.304119635	2.304119635	2.304119635	2.304119635	2.304119635	2.304119635	2.304119635	2.304119635	2.304119635	2.304119635
1553041_at	2.304119635	2.304119635	2.304119635	2.304119635	2.304119635	2.304119635	2.304119635	2.304119635	2.304119635	2.304119635	2.304119635	2.304119635	2.304119635	2.304119635	2.304119635	2.304119635	2.304119635	2.304119635	2.304119635	2.304119635	2.304119635	2.304119635	2.304119635	2.304119635	2.304119635	2.304119635	2.304119635	2.304119635	2.304119635	2.304119635	2.304119635	2.304119635	2.304119635	2.304119635	2.304119635	2.304119635
1553042_a_at	3.326042561	3.260776385	3.0926055	4.105961388	2.834060019	3.075017871	3.469804948	3.538645251	3.260776385	3.260776385	3.298658798	4.055438708	3.128814471	3.260776385	3.32338397	3.260776385	2.779885291	4.370678917	4.067101755	3.114551831	3.302346653	3.200953624	3.203365013	3.260776385	3.260776385	3.260776385	3.98702538	3.260776385	3.260776385	3.242487993	3.260776385	3.341533234	3.234303573	3.484686553	3.729569652	3.260776385
1553043_a_at	9.839809968	9.717181964	9.791242197	10.55352684	9.350998058	10.23996912	9.630155172	10.20482855	10.20009206	10.46492239	9.812755454	10.15346948	10.18962324	9.96632039	9.834472917	10.66181077	9.258815486	9.898297255	10.36212105	10.50876549	9.731211616	9.473928167	10.48776532	10.18179618	9.942267909	10.31165917	10.33565381	10.68007532	10.53374873	10.62927061	10.51491913	9.86508482	9.885735677	10.07891007	10.53284331	10.17022164
1553044_at	2.304119635	2.304119635	2.304119635	2.343298442	2.304119635	2.304119635	2.304119635	2.304119635	2.304119635	2.304119635	2.304119635	2.304119635	2.304119635	2.304119635	2.304119635	2.304119635	2.304119635	2.304119635	2.304119635	2.304119635	2.304119635	2.304119635	2.304119635	2.304119635	2.304119635	2.304119635	2.304119635	2.304119635	2.304119635	2.304119635	2.304119635	2.304119635	2.304119635	2.304119635	2.304119635	2.304119635
1553045_at	2.304216003	2.304216003	2.400031091	2.304216003	2.304216003	2.304216003	2.304216003	2.304216003	2.304216003	2.304216003	2.304216003	2.344637348	2.358373045	2.310841689	2.318997442	2.304216003	2.304216003	2.304216003	2.306493383	2.304216003	2.304216003	2.304216003	2.304216003	2.304216003	2.304216003	2.304216003	2.304216003	2.304216003	2.304216003	2.304312372	2.304216003	2.304216003	2.304216003	2.304216003	2.304216003	2.304216003
1553046_s_at	2.347076095	2.347076095	2.347076095	2.347076095	2.347076095	2.347076095	2.347076095	2.348942014	2.347076095	2.347076095	2.347076095	2.361588075	2.347076095	2.356913821	2.376438546	2.347076095	2.347076095	2.347076095	2.347076095	2.347076095	2.347076095	2.347076095	2.347076095	2.347076095	2.347076095	2.347076095	2.347076095	2.347076095	2.347076095	2.347076095	2.347076095	2.347076095	2.347076095	2.527967673	2.337557555	2.347076095
1553047_at	2.41715689	2.41715689	2.962358733	3.603833521	3.686519363	2.435359169	2.41715689	2.41715689	2.41715689	2.41715689	2.493207414	2.41715689	2.41715689	2.41715689	2.41715689	2.41715689	2.41715689	2.415710156	2.41715689	2.41715689	2.544284118	2.41715689	2.460531613	2.41715689	2.41715689	2.41715689	2.304119635	2.41715689	2.384404233	2.41715689	2.462685126	2.41715689	2.357975841	2.41715689	2.41715689	2.359066113
1553048_a_at	2.319543239	2.35743097	2.317309883	2.317309883	2.317309883	2.317309883	2.368122299	2.320405801	2.857606765	2.304342032	2.317309883	2.323007907	2.317309883	2.317309883	2.304342032	2.317309883	2.314464144	2.34536068	2.317309883	2.316924165	2.317309883	2.317309883	2.317309883	2.317309883	2.317309883	2.339766842	2.349505686	2.317309883	2.377400184	2.317309883	2.317309883	2.317309883	2.317309883	2.317309883	2.317309883	2.309414147
1553051_s_at	2.304119635	2.304119635	2.304119635	2.304119635	2.304119635	2.304119635	2.304119635	2.304119635	2.304119635	2.311249377	2.304119635	2.304119635	2.304119635	2.304119635	2.304119635	2.304119635	2.304119635	2.304119635	2.304119635	2.304119635	2.304119635	2.304119635	2.304119635	2.38077507	2.304119635	2.304119635	2.304119635	2.304119635	2.304119635	2.304119635	2.304119635	2.304119635	2.392876176	2.304119635	2.304119635	2.304119635
1553052_at	2.304119635	2.304119635	2.304119635	2.304119635	2.304119635	2.304119635	2.304119635	2.304119635	2.304119635	2.304119635	2.304119635	2.304119635	2.304119635	2.304119635	2.304119635	2.304119635	2.304119635	2.304119635	2.304119635	2.304119635	2.304119635	2.304119635	2.304119635	2.304119635	2.304119635	2.304119635	2.304119635	2.304119635	2.304119635	2.304119635	2.304119635	2.304119635	2.304119635	2.304119635	2.304119635	2.304119635
1553053_at	2.304119635	2.304119635	2.304119635	2.31407252	2.607503411	2.304119635	2.304119635	2.304119635	2.304119635	2.304119635	2.304119635	2.304119635	2.304119635	2.304119635	2.304119635	2.304119635	2.304119635	2.304119635	2.304119635	2.304119635	2.305896438	2.304119635	2.304119635	2.304119635	2.304119635	2.304119635	2.304119635	2.304119635	2.304119635	2.304119635	2.304119635	2.304119635	2.304119635	2.304119635	2.365061869	2.304119635
1553055_a_at	4.480919499	4.261180392	2.679019223	3.117626999	2.669659389	4.661481247	7.174562184	3.268543529	7.225020438	2.976520974	6.746471496	3.232555545	3.551146117	3.899719379	3.295475079	3.167534841	4.265834548	6.522732124	3.610484142	5.125422747	7.554434074	5.208155384	2.633976971	4.701237797	2.722155874	6.409655873	5.623912529	6.076621926	7.120457953	3.806071417	3.863053118	4.689610498	3.037019205	4.206885249	4.171393818	4.935900998
1553057_at	2.304119635	2.304119635	2.304119635	2.304119635	2.304119635	2.304119635	2.304119635	2.304119635	2.304119635	2.304119635	2.304119635	2.304119635	2.304119635	2.304119635	2.304119635	2.304119635	2.32337273	2.30517734	2.304119635	2.304119635	2.310648516	2.304119635	2.360139063	2.313014309	2.542450803	2.304119635	2.304119635	2.304119635	2.304119635	2.304119635	2.304119635	2.304119635	2.304119635	2.304119635	2.304119635	2.307980344
1553058_at	2.456081099	2.456081099	2.456081099	2.456081099	3.572418434	2.454027009	2.456081099	2.456081099	2.456081099	2.53567752	2.724049649	2.456081099	2.456081099	3.025504224	2.523467698	2.612097301	2.566125117	2.447756703	2.456081099	2.456081099	2.448469441	2.587367117	2.456081099	2.456081099	2.45575189	2.324795082	2.591890881	2.446842305	2.456081099	2.456081099	2.589134646	2.456081099	2.456081099	2.716141936	2.456081099	2.464964107
1553059_at	2.304119635	2.304119635	2.304119635	2.304119635	2.304119635	2.304119635	2.304119635	2.304119635	2.304119635	2.304119635	2.304119635	2.304119635	2.304119635	2.304119635	2.304119635	2.304119635	2.304119635	2.304119635	2.304119635	2.304119635	2.304119635	2.304119635	2.304119635	2.410115797	2.304119635	2.304119635	2.304119635	2.304119635	2.304119635	2.304119635	2.304119635	2.304119635	2.304119635	2.304119635	2.304119635	2.304119635
1553060_at	2.304119635	2.304119635	2.304119635	2.304119635	2.304119635	2.304119635	2.304119635	2.305990412	2.304119635	2.304119635	2.304119635	2.304119635	2.304119635	2.304119635	2.304119635	2.304119635	2.304119635	2.304119635	2.304119635	2.304119635	2.304119635	2.304119635	2.304119635	2.304119635	2.304119635	2.304119635	2.304119635	2.598802618	2.304119635	2.304119635	2.304119635	2.306551434	2.375912153	2.304119635	2.397494822	2.304119635
1553061_at	2.304119635	2.304119635	2.304119635	2.304119635	2.304119635	2.304119635	2.304119635	2.304119635	2.304119635	2.304119635	2.304119635	2.304119635	2.304119635	2.304907429	2.304119635	2.304119635	2.304119635	2.304119635	2.304119635	2.304119635	2.304119635	2.304119635	2.304119635	2.304119635	2.304119635	2.304119635	2.304119635	2.304119635	2.304119635	2.304119635	2.304119635	2.304119635	2.304119635	2.304119635	2.304119635	2.304119635
1553062_at	2.307443128	2.307443128	2.307443128	2.307443128	2.307443128	2.360738761	2.548165768	2.307443128	2.307443128	2.3399588	2.307443128	2.307443128	2.307443128	2.307443128	2.307443128	2.321865831	2.307443128	2.306607881	2.307443128	2.370986782	2.307443128	2.307443128	2.307443128	2.307443128	2.307443128	2.307761141	2.306607881	2.450210708	2.316201945	2.307443128	2.307443128	2.307443128	2.307443128	2.354653539	2.307443128	2.307443128
1553063_at	2.304119635	2.304119635	2.304119635	2.304119635	2.304119635	2.435158606	2.304119635	2.306140854	2.454187878	2.348042259	2.304119635	2.304119635	2.365881869	2.304119635	2.304119635	2.304119635	2.324906667	2.304119635	2.309804568	2.304119635	2.314560537	2.343626751	2.304119635	2.304119635	2.304119635	2.304119635	2.304119635	2.304119635	2.304119635	2.304119635	2.304119635	2.304119635	2.304119635	2.304119635	2.304119635	2.304119635
1553064_at	2.323455783	2.323455783	2.323455783	2.323455783	2.323455783	2.304119635	2.323455783	2.323455783	2.323455783	2.888140914	2.323455783	2.330467874	2.387379503	2.515549181	2.323455783	2.323455783	2.33862423	2.323455783	2.323455783	2.323455783	2.323455783	2.323455783	2.45448834	2.323455783	2.323455783	2.323455783	2.323455783	2.323455783	2.323455783	2.61855542	2.343018267	2.323455783	2.414075044	2.323455783	2.720439718	2.323455783
1553066_at	2.304119635	2.304119635	2.304119635	2.304119635	2.304119635	2.304119635	2.304119635	2.304119635	2.304119635	2.304119635	2.304119635	2.304119635	2.304119635	2.304119635	2.304119635	2.304119635	2.304119635	2.304119635	2.304119635	2.304119635	2.304119635	2.304119635	2.304119635	2.304119635	2.304119635	2.304119635	2.304119635	2.304119635	2.304119635	2.304119635	2.304119635	2.304119635	2.304119635	2.304119635	2.304119635	2.304119635
1553067_a_at	2.304119635	2.304119635	2.304119635	2.304119635	2.304119635	2.304119635	2.304119635	2.304119635	2.304119635	2.304119635	2.304119635	2.304119635	2.304119635	2.304119635	2.304119635	2.304119635	2.304119635	2.304119635	2.304119635	2.304119635	2.308205786	2.304119635	2.304119635	2.304119635	2.304119635	2.304119635	2.304119635	2.304119635	2.304119635	2.304119635	2.304119635	2.304119635	2.304119635	2.304119635	2.304119635	2.304119635
1553069_at	2.304119635	2.304119635	2.304119635	2.304119635	2.304119635	2.304119635	2.304119635	2.304119635	2.304119635	2.304119635	2.304119635	2.304119635	2.304119635	2.304119635	2.304119635	2.304119635	2.304119635	2.304119635	2.304119635	2.304119635	2.304119635	2.304119635	2.304119635	2.304119635	2.304119635	2.304119635	2.304119635	2.304119635	2.304119635	2.304119635	2.304119635	2.304119635	2.304119635	2.304119635	2.304119635	2.304119635
1553070_a_at	2.304119635	2.304119635	2.304119635	2.304119635	2.304119635	2.304119635	2.304119635	2.304119635	2.304119635	2.304119635	2.304119635	2.304119635	2.304119635	2.304119635	2.304119635	2.304119635	2.304119635	2.304119635	2.304119635	2.304119635	2.304119635	2.304119635	2.304119635	2.304119635	2.304119635	2.304119635	2.304119635	2.304119635	2.304119635	2.304119635	2.304119635	2.304119635	2.304119635	2.304119635	2.304119635	2.304119635
1553071_a_at	2.344189734	2.344189734	2.344189734	2.344189734	2.344189734	2.344189734	2.344189734	2.344189734	2.344189734	2.344189734	2.547098153	2.384076919	2.344189734	2.344189734	2.344189734	2.344586523	2.344189734	2.344189734	2.344189734	2.344189734	2.344189734	2.344189734	2.344189734	2.501398335	2.344189734	2.344189734	2.344189734	2.344189734	2.344189734	2.344189734	2.344189734	2.344189734	2.344189734	2.344189734	2.344189734	2.344189734
1553072_at	2.304119635	2.350665248	2.304119635	2.347784031	2.304119635	2.304119635	2.304119635	2.304119635	2.330608984	2.304119635	2.421619096	2.304119635	2.304119635	2.304119635	2.304119635	2.304119635	2.304119635	2.304119635	2.304119635	2.304119635	2.304119635	2.304119635	2.304119635	2.304119635	2.304119635	2.304119635	2.304119635	2.304119635	2.304119635	2.304119635	2.385134274	2.304119635	2.304119635	2.304119635	2.304119635	2.304119635
1553074_at	2.304119635	2.304119635	2.304119635	2.304119635	2.304119635	2.304119635	2.391894359	2.304119635	2.304119635	2.304119635	2.32221115	2.304119635	2.304119635	2.304119635	2.304119635	2.304119635	2.304119635	2.304119635	2.304119635	2.414675516	2.304119635	2.304119635	2.304119635	2.304119635	2.304119635	2.304119635	2.304119635	2.304119635	2.304119635	2.304119635	2.304119635	2.304119635	2.304119635	2.304119635	2.30573534	2.304119635
1553075_a_at	2.304119635	2.304119635	2.304119635	2.304119635	2.304119635	2.314733416	2.304119635	2.374626264	2.304119635	2.304119635	2.304119635	2.304119635	2.304119635	2.304119635	2.324980087	2.304119635	2.304119635	2.304119635	2.304119635	2.304119635	2.304119635	2.305898865	2.304119635	2.304119635	2.304119635	2.304119635	2.304119635	2.304119635	2.304119635	2.304119635	2.304119635	2.304119635	2.339251206	2.304119635	2.304119635	2.304119635
1553076_at	2.304119635	2.304119635	2.309272984	2.304119635	2.304119635	2.304119635	2.304119635	2.321313093	2.304119635	2.304119635	2.304119635	2.304119635	2.304119635	2.304119635	2.304119635	2.304119635	2.304119635	2.304119635	2.304119635	2.304119635	2.304119635	2.304119635	2.304119635	2.304119635	2.304119635	2.304119635	2.304119635	2.304119635	2.304119635	2.304119635	2.304119635	2.304119635	2.304119635	2.304241017	2.304119635	2.304119635
1553077_at	2.304119635	2.304119635	2.304119635	2.304119635	2.304119635	2.304119635	2.304119635	2.304119635	2.304119635	2.304119635	2.304119635	2.304119635	2.304119635	2.304119635	2.304119635	2.304119635	2.304119635	2.304119635	2.304119635	2.304119635	2.304119635	2.306469527	2.304119635	2.304119635	2.304119635	2.304119635	2.304119635	2.304119635	2.304119635	2.304119635	2.304119635	2.304119635	2.304119635	2.304119635	2.304119635	2.304119635
1553078_at	2.304119635	2.304119635	2.304119635	2.304119635	2.304119635	2.304119635	2.304119635	2.304119635	2.304119635	2.304119635	2.304119635	2.304119635	2.304119635	2.304119635	2.304119635	2.304119635	2.304119635	2.304119635	2.304119635	2.304119635	2.304119635	2.304119635	2.304119635	2.304119635	2.304119635	2.304119635	2.304119635	2.304119635	2.304119635	2.304119635	2.304119635	2.304119635	2.304119635	2.304119635	2.304119635	2.304119635
1553079_at	2.304119635	2.304119635	2.304119635	2.304119635	2.304119635	2.304119635	2.732717738	2.304119635	2.304119635	2.304119635	2.304119635	2.304119635	2.304119635	2.304119635	2.304119635	2.304119635	2.304119635	2.304119635	2.304119635	2.304119635	2.304119635	2.304119635	2.304119635	2.304119635	2.304119635	2.304119635	2.304119635	2.409558469	2.304119635	2.304119635	2.304119635	2.304119635	2.304119635	2.304119635	2.313816317	2.304119635
1553080_at	2.304119635	2.304119635	2.304119635	2.304119635	2.351820767	2.31377528	2.304119635	2.304119635	2.304119635	2.304119635	2.426651517	2.304119635	2.304119635	2.304119635	2.304119635	2.304119635	2.304119635	2.304119635	2.312549854	2.304119635	2.304119635	2.304119635	2.304119635	2.304119635	2.304119635	2.304119635	2.304119635	2.304119635	2.304119635	2.304119635	2.304119635	2.304119635	2.304119635	2.304119635	2.304119635	2.304119635
1553081_at	3.109539327	2.622417443	2.657001965	2.619844752	3.680135608	2.41965179	2.619844752	2.600422572	2.641789715	2.618870433	3.315755751	2.345334987	2.619844752	2.619844752	2.525811085	2.619844752	2.619844752	2.576565521	2.788849171	2.621950732	2.619844752	2.576553922	3.189878285	2.8010722	3.361083677	2.628518366	2.619844752	2.625216892	2.852293314	2.619844752	2.908926713	2.821744036	2.619844752	2.619844752	2.935230484	2.489404022
1553082_at	2.304119635	2.304119635	2.304119635	2.304119635	2.304119635	2.304119635	2.304119635	2.304119635	2.357371823	2.592914509	2.304119635	2.304119635	2.304119635	2.304119635	2.304119635	2.304119635	2.304119635	2.304119635	2.304119635	2.304119635	2.304119635	2.304119635	2.304119635	2.304119635	2.304119635	2.304119635	2.304119635	2.304119635	2.304119635	2.304119635	2.304119635	2.304119635	2.304119635	2.304119635	2.304119635	2.304119635
1553083_at	2.304119635	2.304119635	2.304119635	2.304119635	2.304119635	2.304119635	2.304119635	2.304119635	2.304119635	2.304119635	2.304119635	2.304119635	2.304119635	2.304119635	2.304119635	2.304119635	2.304119635	2.304119635	2.304119635	2.304119635	2.304119635	2.304119635	2.304119635	2.304119635	2.304119635	2.304119635	2.304119635	2.304119635	2.304119635	2.304119635	2.304119635	2.304119635	2.304119635	2.304119635	2.370890743	2.304119635
1553084_at	2.311970425	2.304119635	2.304119635	2.304119635	2.304119635	2.304119635	2.304119635	2.304119635	2.304119635	2.304119635	2.304119635	2.304119635	2.304119635	2.304119635	2.304119635	2.304119635	2.304119635	2.304119635	2.310384968	2.304119635	2.304119635	2.304119635	2.304119635	2.304119635	2.304119635	2.304119635	2.304119635	2.304119635	2.304119635	2.304119635	2.304119635	2.304119635	2.304119635	2.304119635	2.41039186	2.304119635
1553086_at	2.304119635	2.304119635	2.304119635	2.304119635	2.304119635	2.304119635	2.304119635	2.304119635	2.304119635	2.304119635	2.304119635	2.304119635	2.304119635	2.304119635	2.304119635	2.304119635	2.304119635	2.304119635	2.304119635	2.304119635	2.304119635	2.304119635	2.304119635	2.304119635	2.304119635	2.304119635	2.304119635	2.304119635	2.304119635	2.304119635	2.304119635	2.304119635	2.304119635	2.304119635	2.304119635	2.304119635
1553087_at	2.31331342	2.304119635	2.304119635	2.304119635	2.304119635	2.304119635	2.33632426	2.304119635	2.376040362	2.304119635	2.32457066	2.304119635	2.304119635	2.304119635	2.304119635	2.3089896	2.304119635	2.304119635	2.304119635	2.345615586	2.304119635	2.304119635	2.419944567	2.304119635	2.507852728	2.304119635	2.311980892	2.304119635	2.304119635	2.304119635	2.304119635	2.304119635	2.304119635	2.304119635	2.304119635	2.568042844
1553088_a_at	3.23430019	3.23430019	3.23430019	3.23430019	3.449256123	2.918502949	3.935900179	3.23430019	3.269149479	3.421257931	4.169273708	3.34062177	3.23430019	3.23430019	3.164483842	2.979449011	3.612683995	2.975998789	3.23430019	3.23430019	3.057907819	2.926121315	3.168881158	3.23430019	3.23430019	3.075992525	3.850303856	3.170177326	3.23430019	3.23430019	3.291320823	3.624209986	3.737023949	3.013340837	3.356333095	3.610772647
1553089_a_at	2.304119635	2.304119635	2.304119635	2.304119635	2.304119635	2.304119635	2.304119635	2.307754696	2.304119635	2.304119635	2.304119635	2.304119635	2.304119635	2.304119635	2.304119635	2.304119635	2.304119635	2.304119635	2.304119635	2.304119635	2.304119635	2.304119635	2.304119635	2.304119635	2.304119635	2.304119635	2.304119635	2.304119635	2.304119635	2.304119635	2.304119635	2.304119635	2.304119635	2.304119635	2.304119635	2.304119635
1553093_a_at	2.304119635	2.304119635	2.304119635	2.304119635	2.304119635	2.304119635	2.304119635	2.304119635	2.304119635	2.304119635	2.304119635	2.304119635	2.304119635	2.304119635	2.304474088	2.304119635	2.304119635	2.304119635	2.304119635	2.304119635	2.304119635	2.352770359	2.304119635	2.304119635	2.304119635	2.304119635	2.304119635	2.304119635	2.304119635	2.304119635	2.304119635	2.304119635	2.304119635	2.304119635	2.304119635	2.304119635
1553094_at	2.304119635	2.304119635	2.373835058	2.304119635	2.343612537	2.304119635	2.599966146	2.304119635	2.521156841	2.327536516	2.304119635	2.304119635	2.304119635	2.304119635	2.304119635	2.307563484	2.304119635	2.304119635	2.304119635	2.304119635	2.304119635	2.304119635	2.512910279	2.304119635	2.304119635	2.304119635	2.304119635	2.304119635	2.304119635	2.304119635	2.304119635	2.304119635	2.304119635	2.304119635	2.304119635	2.304119635
1553096_s_at	7.296196271	5.938599685	5.536628696	6.042416628	5.912013492	5.600063083	6.500737286	5.874802532	6.008731893	6.242196373	5.916160146	6.175382714	6.160046882	4.970742785	5.160058655	5.1967565	6.394634726	6.193960525	5.364501275	5.88372525	6.168791221	5.356691684	5.385796791	5.638201163	5.70932449	5.326349698	6.081062225	5.938289095	6.38903544	5.908596997	6.391664	5.819377172	5.948318275	5.330749052	6.465930213	7.22859307
1553099_at	4.200591418	4.866176789	5.11805612	5.790990586	4.221612313	6.274857411	3.701658692	5.779746113	5.148223338	4.925099979	4.736432621	6.393309126	6.454847959	5.560228969	5.985029227	5.282755273	5.92888398	6.202244641	5.349171095	5.443767403	6.04127205	5.630291318	5.129838726	5.67108315	5.312236106	5.666813874	4.626917408	5.457883864	5.651934189	5.507791057	5.253933453	3.621635191	5.785598763	5.810211138	5.020220068	5.15659766
1553101_a_at	7.036436334	7.169469925	7.146829865	7.388131118	7.108530743	7.658140839	7.102045697	7.885339698	7.456299724	7.171499244	7.187208736	7.403784212	7.750248505	7.174899055	7.865900976	7.258236447	6.584550809	7.579440744	7.497712038	7.776112638	7.75768859	7.653822222	6.789591356	7.385327691	7.315956157	7.658070134	7.33037133	7.646811083	7.399176049	7.635502522	7.484835365	6.985483364	7.108268808	7.74387986	7.358951481	7.512363577
1553102_a_at	9.25066319	9.625077005	9.601541095	9.328864264	9.303163881	9.13742859	9.197411874	9.912177296	9.178084807	8.585435372	9.115111612	8.982204456	8.453953871	8.006740734	8.139723347	8.070409948	8.775215199	9.299569064	9.619297022	9.643141801	9.094479185	9.386838953	9.059286091	9.514768054	9.28408094	9.415059165	9.078998463	8.829418464	9.140416981	9.790649837	9.545883184	8.954103159	8.910482235	9.106137075	9.03985011	9.360269692
1553103_at	6.689046709	7.425896834	7.52902348	7.753489382	7.000915833	8.175977496	7.079420064	7.809152997	7.297595059	7.439726208	6.487166563	7.297595059	7.297595059	7.574389335	7.56766792	7.616300912	7.943316549	7.93570788	7.738459742	7.483677172	7.842424974	8.144429022	7.297595059	7.542609386	7.297595059	7.807330673	7.019856546	7.754364258	7.772147647	7.630247906	7.20726258	6.898548462	7.607237046	7.912045764	6.979312737	7.130804863
1553105_s_at	2.304119635	2.304119635	2.304119635	2.304119635	2.304119635	2.304119635	2.304119635	2.304119635	2.304119635	2.304119635	2.304119635	2.304119635	2.304119635	2.307206809	2.304119635	2.304119635	2.304119635	2.304119635	2.304119635	2.304119635	2.304119635	2.304119635	2.304119635	2.304119635	2.304119635	2.304119635	2.304119635	2.304119635	2.304119635	2.304119635	2.304119635	2.304119635	2.304119635	2.304859445	2.304119635	2.304119635
1553106_at	3.097155764	3.059686259	3.01559557	2.940221456	2.590671554	4.405308807	2.906364697	4.288245924	4.285784373	2.485331531	2.822914978	2.960032962	3.887382969	2.617302195	2.938459374	2.761482412	2.617302195	3.363746787	2.590671554	2.79338562	3.359089023	4.874918264	2.65387432	3.131636181	2.79338562	2.853431015	2.79338562	4.631809464	3.435714793	4.574716891	2.997534132	3.21433756	3.215654444	2.85572574	2.957257949	2.65387432
1553107_s_at	3.724690522	3.657170483	3.219510116	4.213218895	2.833818455	4.159379039	3.536275261	4.406705493	3.354204712	2.828095349	3.338071756	3.124128213	3.219510116	2.828095349	2.828095349	2.966624254	2.449782485	4.295970191	3.898168021	4.48829473	4.923510921	3.998107005	3.219510116	3.654869407	4.433194183	4.425906125	3.219510116	3.315723214	4.071289234	4.354978407	3.519654418	3.662706063	2.833818455	2.833818455	4.142008077	3.33594164
1553108_at	3.075305282	2.971690867	3.000700991	2.971690867	2.968759711	2.971690867	2.971690867	2.986717435	2.971690867	2.971690867	2.971690867	2.971690867	3.024754034	2.971690867	2.971690867	2.971690867	2.971690867	2.971690867	2.929205876	2.971690867	3.184001471	2.971690867	2.971690867	2.971690867	3.037918461	2.971690867	2.971690867	2.971690867	2.971690867	2.971690867	2.971690867	2.971690867	3.547182015	2.971690867	2.971690867	2.972767235
1553111_a_at	3.180655226	2.500172377	2.489216682	2.474554904	4.61603348	2.474554904	4.223240551	3.320503971	2.499424663	2.474554904	2.618118207	2.474554904	2.474554904	2.37857825	2.500172377	2.37857825	3.061830976	2.474554904	2.304119635	2.487604785	3.083397649	2.474554904	2.500172377	3.668474244	3.735862776	2.4433009	4.778937779	2.866000661	2.578713041	2.974872871	2.489216682	4.550468508	3.050583063	2.476935807	2.474554904	2.489216682
1553112_s_at	4.809325619	4.956899334	4.873614938	4.84210954	4.861879997	5.671393981	4.597830239	4.179540345	4.895463249	5.348556612	5.357736862	5.036846285	4.81529536	3.996006344	5.928692176	5.398752752	3.838313364	5.879060099	3.782238102	5.468257768	4.968714004	5.330956558	4.502288305	4.87561023	4.701107967	4.483441302	5.132722071	4.225942845	5.420564439	4.776505075	4.184321426	4.458692202	5.101535768	5.51421733	4.237968827	5.15120963
1553113_s_at	4.024475354	4.180520779	4.877725484	4.457939289	4.374945422	4.994229204	3.81458953	4.375860469	4.031516981	4.308454195	3.943893912	4.397786054	4.460511523	3.848151696	5.324852513	4.375860469	5.421916381	4.441036134	4.372362231	4.375860469	4.606351309	4.369546005	4.375860469	4.50686485	3.736341793	4.508359506	4.316808191	4.342130374	4.377410423	4.369546005	4.375860469	4.199385277	5.178172206	4.700953025	4.191550171	4.148981762
1553114_a_at	2.35549976	2.426615394	2.35549976	2.355493267	2.35549976	2.564938848	2.35549976	3.146040601	2.371138875	2.35549976	2.35549976	2.35549976	2.35549976	2.35549976	2.35549976	2.35549976	2.440141504	2.35549976	2.35549976	2.35549976	2.35549976	2.35549976	2.35549976	2.35549976	2.641855288	2.35549976	2.35549976	2.367666667	2.35549976	2.35549976	2.35549976	2.355493267	2.355493267	2.35549976	2.355493267	2.35549976
1553115_at	2.304119635	2.304119635	2.304119635	2.304119635	2.304119635	2.304119635	2.426884984	2.304119635	2.304119635	2.304119635	2.304119635	2.304119635	2.304119635	2.304119635	2.304119635	2.304119635	2.304119635	2.304119635	2.304119635	2.304119635	2.304119635	2.304119635	2.304119635	2.304119635	2.304119635	2.304119635	2.304119635	2.304119635	2.304119635	2.304119635	2.304119635	2.304119635	2.304119635	2.304119635	2.304119635	2.304119635
1553117_a_at	8.839959936	8.792968043	8.190178585	8.054611995	7.857733335	8.336692981	8.96805689	8.781493938	8.830738929	8.527981806	8.845996576	8.91906717	8.942586262	9.04182501	9.143453762	8.906424508	8.62486534	9.224124405	8.404417906	9.079350947	8.968755602	8.541470917	8.484420627	8.614042151	8.311070707	9.08019013	9.111284949	8.773652079	9.099090919	8.69510837	8.399412838	9.028707891	9.370321309	9.25646641	9.230919564	9.407915565
1553118_at	5.013917393	6.058243825	5.076734896	5.382217393	4.110127119	7.582963339	4.336102185	5.939917624	4.926667235	6.517177077	4.594581476	6.185888765	6.039156371	5.966945164	4.316278174	4.858083406	5.755726798	7.491922019	6.144363926	6.802619229	6.919457223	6.083177478	5.446485934	6.288690035	5.262653304	5.765865465	4.859805117	5.353396641	6.150596957	6.083372181	5.912088262	3.824758636	5.834760738	6.047540697	5.270764995	5.104003119
1553120_at	2.304119635	2.304119635	2.304119635	2.304119635	2.304119635	2.304119635	2.304119635	2.304119635	2.304119635	2.304119635	2.304119635	2.304119635	2.304119635	2.304119635	2.304119635	2.304119635	2.304119635	2.304119635	2.304119635	2.304119635	2.304119635	2.304119635	2.304119635	2.304119635	2.304119635	2.304119635	2.304119635	2.304119635	2.304119635	2.304119635	2.304119635	2.304119635	2.304119635	2.304119635	2.322245149	2.304119635
1553122_s_at	2.608058354	2.685750338	2.390899651	3.099885738	2.400384898	2.639615518	2.639615518	3.780567927	2.931061935	2.411007297	2.390899651	2.390899651	2.398812002	2.353358129	2.647236055	2.639615518	2.639615518	2.687796757	2.631710894	3.632489176	4.077815883	3.161460243	2.390899651	2.674934784	3.173391333	3.848282523	2.646509691	3.540791958	3.824922391	2.702405923	3.233709654	3.982273071	2.66927946	2.390899651	2.7837753	3.221668478
1553123_at	2.374053371	2.360223656	3.171848848	2.390281139	2.657751538	2.374363517	2.374363517	2.374363517	2.374363517	3.612295026	2.374363517	2.374363517	3.468864583	2.381033393	2.658592654	2.430159997	2.637032632	2.374112244	2.307608419	2.374363517	2.374053371	2.374363517	3.535272294	2.690513683	2.374053371	2.374363517	2.374363517	2.374053371	2.311097203	2.421748226	2.374363517	2.307608419	2.374363517	2.374363517	2.374363517	2.374363517
1553125_x_at	2.304865923	2.457140086	2.74388959	2.332233795	2.566652502	2.331766195	2.662814254	2.461044621	2.434398004	2.681458441	2.804652063	2.332233795	2.658447901	2.332233795	2.332233795	2.332233795	2.625888441	2.332233795	2.332233795	2.332233795	2.540174015	2.363089747	2.332233795	2.332233795	3.268638562	2.304119635	2.626859252	2.57178638	2.332233795	2.304865923	2.332233795	2.332233795	2.322275748	2.332233795	2.332233795	2.345175758
1553126_a_at	2.304119635	2.304119635	2.304119635	2.304119635	2.304119635	2.307122185	2.304119635	2.304119635	2.304119635	2.304119635	2.304119635	2.304119635	2.304119635	2.304119635	2.304119635	2.304119635	2.304119635	2.304119635	2.304119635	2.304119635	2.304119635	2.304119635	2.304119635	2.304119635	2.304119635	2.304119635	2.304119635	2.304119635	2.304119635	2.304119635	2.304119635	2.304119635	2.304119635	2.304119635	2.304119635	2.304119635
1553127_a_at	2.304539315	2.304539315	2.356170473	2.304539315	2.304539315	2.304539315	2.304539315	2.321456479	2.304539315	2.312981144	2.667692111	2.304539315	2.550163756	2.304539315	2.304539315	2.569077382	2.304539315	2.304119635	2.304539315	2.318008106	2.304539315	2.304539315	2.304539315	2.304539315	2.304539315	2.304539315	2.304539315	2.304539315	2.304539315	2.304539315	2.304539315	2.304539315	2.304539315	2.304539315	2.304539315	2.389290894
1553129_at	2.304119635	2.304119635	2.304119635	2.304119635	2.304119635	2.304119635	2.304119635	2.304119635	2.304119635	2.304119635	2.304119635	2.304119635	2.304119635	2.304119635	2.304119635	2.304119635	2.304119635	2.304119635	2.304119635	2.304119635	2.304119635	2.304119635	2.304119635	2.304119635	2.304119635	2.304119635	2.304119635	2.304119635	2.304119635	2.304119635	2.304119635	2.304119635	2.304119635	2.304119635	2.304119635	2.304119635
1553130_at	3.356738225	3.356738225	3.356738225	3.366808262	3.356738225	3.356738225	3.356738225	3.356738225	3.356738225	3.356738225	3.356738225	3.474395266	3.754100209	3.489967554	3.356738225	3.723077809	3.356738225	3.356738225	3.357350206	3.356738225	3.338957862	3.282389587	3.715451238	3.391837132	3.356738225	3.356738225	3.356738225	3.356738225	3.356738225	3.356738225	3.356738225	3.258184323	3.356738225	3.356738225	3.356738225	3.356738225
1553131_a_at	2.340688185	2.304119635	2.304119635	2.304119635	2.304119635	2.304119635	2.674358392	2.355230145	2.304119635	2.304119635	2.304119635	2.30452019	2.304119635	2.304119635	2.304119635	2.304119635	2.304119635	2.304119635	2.304119635	2.304119635	2.304119635	2.304119635	2.355437298	2.304119635	2.306100235	2.304119635	2.499205404	2.304119635	2.304119635	2.304119635	2.304119635	2.304119635	2.304119635	2.304119635	2.304119635	2.304119635
1553132_a_at	5.555755332	6.477460684	7.173495071	6.831204014	5.415926956	7.056050427	3.150513649	7.156700893	6.03242298	6.305646159	5.783161295	6.066458539	6.780290464	5.981361409	6.955617552	6.691066035	8.188898542	7.201189781	6.434607162	6.536979011	7.601622915	7.180399876	6.477456108	6.406950948	6.42793357	5.95980375	5.215733966	6.462475354	6.419393145	6.963785706	6.276179357	5.288483709	7.291437962	7.727474157	5.284551428	7.31803206
1553133_at	8.424250093	7.555295354	8.372032234	8.507937896	8.370154857	8.403787334	8.817074842	7.971433772	8.196984046	8.397972551	8.734157081	7.345286643	6.904898928	7.644097381	6.653445717	6.517442666	6.773776281	8.472242891	8.069721164	8.131881099	7.940671946	7.839157656	8.306121697	8.249319675	7.686493491	8.009793516	8.735000242	8.421595116	8.406365805	7.847251396	8.303954103	8.541514705	7.873284764	7.064185434	8.690341466	9.047614647
1553134_s_at	4.29768143	4.427912794	2.848393437	4.083478446	3.583300619	3.567923787	4.027079768	3.089971851	3.630800361	3.060774825	5.01206484	3.230015593	2.662011337	2.848393437	2.693904087	2.718173632	2.662011337	3.658437222	3.868100288	3.998927563	3.090536716	3.060589129	3.36780417	3.427469878	4.338971219	3.217465538	4.621975949	4.19513192	4.555930868	3.405953318	3.497248144	3.778084989	3.572639879	2.762683948	5.008005092	5.397024255
1553136_at	2.333332484	2.362422764	2.333332484	2.333332484	2.333332484	2.333332484	2.386031376	2.333332484	2.486421428	2.333332484	2.333332484	2.819342497	2.333332484	2.333332484	2.333332484	2.333332484	2.333332484	2.333332484	2.333332484	2.333332484	2.333332484	2.333332484	2.333332484	2.333332484	2.333332484	2.333332484	2.42239371	2.362144639	2.333332484	2.333332484	2.333332484	2.333332484	2.333332484	2.32398468	2.341343937	2.333332484
1553137_s_at	3.025879311	3.051739734	3.051739734	3.052873549	3.055360653	2.734528326	3.089498654	3.115464238	3.314868436	3.052873549	3.637308902	3.052873549	3.052873549	2.975146126	3.052873549	3.052873549	2.761657269	3.392394723	3.055360653	3.575110441	3.391529354	3.200601671	3.348262701	3.052873549	3.055360653	2.406910659	3.394084049	3.215033146	3.584730853	3.119021079	3.052873549	3.052873549	4.103433218	3.096880578	3.574387451	3.930617983
1553138_a_at	2.471437755	2.485247233	2.413555595	2.462272221	2.462272221	2.462272221	2.462272221	2.462272221	2.462272221	2.462272221	2.567100505	2.89787911	2.462272221	2.462272221	2.462272221	2.462272221	2.462272221	2.738219763	2.666340323	2.462272221	2.462272221	2.514327632	2.462272221	2.348340439	2.99063254	2.464346755	2.462272221	2.622911591	2.702628376	2.462272221	2.462272221	2.67706242	2.462272221	2.462272221	2.863074831	2.463459371
1553139_s_at	2.304119635	2.304119635	2.304119635	2.304119635	2.304119635	2.361762417	2.304119635	2.304119635	2.304119635	2.304119635	2.304119635	2.304119635	2.304119635	2.304119635	2.304119635	2.304119635	2.304119635	2.304119635	2.304119635	2.304119635	2.304119635	2.304119635	2.304119635	2.304119635	2.304119635	2.304119635	2.304119635	2.304119635	2.304119635	2.304119635	2.304119635	2.304119635	2.304119635	2.304205994	2.304119635	2.304119635
1553140_at	2.439944326	2.836985539	2.306922071	2.606547088	2.466565572	2.306922071	2.319293279	2.3775773	2.306922071	2.306922071	2.415432302	2.306922071	2.306922071	2.315881325	2.306721752	2.306922071	2.306721752	2.304119635	2.306922071	2.306922071	2.325726018	2.304119635	2.306922071	2.306922071	2.306922071	2.306922071	3.055232057	2.306922071	2.306922071	2.306922071	2.306922071	2.306922071	2.306922071	2.309784193	2.397177763	2.394157942
1553141_at	2.304119635	2.304119635	2.304119635	2.304119635	2.304119635	2.304119635	2.304119635	2.304119635	2.304119635	2.424952584	2.304119635	2.304119635	2.304119635	2.304119635	2.304119635	2.304119635	2.304119635	2.304119635	2.306265842	2.304119635	2.304119635	2.304119635	2.569675298	2.304119635	2.304119635	2.304119635	2.304119635	2.311747073	2.304119635	2.325594122	2.304119635	2.304119635	2.304119635	2.304119635	2.304119635	2.552191366
1553142_at	2.381013801	2.367525942	2.743255465	2.367525942	2.304119635	2.367525942	2.372586463	3.332280853	2.431468517	2.367525942	2.367525942	2.367525942	2.367525942	2.367525942	2.367525942	2.367525942	2.367525942	2.367525942	2.367525942	3.28886481	2.367525942	2.69679138	2.304119635	2.85438122	2.367525942	2.367525942	2.304119635	3.181616918	2.536359368	2.367747724	2.367525942	2.699004492	2.70508845	2.431281233	2.367525942	2.621586391
1553145_at	4.817752966	5.935512374	4.833007423	4.786776863	5.242001919	4.65180096	4.610729232	4.769184613	4.821564921	4.608541242	4.714326996	5.863305187	4.794034249	4.714326996	5.534122106	5.485028929	5.450911532	5.346543406	5.000686552	4.786776863	5.342855852	4.953504607	5.212666524	4.834115398	4.976384555	4.820219226	4.65180096	5.137483013	4.929817099	4.786776863	5.136806036	4.71661503	4.813602843	5.165021075	4.786776863	4.42194567
1553146_at	2.304119635	2.304119635	2.31917159	2.304119635	2.304119635	2.304119635	2.304119635	2.304119635	2.304119635	2.311224758	2.304119635	2.304119635	2.333461829	2.304119635	2.304119635	2.304119635	2.304119635	2.304119635	2.304119635	2.312894464	2.304119635	2.312000319	2.304119635	2.316281549	2.304119635	2.304119635	2.304119635	2.304119635	2.304119635	2.304119635	2.304119635	2.304119635	2.304119635	2.453326335	2.304119635	2.304119635
1553147_at	2.304119635	2.304119635	2.304119635	2.304119635	2.304119635	2.304119635	2.304119635	2.304119635	2.304119635	2.304119635	2.304119635	2.304119635	2.311013061	2.337266861	2.304119635	2.304119635	2.304119635	2.304119635	2.304119635	2.304119635	2.304119635	2.304119635	2.304119635	2.304119635	2.304119635	2.304119635	2.304119635	2.304119635	2.304119635	2.304119635	2.304119635	2.404217965	2.304119635	2.304119635	2.304119635	2.304119635
1553148_a_at	6.742180473	5.989144517	6.427387776	5.498055795	5.62287732	5.183193792	6.603218896	5.72619793	6.133047201	5.047456343	7.112243661	5.550194334	5.700778907	5.853477057	5.585674797	5.146589957	5.192943912	5.401933154	5.943508614	5.969985336	5.746586668	5.412359097	5.168931046	5.519884302	5.815263155	6.526422237	6.048171746	5.700172811	6.04185714	5.723144433	5.737243983	6.950054174	5.745442199	5.526538146	6.651649005	6.458510347
1553150_at	4.195840562	3.94931475	4.136981931	3.278541902	4.103897224	3.52928498	5.469683301	4.103897224	3.94931475	3.329976448	5.472008718	4.103897224	3.94499517	4.247057632	5.554299529	4.12516306	3.857329259	4.112729757	4.103897224	5.57415016	4.476839542	4.103897224	4.094909361	3.844487805	4.103897224	4.775165735	5.181771451	4.966697581	4.837971149	4.693142755	3.108623421	4.928793369	4.269416929	2.808464078	5.378145547	5.598981953
1553151_at	2.304119635	2.304119635	2.304119635	2.304119635	2.304119635	2.304119635	2.304119635	2.304119635	2.304119635	2.304119635	2.304119635	2.304119635	2.304119635	2.304119635	2.304119635	2.304119635	2.304119635	2.304119635	2.304119635	2.304119635	2.304119635	2.304119635	2.304119635	2.419562888	2.304119635	2.304119635	2.304119635	2.308312272	2.304119635	2.304119635	2.304119635	2.304119635	2.304119635	2.304119635	2.304119635	2.312902402
1553153_at	2.304119635	2.304119635	2.304119635	2.705546332	2.304119635	2.304119635	2.304119635	2.304119635	2.304119635	2.304119635	2.564020437	2.337715721	2.501563025	2.306720053	2.304119635	2.304119635	2.304119635	2.304119635	2.304119635	2.304119635	2.304119635	2.304119635	2.304119635	2.380292248	2.304119635	2.304119635	2.304119635	2.304119635	2.304119635	2.358063597	2.304119635	2.304119635	2.347928987	2.304119635	2.590519351	2.304119635
1553155_x_at	2.304119635	2.304119635	2.346012359	2.653999609	2.562113221	2.304119635	2.855819933	2.304119635	2.407938855	2.304119635	2.304119635	2.304119635	2.304119635	2.304119635	2.304119635	2.304119635	2.394183872	2.304119635	2.304119635	2.304119635	2.312853611	2.304119635	2.304119635	2.734808937	2.304119635	2.304119635	2.304119635	2.304119635	2.304119635	2.304119635	2.704024326	2.304119635	2.463210592	2.304119635	2.372205046	2.304119635
1553156_at	2.304119635	2.304119635	2.304119635	2.304119635	2.304119635	2.304119635	2.304119635	2.304119635	2.304119635	2.314699574	2.304119635	2.304119635	2.304119635	2.304119635	2.304119635	2.304119635	2.304119635	2.304119635	2.310532243	2.304119635	2.304119635	2.304119635	2.698136569	2.304119635	2.304119635	2.304119635	2.304119635	2.362499592	2.304119635	2.304119635	2.304119635	2.304119635	2.304119635	2.304119635	2.304119635	2.304119635
1553157_at	2.348986167	2.305169518	2.332738148	2.304968159	2.304968159	2.304968159	3.486186764	2.304968159	2.304968159	2.542580479	2.407233955	2.304968159	2.304968159	2.304517163	2.304968159	2.339910826	2.304968159	2.304968159	2.304968159	2.304968159	2.304517163	2.304968159	2.304517163	2.32386832	2.320293018	2.335890106	2.304968159	2.304968159	2.553126272	2.304968159	2.676339914	2.304968159	2.304968159	2.304968159	2.304968159	2.450682699
1553158_at	9.478913318	9.592036326	9.104947243	9.160444803	9.56330091	6.531656106	8.96788415	7.983671453	9.677288083	9.020513646	10.04685166	8.733894118	8.156495783	7.07378467	7.886409643	8.177771794	7.934699587	7.268790854	7.879218114	8.684161206	7.746749482	7.561983543	9.39772184	8.574685262	8.806255208	9.346773171	9.480640099	8.517269114	8.918872014	8.430469101	9.468612044	9.326531426	9.155896613	8.665684404	9.544002764	9.632841587
1553159_at	2.9063711	2.9063711	2.9063711	2.9063711	2.922133013	2.9063711	2.9063711	2.9063711	2.9063711	2.91822724	2.9063711	2.9063711	2.9063711	2.911613135	2.9063711	3.033355603	2.9063711	2.646620949	2.9063711	2.9063711	2.9063711	2.9063711	2.9063711	2.9063711	3.218555445	2.914705796	2.9063711	2.922821827	2.9063711	2.9063711	2.9063711	2.9063711	2.9063711	2.9063711	3.251016013	2.9063711
1553162_x_at	2.776056786	2.736895	2.736895	2.862765663	3.149764322	3.322798348	2.497851449	2.736895	2.618756251	2.741427075	2.736895	2.733636913	2.736895	2.768665766	3.244937733	2.736895	2.937596363	3.103186633	3.237909349	2.736895	2.733636913	3.274427905	2.733636913	2.891888114	2.736895	2.666139085	2.578413569	2.679353168	2.736895	2.861198793	3.35202709	2.589281577	2.550807502	2.75313511	2.798698473	3.330993245
1553163_at	2.304140203	2.304140203	2.368120267	2.304140203	2.304140203	2.304140203	2.304140203	2.304140203	2.304140203	2.314521224	2.304140203	2.318862715	2.304140203	2.304140203	2.304140203	2.304140203	2.304140203	2.304140203	2.304140203	2.304140203	2.304140203	2.304140203	2.304140203	2.304140203	2.328841564	2.304140203	2.644263026	2.336750544	2.304140203	2.304140203	2.304140203	2.304140203	2.304140203	2.47620465	2.304140203	2.304140203
1553165_at	4.935375192	5.776647772	4.562438544	5.058888851	5.346670331	4.240414347	3.972955	4.889975058	4.23325491	4.13112969	4.323078421	6.369511454	4.200734967	4.7126166	4.706342357	5.266435757	4.474043578	5.30178301	5.158761482	4.141688579	5.490059575	4.505587657	4.532433577	4.069720941	4.575371301	3.712459249	4.369704485	4.897745816	4.503047323	4.432936111	4.530441589	4.345634916	4.517182183	5.007243653	3.91095475	4.474043578
1553166_at	2.304119635	2.304119635	2.304119635	2.307295972	2.304119635	2.304119635	2.304119635	2.304119635	2.304119635	2.304119635	2.304119635	2.304119635	2.304119635	2.304119635	2.304119635	2.304119635	2.304119635	2.304119635	2.304119635	2.304119635	2.304119635	2.304119635	2.304119635	2.304119635	2.304119635	2.304119635	2.304119635	2.304119635	2.304119635	2.391274888	2.304119635	2.304119635	2.304119635	2.304119635	2.304119635	2.304119635
1553167_a_at	2.378263218	2.449778552	2.639592874	2.378263218	2.449264941	2.358216489	2.322000532	2.518111227	3.097090517	2.318709373	3.227742145	3.223735584	2.381381757	2.368206118	3.358090257	2.5632128	2.547562771	3.298508037	2.477134431	3.018059605	2.331988363	2.368206118	2.72320219	2.402553846	2.368206118	3.256961715	3.562597628	2.489331236	4.447511779	2.368206118	2.378263218	2.368206118	2.670932366	4.148619471	2.413592391	4.050786642
1553168_at	2.304119635	2.304119635	2.304119635	2.304119635	2.304119635	2.304119635	2.304119635	2.304119635	2.304119635	2.304119635	2.304119635	2.304119635	2.304119635	2.304119635	2.304119635	2.304119635	2.304119635	2.304119635	2.304119635	2.304119635	2.304119635	2.304119635	2.304119635	2.304119635	2.304119635	2.304119635	2.304119635	2.304119635	2.304119635	2.304119635	2.304119635	2.304119635	2.304119635	2.304119635	2.304119635	2.304119635
1553169_at	2.304119635	2.304119635	2.304119635	2.304119635	2.532017809	2.304119635	2.304119635	2.304119635	2.304119635	2.304119635	2.304119635	2.304119635	2.304119635	2.304119635	2.304119635	2.304119635	2.304119635	2.304119635	2.304119635	2.304119635	2.304119635	2.304119635	2.304119635	2.304119635	2.304119635	2.304119635	2.304119635	2.304119635	2.304119635	2.304119635	2.304119635	2.304119635	3.355911188	2.304119635	2.308169719	2.304119635
1553171_x_at	2.304119635	2.304119635	2.304119635	2.304119635	2.304119635	2.304119635	2.304119635	2.304119635	2.304119635	2.304119635	2.304119635	2.304119635	2.304119635	2.304119635	2.304119635	2.304119635	2.304119635	2.304119635	2.304119635	2.304119635	2.304119635	2.304119635	2.304119635	2.304119635	2.304119635	2.304119635	2.304119635	2.304119635	2.304119635	2.304119635	2.304119635	2.304119635	2.304119635	2.304119635	2.304119635	2.304119635
1553172_at	3.869687336	3.553530985	4.345237849	4.317282437	3.869687336	4.534937727	3.253253337	4.166921061	3.815481145	4.262236061	3.334907863	3.869687336	3.760973285	3.573255499	4.246207076	3.856912075	4.515990213	3.869687336	3.815481145	4.201400187	4.803374825	4.239648806	4.092129315	4.61970738	3.815481145	3.729434457	3.869687336	4.307769432	3.869687336	4.024494827	4.096726127	3.472688715	4.16036077	3.815481145	3.802850159	3.684356847
1553174_at	2.307402193	2.307402193	2.307402193	2.307402193	2.307402193	2.307402193	2.307402193	2.307402193	2.307402193	2.307402193	2.357228553	2.307402193	2.307402193	2.307402193	2.307402193	2.307402193	2.307402193	2.307402193	2.307402193	2.307402193	2.307402193	2.307402193	2.307402193	2.307402193	2.307402193	2.307402193	2.307402193	2.307402193	2.307402193	2.307402193	2.307402193	2.307402193	2.307402193	2.307402193	2.307402193	2.307402193
1553175_s_at	2.307877877	2.422936975	2.307877877	2.307877877	2.307877877	2.324765945	2.341153405	2.307877877	2.307877877	2.307877877	2.307877877	2.349056415	2.307877877	2.307877877	2.307877877	2.307877877	2.307877877	2.307877877	2.30541878	2.541036801	2.363443359	2.307877877	2.307877877	2.307877877	2.309910065	2.307877877	2.307877877	2.307877877	2.307877877	2.307877877	2.307877877	2.462295699	2.307877877	2.307877877	2.307877877	2.307877877
1553176_at	3.262317148	2.304119635	2.430483507	2.304119635	2.372520809	2.53114026	2.304119635	2.712236343	3.581287782	2.430483507	4.056024852	3.38738858	3.812428802	2.486737801	4.631215192	3.344378841	2.32443105	3.464023152	2.479592178	3.234999411	3.18830249	2.484089597	2.479592178	2.479592178	3.407953233	2.479592178	2.479592178	2.517403727	2.478832024	2.542276506	2.317993645	2.955159913	2.484089597	2.770731438	2.479592178	2.718881014
1553177_at	6.105074505	2.599634338	6.615407125	6.138939767	6.584777809	6.609851914	2.304119635	7.551758457	7.000670502	2.304119635	7.58783985	6.985865526	7.033362016	6.419758752	8.191509108	7.568916452	6.125478159	6.442132078	5.78458601	6.433626825	7.075377246	6.078555371	6.724403578	4.335035334	7.61075748	5.944760605	4.975776696	6.333087487	4.222475638	7.114294036	5.583246629	6.63440306	5.345621274	6.630040782	3.14348822	6.410041026
1553178_a_at	2.304119635	2.304119635	2.304119635	2.304678433	2.304119635	2.304119635	2.304119635	2.304119635	2.304119635	2.304119635	2.304119635	2.304119635	2.304119635	2.304119635	2.304119635	2.304119635	2.304119635	2.304119635	2.304119635	2.304119635	2.367722129	2.304119635	2.304119635	2.304119635	2.304119635	2.304119635	2.304119635	2.304119635	2.304119635	2.304119635	2.304119635	2.304119635	2.304119635	2.304119635	2.371878001	2.304119635
1553179_at	2.304119635	2.304119635	2.304119635	2.304119635	2.304119635	2.304119635	2.407712584	2.304119635	2.304119635	2.304119635	2.304119635	2.305933323	2.304119635	2.304119635	2.304119635	2.304119635	2.304119635	2.304119635	2.304119635	2.304119635	2.304119635	2.304119635	2.304119635	2.304119635	2.304119635	2.304119635	2.304119635	2.304119635	2.304119635	2.304119635	2.304119635	2.304119635	2.304119635	2.311959345	2.304119635	2.304119635
1553180_at	2.304119635	2.304119635	2.304119635	2.322364133	2.304119635	2.304119635	2.304119635	2.304119635	2.304119635	2.304119635	2.304119635	2.304119635	2.304119635	2.304119635	2.304119635	2.304119635	2.304119635	2.304119635	2.304119635	2.304119635	2.304119635	2.304119635	2.664861052	2.304119635	2.304119635	2.365755174	2.310822088	2.378065136	2.304119635	2.340265868	2.304119635	2.304119635	2.317747709	2.304119635	2.304119635	2.304119635
1553181_at	2.304119635	2.304119635	2.304119635	2.304119635	2.304119635	2.304119635	2.304119635	2.304119635	2.304119635	2.304119635	2.304119635	2.304119635	2.304119635	2.304119635	2.304119635	2.304119635	2.304119635	2.304119635	2.304119635	2.304119635	2.304119635	2.309752658	2.432241991	2.304119635	2.304119635	2.304119635	2.304119635	2.304119635	2.304119635	2.304119635	2.304119635	2.304119635	2.304119635	2.304119635	2.304119635	2.304119635
1553183_at	2.304119635	2.304119635	2.304119635	2.304119635	2.304119635	2.304119635	2.304119635	2.304119635	2.304119635	2.304119635	2.304119635	2.304119635	2.304119635	2.304119635	2.562954802	2.309250267	2.304119635	2.304119635	2.304119635	2.304119635	2.304119635	2.304119635	2.304119635	2.304119635	2.304119635	2.304119635	2.304119635	2.304119635	2.304119635	2.304119635	2.304119635	2.304119635	2.304119635	2.304119635	2.304119635	2.304119635
1553185_at	11.36764054	10.91548202	8.214339508	9.541291937	8.455524038	10.24110598	10.12294423	10.04356568	9.866481791	8.01123552	6.065274354	8.352526331	8.267143681	8.224162115	7.724343715	9.15169044	9.87905751	10.95131926	10.36194592	9.854075718	10.62364475	9.863749004	4.758438811	9.853941005	10.64226053	10.16950833	7.509970296	9.471502985	10.74271795	10.03318936	10.21032413	10.65660699	6.312440806	6.154112538	11.45436312	7.639347893
1553186_x_at	11.15663456	10.74714096	8.048160491	9.422777833	8.297826201	9.870333157	10.01644674	9.702203871	9.903555259	7.109667456	5.966850788	8.396661236	8.105790449	8.185381976	7.518428854	8.85891608	9.626746383	10.81616878	10.09560468	9.556179679	10.55893307	9.762622546	4.955796051	9.339171204	10.71835887	9.981708819	7.553420495	9.245565982	10.29765302	9.877760708	10.03120356	10.57006623	5.569202569	6.217357982	11.19847707	7.250810176
1553188_s_at	2.304119635	2.304119635	2.383009069	2.304119635	2.304119635	2.304119635	2.304119635	2.304119635	2.304119635	2.304119635	2.304119635	2.304119635	2.304119635	2.304119635	2.304119635	2.304119635	2.304119635	2.304119635	2.304119635	2.304119635	2.304119635	2.304119635	2.304119635	2.304119635	2.304119635	2.306279167	2.304119635	2.304119635	2.304119635	2.420804931	2.304119635	2.304119635	2.304119635	2.304119635	2.315525066	2.304119635
1553190_s_at	2.6762186	2.6762186	2.942282631	2.6762186	2.684821455	3.429143591	2.681127555	3.09485304	3.029493343	2.6762186	3.254202659	2.6762186	2.6762186	2.6762186	2.939899406	2.903207938	2.737730155	2.360367369	2.677016474	2.486111879	2.486111879	2.6762186	2.6762186	2.6762186	3.052561171	2.800592158	3.417637209	2.6762186	3.064698547	3.023456704	2.609461392	2.6762186	2.6762186	2.697948716	2.822519452	2.667615745
1553191_at	2.304119635	2.304119635	2.304119635	2.304119635	2.304119635	2.304119635	2.304119635	2.304119635	2.304119635	2.304119635	2.304119635	2.304119635	2.304119635	2.304119635	2.304119635	2.304119635	2.304119635	2.304119635	2.304119635	2.304119635	2.304119635	2.304119635	2.304119635	2.304119635	2.304119635	2.304119635	2.304119635	2.304119635	2.304119635	2.304119635	2.304119635	2.304119635	2.304119635	2.304119635	2.304119635	2.304119635
1553192_at	2.542794674	2.732559228	2.367147085	2.778468688	2.39669812	2.951964347	2.518079999	2.450893695	2.450893695	2.397587687	2.469100764	2.360978933	2.399376554	2.304119635	2.450893695	2.351481483	3.004581035	2.564364292	2.304119635	2.621985293	3.428666801	2.450893695	2.450893695	2.450893695	2.450893695	3.377028373	3.164609459	3.282040879	3.564570644	2.450893695	2.707500113	2.911718704	2.909001832	2.983491718	2.900253711	2.304119635
1553193_at	3.531476735	3.531476735	3.739283521	3.806726927	3.704592161	4.242587867	2.866734648	3.664121449	3.618916214	3.531476735	3.704259978	3.65707386	3.618916214	3.361711325	3.622001009	3.702515116	4.347866126	3.981981168	3.426620778	3.622001009	3.622001009	3.92764398	3.686290039	3.533508145	3.618916214	4.066140817	4.491676837	4.091545041	4.077209349	3.645862367	3.307688575	3.895602869	3.90434262	3.903831892	3.508312885	3.16443264
1553194_at	2.304119635	2.304119635	2.304119635	2.304119635	2.304119635	2.304119635	2.347947179	2.304119635	2.304119635	2.304119635	2.304119635	2.304119635	2.304119635	2.304119635	2.304119635	2.304119635	2.304119635	2.304119635	2.304119635	2.304119635	2.304119635	2.304119635	2.304119635	2.304119635	2.304119635	2.304119635	2.304119635	2.304119635	2.304119635	2.304119635	2.304119635	2.304119635	2.304119635	2.307852478	2.304119635	2.304119635
1553196_a_at	2.785654582	2.795321224	2.793435444	2.785654582	2.47139159	2.795321224	2.825150735	2.785654582	2.793435444	2.793435444	2.785654582	2.793435444	2.795321224	2.795321224	3.303734218	2.795321224	2.931719895	5.213154278	2.677527802	2.795321224	3.683729716	3.481459174	2.795321224	2.511689145	3.26912525	3.847282578	2.785654582	3.588628103	2.795321224	2.34837938	2.793435444	2.785654582	3.392004986	2.835090816	2.304119635	2.795321224
1553197_at	2.304119635	2.304119635	2.304119635	2.304119635	2.304119635	2.304119635	2.304119635	2.304119635	2.304119635	2.304119635	2.304119635	2.304119635	2.304119635	2.304119635	2.304119635	2.304119635	2.304119635	2.304119635	2.304119635	2.304119635	2.304119635	2.304119635	2.304119635	2.378008664	2.304119635	2.304119635	2.304119635	2.304119635	2.304119635	2.304119635	2.758315786	2.304119635	2.304119635	2.304119635	2.5657863	2.304119635
1553199_at	2.304119635	2.304119635	2.431158338	2.304119635	2.304119635	2.304119635	2.314027375	2.304119635	2.304119635	2.318608675	2.304119635	2.305043687	2.319595581	2.304119635	2.793079882	2.304119635	2.809036185	2.304119635	2.638081844	2.304119635	2.304150155	2.304119635	2.304119635	2.449941577	2.304119635	2.304119635	2.304119635	2.304119635	2.369798507	2.304119635	2.304119635	2.304119635	2.304119635	2.304119635	2.304119635	2.304119635
1553202_at	2.304119635	2.304119635	2.304119635	2.304119635	2.304119635	2.304119635	2.304119635	2.304119635	2.304119635	2.304119635	2.304119635	2.304119635	2.304119635	2.304119635	2.304119635	2.304119635	2.304119635	2.304119635	2.304119635	2.304119635	2.304119635	2.304119635	2.304119635	2.304119635	2.304119635	2.304119635	2.304119635	2.304119635	2.304119635	2.304119635	2.304119635	2.304119635	2.304119635	2.304119635	2.304119635	2.304119635
1553204_at	2.307526198	2.307526198	2.307526198	2.307526198	2.369377405	2.307526198	3.031004073	2.307526198	2.307526198	2.307526198	2.307526198	2.307526198	2.307526198	2.311672878	2.307526198	2.307526198	2.374929588	2.307526198	2.307526198	2.307526198	2.307526198	2.307526198	2.307526198	2.307526198	2.307526198	2.307526198	2.307526198	2.307526198	2.307526198	2.307526198	2.307526198	2.348865825	2.307526198	2.307526198	2.307526198	2.307526198
1553205_at	3.147118264	3.155033916	3.155033916	3.155033916	3.155033916	3.155033916	3.155033916	3.155033916	3.155033916	3.40779804	3.155033916	3.155033916	3.155033916	3.155033916	3.155033916	3.155033916	3.155033916	3.155033916	3.155033916	3.155033916	3.155033916	3.155033916	3.155033916	3.276190104	3.155033916	3.155033916	3.155033916	3.155033916	3.155033916	3.155033916	3.199825588	3.155033916	3.155033916	3.155033916	3.178206988	3.155033916
1553207_at	3.190878221	3.190878221	3.190878221	3.190878221	3.770094101	3.190878221	3.190878221	3.579257876	3.190878221	3.2861874	3.190878221	3.190878221	3.227357189	3.190878221	3.190878221	3.190878221	3.190878221	2.842657684	3.190878221	3.248605211	3.190878221	3.190878221	3.190878221	3.190878221	3.200350876	3.190878221	3.190878221	3.190878221	3.190878221	3.284277688	3.613182663	3.170041316	3.190878221	3.190878221	3.160860915	3.190878221
1553208_s_at	2.304119635	2.304119635	2.304119635	2.304119635	2.304119635	2.304119635	2.304119635	2.304119635	2.304119635	2.304119635	2.304119635	2.304119635	2.304119635	2.383772598	2.304119635	2.304119635	2.304119635	2.304119635	2.304119635	2.304119635	2.304119635	2.304119635	2.304119635	2.304119635	2.30783639	2.304119635	2.304119635	2.304119635	2.304119635	2.304119635	2.304119635	2.304119635	2.304119635	2.304119635	2.304119635	2.304119635
1553209_at	2.304119635	2.304119635	2.304119635	2.304119635	2.304119635	2.304119635	2.304119635	2.304119635	2.304119635	2.304119635	2.304119635	2.304119635	2.304119635	2.304119635	2.304119635	2.304119635	2.304119635	2.304119635	2.304119635	2.304119635	2.304119635	2.304119635	2.304119635	2.304119635	2.304119635	2.304119635	2.304119635	2.304119635	2.304119635	2.304119635	2.304119635	2.304119635	2.304119635	2.304119635	2.304119635	2.304119635
1553211_at	2.304119635	2.304119635	2.304119635	2.304119635	2.304119635	2.304119635	2.304119635	2.304119635	2.304119635	2.336143184	2.304119635	2.304119635	2.304119635	2.304119635	2.304119635	2.304119635	2.304119635	2.304119635	2.304119635	2.304119635	2.304119635	2.304119635	2.304119635	2.304119635	2.304119635	2.304119635	2.304119635	2.304119635	2.304119635	2.304119635	2.304119635	2.304119635	2.304119635	2.304119635	2.304119635	2.304119635
1553212_at	3.331143648	3.387568092	3.387568092	3.305439185	3.387568092	3.356291504	3.387568092	3.387568092	3.450916169	3.844775407	3.418853573	4.01487101	3.387568092	3.387568092	3.356291504	3.389249752	3.669822609	3.305439185	3.305439185	3.387568092	3.01605515	3.387568092	3.419977966	3.387568092	3.580750967	3.387568092	3.387568092	3.383663008	3.305439185	3.387568092	3.387568092	3.387568092	3.387568092	3.387568092	3.387568092	3.393155325
1553213_a_at	2.304119635	2.304119635	2.304119635	2.304119635	2.304119635	2.304119635	2.304119635	2.304119635	2.304119635	2.304119635	2.304119635	2.304119635	2.304119635	2.304119635	2.304119635	2.304119635	2.304119635	2.304119635	2.304119635	2.304119635	2.304119635	2.304119635	2.304119635	2.304119635	2.304119635	2.304119635	2.304119635	2.304119635	2.304119635	2.304119635	2.304119635	2.304119635	2.304119635	2.304119635	2.304119635	2.304119635
1553214_a_at	3.262955318	4.008388591	2.925780578	4.30729696	2.850352074	4.408162281	3.493679744	3.915702031	4.354288691	2.790887495	2.422306497	2.985904325	2.790887495	2.850632923	3.124533226	3.372917309	2.850632923	3.504954661	2.985904325	4.235566621	4.514149427	3.836526677	2.686223951	3.021767455	3.055474019	3.042019139	2.306344896	3.917958937	3.055024041	3.478816248	5.278735715	3.256507387	3.01204813	2.985904325	3.380516257	2.934700088
1553215_s_at	2.989127072	2.989127072	2.989127072	3.381695267	2.989127072	2.99875308	4.052108933	3.293047364	3.479321077	2.989127072	2.989127072	2.989127072	2.989127072	3.037915224	3.367354737	2.989127072	2.941394282	2.989169289	3.776708762	3.295273309	2.989127072	2.943778583	2.989127072	3.467438953	3.073938554	2.989127072	2.989127072	3.34458265	3.217340778	2.989127072	3.26462481	2.989127072	3.045315647	2.989127072	3.031907652	3.085482962
1553216_at	3.128359426	2.756140564	2.813019961	2.93803354	2.862590658	3.183156281	3.185349757	3.183156281	2.930875415	3.183156281	3.341030708	3.235455392	3.301069386	2.985676736	4.201257587	2.985676736	2.985676736	3.268328046	2.777862985	3.94404327	3.985363273	3.300502498	3.183156281	3.066657679	2.756140564	3.321245297	3.446464815	3.183156281	3.695969251	3.47624994	2.592041838	3.768212057	4.20462455	3.183156281	3.183156281	3.106547774
1553217_s_at	2.5047973	2.448711212	2.830955882	2.531440106	2.636309115	2.646376984	2.431251729	2.649721026	2.944822687	2.646376984	2.646376984	3.431723431	3.200444029	2.646376984	3.839975915	2.694581733	2.646376984	2.699043555	2.646376984	3.62432833	2.927756147	2.646376984	2.646376984	2.646376984	2.646376984	2.654133419	2.757866312	2.646376984	2.636309115	2.740421108	2.321778974	2.646376984	3.787862157	3.493286104	2.636309115	2.646376984
1553218_a_at	5.110012447	5.38815828	5.1623753	4.949844044	4.621644054	6.400300214	4.069136392	5.351935541	5.462513134	5.301037664	5.197293601	5.464752616	6.009371679	6.001814628	6.747074212	6.238812013	6.169125704	6.338719101	5.76301225	5.705564425	6.318596546	5.962703665	5.8138836	5.510402944	5.196015431	6.035111564	5.405672889	5.782903536	6.082495235	5.667122761	4.664828508	4.655228344	6.483777772	6.624660275	5.654873798	5.685831786
1553219_a_at	2.304119635	2.310680307	2.304119635	2.304119635	2.304119635	2.304119635	2.318225787	2.304119635	2.304119635	2.304119635	2.304119635	2.304119635	2.304119635	2.304119635	2.304119635	2.304119635	2.304119635	2.852028944	2.314427478	2.359661005	2.304119635	2.304119635	2.304119635	2.304119635	2.304119635	2.304119635	2.304119635	2.34461846	2.304119635	2.304119635	2.304119635	2.304119635	2.311971829	2.331949616	2.304119635	2.304119635
1553220_at	4.047940171	4.050002184	4.257490318	4.053235115	3.573223125	4.053235115	4.047940171	4.14032876	4.004552958	3.573223125	3.211474603	3.843568993	4.062751076	4.003456684	4.081164509	4.053235115	4.205255684	4.416961568	4.007848957	4.180336964	4.053235115	4.243490961	4.053235115	4.053235115	4.003456684	4.793415328	4.948241121	4.94490092	4.115710064	4.130586469	4.203209935	4.003456684	4.290953272	4.166978032	4.052440226	4.884123674
1553221_at	2.310664332	2.304119635	2.560027684	2.364257885	2.310664332	2.310664332	2.310664332	2.310664332	2.310664332	2.310664332	2.309237583	2.484629644	2.409598732	2.326291177	2.312800475	2.310664332	2.310664332	2.310664332	2.304119635	2.311322443	2.381050784	2.310664332	2.310664332	2.310664332	2.310664332	2.310664332	2.310664332	2.310664332	2.309237583	2.372971866	2.310664332	2.310664332	2.310664332	2.523134541	2.310664332	2.31312969
1553222_at	3.337428899	3.831788385	2.783861054	2.790331001	4.201991233	2.655489259	3.505555583	3.596688623	2.763049795	2.808275161	3.260521263	3.477182815	3.827137861	2.790331001	3.141861508	2.986830418	2.790331001	2.783861054	2.7737889	2.987797438	2.782898823	2.790331001	3.24603414	3.185603802	2.987797438	3.780031425	4.082620727	2.790331001	3.003710962	3.95166024	3.217144772	2.987797438	3.000255292	2.867724983	3.190547318	2.90136997
1553224_at	2.304119635	2.304119635	2.304119635	2.304119635	2.304119635	2.304119635	2.304119635	2.304119635	2.304119635	2.304119635	2.304119635	2.304119635	2.304119635	2.309019498	2.304119635	2.304119635	2.304119635	2.304119635	3.039525071	2.304119635	2.304119635	2.304119635	2.304119635	2.304119635	2.304119635	2.304119635	2.304119635	2.304119635	2.304119635	2.304119635	2.304119635	2.304119635	2.304119635	2.304119635	2.304119635	2.304119635
1553225_s_at	4.732002235	4.955384072	4.319497745	4.2522024	3.759690908	4.400352336	5.232014514	4.951126994	4.730482068	4.63698799	4.433299768	5.22461751	5.58223983	4.72083694	5.259317082	4.75351072	3.750655852	4.52007075	4.141579036	4.282545456	5.206137646	4.575207173	4.730482068	4.110313172	4.645778322	4.399645163	5.309303929	5.109608342	5.260849921	4.985458439	4.053821546	5.15438275	5.474974591	5.670061513	4.778495529	5.713512552
1553226_at	2.304119635	2.304119635	2.304119635	2.304119635	2.304119635	2.304119635	2.304119635	2.304119635	2.304119635	2.304119635	2.304119635	2.304119635	2.304119635	2.304119635	2.304119635	2.304119635	2.304119635	2.304119635	2.304119635	2.304119635	2.304119635	2.304119635	2.304119635	2.304119635	2.304119635	2.304119635	2.304119635	2.304119635	2.304119635	2.304119635	2.304119635	2.304119635	2.304119635	2.304119635	2.304119635	2.304119635
1553227_s_at	5.732010207	5.368738912	5.88847751	5.915236738	5.087992644	5.662636351	5.816310646	5.355363183	5.205970437	5.838091763	6.222358182	5.25913917	5.799441117	6.041918168	6.105655277	5.543202948	5.987098774	5.579886274	5.648112789	5.862729654	5.877358248	5.5824684	5.93307699	5.466343255	5.431025057	5.431025057	5.556105874	5.400533677	5.790241444	5.431025057	5.690265412	5.02330113	6.261241872	6.380729785	5.635323255	6.194948817
1553228_at	2.304119635	2.304119635	2.304119635	2.304119635	2.304119635	2.304119635	2.304119635	2.304119635	2.304119635	2.304119635	2.304119635	2.581170628	2.304119635	2.304119635	2.304119635	2.304119635	2.304119635	2.304119635	2.304119635	2.304119635	2.304119635	2.304119635	2.304119635	2.304119635	2.304119635	2.304119635	2.309582996	2.304119635	2.304119635	2.304119635	2.304119635	2.304119635	2.304119635	2.304119635	2.304119635	2.304119635
1553229_at	2.304119635	2.304119635	2.304119635	2.304119635	2.304119635	2.304119635	2.304119635	2.304119635	2.304119635	2.304119635	2.304119635	2.305324623	2.304119635	2.304119635	2.304119635	2.304119635	2.304119635	2.304119635	2.304119635	2.304119635	2.304119635	2.304119635	2.304119635	2.304119635	2.304119635	2.304119635	2.304119635	2.304119635	2.304119635	2.304119635	2.304119635	2.304119635	2.397885207	2.304119635	2.304119635	2.304119635
1553232_at	2.47955028	2.467226784	2.47955028	2.47955028	2.47955028	2.461899507	2.47955028	2.47955028	2.47955028	2.47955028	2.463702176	2.463702176	2.867587232	2.739253927	2.491873776	2.62118777	2.47955028	2.47955028	2.47955028	2.47955028	2.503477736	2.47955028	2.672784309	2.47955028	2.47955028	2.463702176	2.47955028	2.47955028	2.47955028	2.47955028	2.47955028	2.463702176	2.47955028	2.47955028	3.058375261	2.463702176
1553234_at	2.304119635	2.304119635	2.312509981	2.304119635	2.304119635	2.304119635	2.304119635	2.304119635	2.304119635	2.304119635	2.382167717	2.304119635	2.304119635	2.304119635	2.304119635	2.304119635	2.304119635	2.304119635	2.304119635	2.304119635	2.304119635	2.304119635	2.304119635	2.304119635	2.304119635	2.304119635	2.453270456	2.304119635	2.304119635	2.304119635	2.304119635	2.304119635	2.304119635	2.304119635	2.381890516	2.304119635
1553235_at	2.304119635	2.304119635	2.304119635	2.304119635	2.304119635	2.304119635	2.304119635	2.304119635	2.304119635	2.304119635	2.304119635	2.304119635	2.304119635	2.304119635	2.304119635	2.304119635	2.304119635	2.304119635	2.304119635	2.304119635	2.304119635	2.347880806	2.304119635	2.304119635	2.324903902	2.304119635	2.304119635	2.304119635	2.304119635	2.304119635	2.304119635	2.304119635	2.304119635	2.304119635	2.306431595	2.304119635
1553237_x_at	2.304119635	2.304119635	2.304119635	2.304119635	2.338717584	2.304119635	2.304119635	2.304119635	2.304119635	2.417534055	2.304119635	2.304119635	2.349879674	2.304119635	2.304119635	2.314833337	2.304119635	2.304119635	2.304119635	2.304119635	2.304119635	2.304119635	2.304119635	2.304119635	2.304119635	2.304119635	2.304119635	2.304119635	2.304119635	2.304119635	2.304119635	2.304119635	2.304119635	2.304119635	2.304119635	2.304119635
1553238_a_at	2.308422522	2.308422522	2.919667143	2.733590126	2.308422522	2.308422522	2.357336417	2.495319416	2.308422522	2.308422522	2.452499353	2.311050509	2.47077476	2.308422522	2.308422522	2.308422522	2.308422522	2.308422522	2.308422522	2.326919537	2.308422522	2.927745748	2.308422522	3.06419745	2.308422522	2.310424221	2.429563569	2.308422522	2.308422522	2.308422522	2.308422522	2.308422522	2.308422522	2.308422522	2.308422522	2.486742279
1553239_at	2.360956534	2.360887899	2.353826773	2.360887899	2.804984594	2.360887899	2.360887899	2.360887899	2.360887899	2.751002088	2.385189294	2.360887899	2.360887899	2.361665112	2.360887899	2.360887899	2.824947594	2.360887899	2.360887899	2.360887899	2.36885707	2.360887899	2.750638873	2.360887899	2.360887899	2.360887899	2.360887899	2.360887899	2.336586503	2.304119635	2.394746218	2.360887899	2.465989662	2.304119635	2.360887899	2.471061231
1553241_at	2.328372693	2.328372693	2.328372693	2.328372693	2.328372693	2.328372693	2.328372693	2.328372693	2.328372693	2.328372693	2.328372693	2.328372693	2.328372693	2.328372693	2.328372693	2.328372693	2.328372693	2.328372693	2.328372693	2.328372693	2.328372693	2.477228823	2.328372693	2.330955915	2.328372693	2.328372693	2.564616046	2.328372693	2.328372693	2.328372693	2.328372693	2.328372693	2.858091606	2.328372693	2.328372693	2.408544705
1553243_at	2.304119635	2.304119635	2.304119635	2.304119635	2.304119635	2.304119635	2.64968904	2.304119635	2.304119635	2.304119635	2.304119635	2.304119635	2.304119635	2.410018233	2.304119635	2.304119635	2.584212651	2.304119635	2.304119635	2.304119635	2.304119635	2.304119635	2.304119635	2.304119635	2.483767707	2.304119635	2.304119635	2.304119635	2.304119635	2.304119635	2.381295236	2.305244969	2.304119635	2.304119635	2.304119635	2.304119635
1553244_at	2.304119635	2.304119635	2.386409616	2.304119635	2.304119635	2.401685501	2.304119635	2.307729746	2.304119635	2.304119635	2.304119635	2.304119635	2.304119635	2.304119635	2.304976619	2.496154176	2.321807685	2.304119635	2.304119635	2.304119635	2.304119635	2.304119635	2.304119635	2.495752776	2.318342859	2.304119635	2.3135966	2.304119635	2.304119635	2.304119635	2.314027375	2.304119635	2.304119635	2.304119635	2.304119635	2.340713989
1553246_a_at	2.304119635	2.38580349	2.353196813	2.304119635	2.304119635	2.304119635	2.701523072	2.30548966	2.304119635	2.304119635	2.304119635	2.305854611	2.304119635	2.304119635	2.304119635	2.304119635	2.315045748	2.304122562	2.304119635	2.304119635	2.304119635	2.304119635	2.304119635	2.306935335	2.304119635	2.304119635	2.304119635	2.304119635	2.304119635	2.304119635	2.304119635	2.304119635	2.304119635	2.304119635	2.304119635	2.304119635
1553247_a_at	2.304119635	2.304119635	2.354936049	2.304119635	2.304119635	2.304119635	2.304119635	2.39262188	2.304119635	2.304119635	2.304119635	2.304119635	2.579705091	2.304119635	2.304119635	2.304119635	2.473608137	2.304119635	2.304119635	2.304119635	2.304119635	2.858680805	2.304119635	2.304119635	2.304119635	2.304119635	2.304119635	2.304119635	2.304119635	2.304119635	2.304119635	2.304119635	3.087857775	2.334704824	2.304119635	2.304119635
1553248_at	2.955468302	2.880810447	2.880810447	2.919473209	2.880810447	2.880810447	2.884531995	2.612509201	2.880810447	2.880810447	2.880810447	2.880810447	2.880810447	2.880810447	2.880810447	2.880810447	3.125430502	2.881331852	3.357448892	2.880810447	2.880810447	3.228527161	2.880810447	2.880810447	3.168045284	2.880810447	2.880810447	2.880810447	2.880810447	2.880810447	2.880810447	3.125844113	2.880810447	2.581447798	2.880810447	2.880810447
1553249_at	2.304119635	2.361780578	2.304119635	2.304119635	2.304119635	2.304119635	2.304119635	2.304119635	2.334593787	2.304119635	2.304119635	2.304119635	2.304119635	2.304119635	2.304631612	2.304119635	2.304119635	2.304119635	2.328642693	2.304250521	2.304119635	2.306116218	2.304119635	2.304119635	2.31840924	2.304119635	2.304119635	2.304609517	2.419501729	2.304119635	2.304119635	2.304119635	2.304119635	2.304119635	2.305678602	2.304119635
1553252_a_at	8.039013166	7.867299958	5.077788676	7.855922179	5.82425097	6.907096302	8.33345594	7.64047959	7.950807056	5.410031121	3.978083019	5.438848736	4.766469137	5.761002773	4.571823983	4.62774646	4.840253281	7.596149166	7.786028666	8.351066785	8.229546493	7.056277138	3.55628346	8.238352676	7.817974673	8.592280805	3.903181179	7.126127747	8.049764121	7.720533692	8.436313211	8.765521469	3.09745564	5.263006234	8.816450151	4.8766533
1553253_at	2.304119635	2.304119635	2.304119635	2.304119635	2.304119635	2.304119635	2.304119635	2.304119635	2.304119635	2.304119635	2.304119635	2.304119635	2.304119635	2.304119635	2.304119635	2.304119635	2.304119635	2.304119635	2.304119635	2.304119635	2.304119635	2.304119635	2.304119635	2.304119635	2.304119635	2.304119635	2.304119635	2.304119635	2.304119635	2.304119635	2.304119635	2.304119635	2.304119635	2.304119635	2.304119635	2.304119635
1553254_at	2.304119635	2.304119635	2.304119635	2.304119635	2.304119635	2.304119635	2.304119635	2.304119635	2.304119635	2.304119635	2.602463388	2.33197299	2.304119635	2.304119635	2.304119635	2.304119635	2.304119635	2.304119635	2.304119635	2.304119635	2.304119635	2.304119635	2.304119635	2.304119635	2.304119635	2.304119635	2.304119635	2.304119635	2.304119635	2.304119635	2.304119635	2.304119635	2.304119635	2.304119635	2.304119635	2.307315333
1553255_at	2.304119635	2.430271218	2.304119635	2.304119635	2.304119635	2.304119635	2.321707579	2.304119635	2.322349767	2.304119635	2.304119635	2.328896968	2.304119635	2.304119635	2.304119635	2.304119635	2.304119635	2.304119635	2.304119635	2.304119635	2.304119635	2.304119635	2.322485247	2.304119635	2.662918018	2.304119635	2.304119635	2.304119635	2.304119635	2.304119635	2.304119635	2.304119635	2.304119635	2.304119635	2.31526965	2.304119635
1553257_at	2.304119635	2.304119635	2.304119635	2.304119635	2.304119635	2.304119635	2.304119635	2.304119635	2.304119635	2.304119635	2.304119635	2.304119635	2.304119635	2.304119635	2.304119635	2.304119635	2.311796523	2.304119635	2.304119635	2.304119635	2.304155821	2.304119635	2.304119635	2.310214084	2.304119635	2.304119635	2.304119635	2.304119635	2.304119635	2.304119635	2.304119635	2.304119635	2.304119635	2.304119635	2.304119635	2.304119635
1553258_at	2.304119635	2.304119635	2.304119635	2.304119635	2.304119635	2.304119635	2.304119635	2.304119635	2.304119635	2.304119635	2.304119635	2.304119635	2.304119635	2.304119635	2.304119635	2.304119635	2.304119635	2.304119635	2.304119635	2.304119635	2.304119635	2.304119635	2.304119635	2.304119635	2.304119635	2.304119635	2.304119635	2.304119635	2.304119635	2.304119635	2.304119635	2.304119635	2.304119635	2.304119635	2.304119635	2.304119635
1553260_s_at	2.304119635	2.462343751	2.304119635	2.304119635	2.304119635	2.304119635	2.304119635	2.304119635	2.304119635	2.351776509	2.304119635	2.304119635	2.304119635	2.304119635	2.304119635	2.304119635	2.304119635	2.304119635	2.304119635	2.307179523	2.304119635	2.304119635	2.304119635	2.304119635	2.304119635	2.304119635	2.304119635	2.304119635	2.304119635	2.304119635	2.304119635	2.304119635	2.304119635	2.304119635	2.304119635	2.304119635
1553261_x_at	2.304119635	2.304119635	2.304119635	2.304119635	2.304119635	2.304119635	2.304119635	2.304119635	2.304119635	2.304119635	2.304119635	2.304119635	2.304119635	2.304119635	2.304119635	2.304119635	2.304119635	2.304119635	2.304119635	2.304119635	2.304119635	2.304119635	2.304119635	2.346594735	2.304119635	2.304119635	2.304119635	2.304119635	2.304119635	2.304119635	2.304119635	2.304119635	2.304119635	2.351007624	2.304119635	2.304119635
1553262_a_at	2.304119635	2.304119635	2.304119635	2.304119635	2.304119635	2.304119635	2.304119635	2.304119635	2.304119635	2.304119635	2.304119635	2.304119635	2.304119635	2.304119635	2.304119635	2.304119635	2.304119635	2.304119635	2.304119635	2.304119635	2.304119635	2.304119635	2.304119635	2.304119635	2.304119635	2.304119635	2.304119635	2.304119635	2.304119635	2.304119635	2.304119635	2.304119635	2.304119635	2.304119635	2.304119635	2.304119635
1553263_at	2.304119635	2.304119635	2.304119635	2.304119635	2.304119635	2.304119635	2.304119635	2.304119635	2.304119635	2.304119635	2.304119635	2.304119635	2.304119635	2.304119635	2.304119635	2.304119635	2.304119635	2.304119635	2.304119635	2.304119635	2.304119635	2.304119635	2.304119635	2.304119635	2.304119635	2.304119635	2.626964771	2.304119635	2.304119635	2.304119635	2.390957169	2.304119635	2.304119635	2.304119635	2.304119635	2.304119635
1553264_a_at	3.211735195	3.06138005	3.274513405	3.408663214	3.469616894	2.815834241	3.425217214	2.790456969	3.06138005	3.360965078	3.06138005	2.902044229	3.06138005	3.194631991	3.06138005	3.06138005	2.815834241	3.06138005	2.815834241	3.01945304	2.482833916	2.815834241	3.67858638	3.06138005	3.06138005	3.06138005	3.06138005	3.06138005	3.287185004	2.790456969	3.06138005	3.06138005	3.06138005	2.843196098	3.06138005	3.06138005
1553265_at	2.857802039	2.622600741	2.373059803	2.414691463	2.856396264	2.327655758	2.476774085	2.355154093	2.339091655	2.327655758	2.327655758	2.329946347	2.327655758	2.327655758	2.327477279	2.327477279	2.327655758	2.327791446	2.335044983	2.327655758	2.327477279	2.502545675	2.327655758	2.327655758	2.349446554	2.327477279	2.315332143	2.327655758	2.364561105	2.327655758	2.327655758	2.422550309	2.327655758	2.304119635	2.327477279	2.88984919
1553266_at	2.307023462	2.308834209	2.304119635	2.304119635	2.304119635	2.304119635	2.304119635	2.322239724	2.304119635	2.304119635	2.304119635	2.304119635	2.304119635	2.304119635	2.33949322	2.304119635	2.336056595	2.304119635	2.304119635	2.312616863	2.304119635	2.304119635	2.304119635	2.304119635	2.304119635	2.304119635	2.40223145	2.304119635	2.304119635	2.304119635	2.304119635	2.304119635	2.304119635	2.304119635	2.304119635	2.304119635
1553267_a_at	3.622945624	3.587195679	3.189017561	3.434902046	3.026056833	3.597753455	4.785141945	3.561617556	3.882534898	3.189017561	3.855426546	3.888041692	3.178916163	3.189017561	3.852521775	3.178916163	3.189017561	4.003078916	3.189017561	4.544600555	4.419518834	3.600049574	3.189017561	3.178916163	3.36897224	3.895719572	4.201666601	3.595821994	4.73037568	3.816878267	3.189017561	3.612823169	4.244534149	4.453973748	3.600049574	4.686773146
1553268_at	2.304119635	2.304119635	2.304119635	2.304119635	2.304119635	2.304119635	2.304119635	2.304119635	2.304119635	2.304119635	2.304119635	2.304119635	2.304119635	2.304119635	2.304119635	2.304119635	2.304119635	2.304119635	2.304119635	2.304119635	2.304119635	2.304119635	2.304119635	2.304119635	2.304119635	2.304119635	2.304119635	2.304119635	2.304119635	2.304119635	2.304119635	2.304119635	2.304119635	2.304119635	2.304119635	2.304119635
1553269_at	2.892381726	2.704432566	3.30480195	2.956402363	2.954272879	2.956402363	2.694395484	3.268302751	3.153468572	3.401264487	2.908805539	3.162020161	3.180367274	2.956402363	3.560336765	2.956402363	2.956402363	3.02930585	2.869895932	2.956402363	3.744719338	2.954272879	3.79652607	3.129206793	2.954272879	2.955843362	2.958261389	2.304119635	3.020423001	3.316981272	2.954272879	2.849016171	2.941063628	3.787698863	2.954272879	2.72575812
1553271_at	5.716793429	6.206120092	4.799874133	3.686367399	5.380085169	3.840908681	5.626055103	3.546952572	5.349920448	3.639309289	3.590891863	4.041395419	3.525276334	2.587928988	2.708976352	2.659955319	3.49870512	4.476483306	3.778265025	3.357366287	4.596849781	4.153094838	3.422909351	3.346876252	4.940632304	3.778265025	3.8482558	3.778265025	2.70766767	3.176051954	4.215623165	5.251121205	2.84203027	3.020817103	4.810479226	2.779352564
1553272_at	3.192870891	2.304119635	2.304119635	2.304119635	2.304119635	2.304119635	2.761215329	2.304119635	2.304119635	2.304119635	2.331999847	2.304119635	2.304119635	2.304119635	2.304119635	2.304119635	2.304119635	2.304119635	2.304119635	2.304119635	2.331555504	2.40173944	2.304119635	2.304119635	2.304119635	2.304119635	2.304119635	2.304119635	2.304119635	2.304119635	2.304119635	2.304119635	2.304119635	2.304119635	2.343125954	2.304119635
1553274_a_at	7.650164709	7.036258996	7.001462667	8.137241166	6.579908306	6.894617816	8.042281494	7.20178759	7.399758972	6.418366782	6.941813887	6.843426613	5.983543417	6.004846683	6.305441557	6.477144308	6.926239122	6.058883375	6.385378428	7.050829457	7.234453429	7.167674223	6.106813694	7.586491177	7.767993088	6.909636527	6.955582576	7.061525215	7.499558744	7.416893154	7.105544501	7.531787021	6.186144903	7.055972746	7.046844926	7.548635253
1553275_s_at	2.304119635	2.304119635	2.304119635	2.304119635	2.304119635	2.304119635	2.304119635	2.304119635	2.304119635	2.304119635	2.304119635	2.358141616	2.304119635	2.304119635	2.304119635	2.304119635	2.304119635	2.304119635	2.304119635	2.304119635	2.304119635	2.304119635	2.304119635	2.304119635	2.304119635	2.304119635	2.304119635	2.304119635	2.304119635	2.304119635	2.304119635	2.304119635	2.304119635	2.304119635	2.304119635	2.304119635
1553276_at	2.304119635	2.304119635	2.304119635	2.304119635	2.304119635	2.304119635	2.304119635	2.304119635	2.304119635	2.304119635	2.304119635	2.304119635	2.304119635	2.304119635	2.304119635	2.304119635	2.304119635	2.304119635	2.304119635	2.304119635	2.304119635	2.304119635	2.304119635	2.304119635	2.317392418	2.304119635	2.304119635	2.304119635	2.304119635	2.304119635	2.304119635	2.304119635	2.304119635	2.304119635	2.304119635	2.304119635
1553277_at	2.304119635	2.304402092	2.304119635	2.304119635	2.304119635	2.360149786	2.306964121	2.304119635	2.304119635	2.304119635	2.304119635	2.304119635	2.304119635	2.355933909	2.304422353	2.304119635	2.304119635	2.304119635	2.304119635	2.389555717	2.304119635	2.304119635	2.304119635	2.304119635	2.304119635	2.304119635	2.304119635	2.304119635	2.327295179	2.304119635	2.304119635	2.304119635	2.304119635	2.304119635	2.304119635	2.304119635
1553279_at	2.337142805	2.337142805	2.337142805	2.337142805	2.4867379	2.337142805	2.808309064	2.337142805	2.337142805	2.434403453	2.337142805	2.41159597	2.337142805	2.337142805	2.337142805	2.337142805	2.337142805	2.337142805	2.337142805	2.337142805	2.337142805	2.337142805	2.447166335	2.337142805	2.337142805	2.314066638	2.337142805	2.337142805	2.337142805	2.337142805	2.337142805	2.493674824	2.337142805	2.337142805	2.465623995	2.708885824
1553280_at	2.791096166	2.513761757	2.671894144	3.079446412	2.749517266	2.490018875	2.551722258	2.350900746	3.41635056	3.093428082	2.384443273	2.684140959	2.838709461	2.490018875	2.736109076	2.525012374	2.490018875	2.490018875	2.490018875	3.467638243	2.503974865	3.304728001	2.539746096	2.490018875	2.503974865	2.503974865	2.501091669	2.768665173	2.384443273	2.490018875	2.384443273	2.384443273	2.503974865	3.253586389	2.490018875	3.361091367
1553281_at	2.309034454	2.304119635	2.304119635	2.304119635	2.304119635	2.304119635	2.304119635	2.304119635	2.304119635	2.304119635	2.304119635	2.304119635	2.304119635	2.304119635	2.304119635	2.304119635	2.304119635	2.304119635	2.304119635	2.304119635	2.304119635	2.304119635	2.304119635	2.317247974	2.304119635	2.304119635	2.304119635	2.304119635	2.304119635	2.304119635	2.304119635	2.304119635	2.304119635	2.304119635	2.304119635	2.304119635
1553282_at	2.304119635	2.304119635	2.304119635	2.304119635	2.304119635	2.304119635	2.304119635	2.304119635	2.304119635	2.304119635	2.304119635	2.304119635	2.304119635	2.304119635	2.304119635	2.304119635	2.304119635	2.304119635	2.304119635	2.304119635	2.304119635	2.304119635	2.304119635	2.304119635	2.304119635	2.304119635	2.304119635	2.304119635	2.304119635	2.304119635	2.304119635	2.304119635	2.304119635	2.304119635	2.304119635	2.304119635
1553284_s_at	2.377778385	2.378896172	2.378896172	2.378896172	3.136105007	2.378896172	2.378896172	2.378896172	2.378896172	2.378896172	2.38001396	2.430499082	2.323021116	2.378896172	2.323021116	2.330775962	2.498592978	2.378896172	2.378896172	2.415242286	2.378896172	2.483974859	2.378896172	2.43234203	2.463223321	2.572457595	2.371971031	2.573939623	2.378896172	2.334418078	2.485131229	2.356354178	2.568770912	2.331409713	2.378896172	2.378896172
1553285_s_at	2.304119635	2.307694307	2.304119635	2.304119635	2.304119635	2.304119635	2.304119635	2.304119635	2.304119635	2.76473071	2.304119635	2.304119635	2.304119635	2.304119635	2.304119635	2.304119635	2.304119635	2.304119635	2.304119635	2.304119635	2.304119635	2.304119635	2.543521937	2.304119635	2.353844482	2.304119635	2.484126558	2.384659724	2.38802629	2.304119635	2.304119635	2.304119635	2.304119635	2.305574171	2.304119635	2.304119635
1553286_at	3.362426832	3.664554691	3.664554691	3.664554691	3.648435349	3.664554691	3.365667648	3.664554691	3.664554691	3.724510377	3.474754679	3.664554691	3.81397098	3.664554691	3.996171835	3.664554691	4.276192832	3.655162537	3.119392187	4.061688638	3.709811845	3.851471662	4.225758935	4.268520992	3.664554691	3.683994936	3.774939357	3.664554691	4.199401586	3.673048658	3.664554691	3.664554691	3.667935747	3.835859986	3.664554691	3.664554691
1553288_a_at	2.304119635	2.304119635	2.304119635	2.304119635	2.304119635	2.304119635	2.304119635	2.304119635	2.304119635	2.304119635	2.304119635	2.304119635	2.304119635	2.304119635	2.304119635	2.304119635	2.304119635	2.304119635	2.304119635	2.507688587	2.304119635	2.304119635	2.304119635	2.304119635	2.304119635	2.304119635	2.304119635	2.304119635	2.304119635	2.304119635	2.304119635	2.304119635	2.304119635	2.304119635	2.304119635	2.304119635
1553292_s_at	4.890929522	4.708804379	3.723073764	4.716732628	4.280640844	4.723018835	4.280640844	4.716732628	4.716732628	4.210228234	5.255945079	4.736064629	4.994190642	4.716732628	5.083742379	4.901384349	4.827389157	5.14713784	5.359536375	4.771516783	4.306824904	4.496215012	4.716732628	4.716732628	5.236748163	4.716732628	4.716732628	4.716732628	4.716732628	5.191731437	4.716732628	4.602693462	4.624226683	5.164558449	4.722594376	4.716732628
1553293_at	2.304119635	2.304119635	2.304119635	2.304119635	2.304119635	2.304119635	2.304119635	2.304119635	2.304119635	2.304119635	2.304119635	2.304119635	2.304119635	2.304119635	2.304119635	2.304119635	2.304119635	2.304119635	2.304119635	2.304119635	2.304119635	2.318354763	2.304119635	2.304119635	2.304119635	2.304119635	2.304119635	2.304119635	2.304119635	2.304119635	2.304119635	2.304119635	2.304119635	2.304119635	2.304119635	2.304119635
1553295_at	2.304119635	2.304298786	2.304119635	2.304119635	2.571133919	2.304119635	2.546561916	2.304119635	2.304119635	2.304119635	2.304119635	2.304119635	2.304119635	2.304119635	2.306498381	2.304119635	2.304119635	2.304119635	2.304119635	2.304119635	2.304119635	2.304119635	2.304119635	2.304119635	2.304119635	2.304119635	2.317576206	2.304119635	2.304119635	2.304119635	2.304119635	2.660453095	2.304119635	2.304119635	2.304119635	2.305324415
1553296_at	2.304149131	2.304119635	2.304119635	2.304119635	2.304119635	2.304119635	2.304119635	2.304119635	2.304119635	2.304119635	2.304119635	2.304119635	2.304119635	2.304119635	2.304119635	2.304119635	2.304119635	2.304119635	2.304119635	2.304119635	2.304119635	2.304119635	2.304119635	2.311352433	2.304119635	2.304119635	2.304119635	2.304119635	2.304119635	2.304119635	2.304119635	2.304119635	2.304119635	2.304119635	2.304119635	2.304119635
1553297_a_at	13.21359275	12.41912367	11.2244225	12.3205693	12.8589966	11.2952704	12.38943572	12.38574853	13.22301064	13.30997345	13.23530179	12.68833536	12.74139647	12.85133817	12.42086106	12.54655515	12.02403387	12.32798334	12.60754731	12.41503742	11.98957781	11.76386567	12.41139131	12.53456628	13.18512417	12.59599364	12.7741898	12.56566614	12.37586626	12.57845666	12.7814075	12.82494709	12.28844382	12.63545013	12.92322716	13.01197482
1553298_at	2.30415698	2.304119635	2.352061934	2.389209525	2.304119635	2.304119635	2.304119635	2.358792051	2.304119635	2.304119635	2.333949147	2.304119635	2.33559425	2.304119635	2.304119635	2.418515866	2.304119635	2.304119635	2.304119635	2.304119635	2.304119635	2.304119635	2.6747144	2.335221707	2.571789914	2.304119635	2.304119635	2.304119635	2.304119635	2.304119635	2.324719256	2.304119635	2.304119635	2.304119635	2.304119635	2.304119635
1553299_at	2.304119635	2.304119635	2.304119635	2.304119635	2.304119635	2.304119635	2.304119635	2.304119635	2.304119635	2.415677799	2.304119635	2.304119635	2.304119635	2.304119635	2.304119635	2.304119635	2.304119635	2.304119635	2.304119635	2.304119635	2.304119635	2.304119635	2.304119635	2.304119635	2.304119635	2.304119635	2.304119635	2.304119635	2.304119635	2.304119635	2.304119635	2.304119635	2.304119635	2.304119635	2.304119635	2.304119635
1553300_a_at	4.560578954	2.421193263	2.304119635	2.304119635	3.725863593	2.304119635	2.304119635	2.304119635	2.304119635	2.304119635	2.304119635	2.337487416	2.304119635	2.304119635	2.304119635	2.304119635	2.304119635	2.304119635	2.304119635	2.304119635	2.306554907	2.304119635	2.304119635	2.304119635	2.304119635	2.304119635	2.304119635	2.304119635	2.349566324	2.304119635	2.304119635	2.393663217	2.304119635	2.368785044	2.304119635	2.304119635
1553301_a_at	2.306816852	2.304119635	2.304119635	2.304119635	2.304119635	2.304119635	2.304119635	2.304119635	2.304119635	2.304119635	2.304119635	2.304119635	2.304119635	2.304119635	2.304119635	2.310895725	2.304119635	2.304119635	2.525595294	2.304119635	2.304119635	2.304119635	2.304119635	2.304119635	2.304119635	2.304119635	2.304119635	2.304119635	2.304119635	2.304119635	2.304119635	2.304119635	2.304119635	2.528096933	2.304119635	2.304119635
1553303_at	2.304119635	2.304119635	2.304119635	2.304119635	2.304119635	2.304119635	2.304119635	2.304119635	2.304119635	2.304119635	2.304119635	2.304119635	2.304119635	2.304119635	2.304119635	2.304119635	2.304119635	2.304119635	2.304119635	2.304119635	2.304119635	2.304119635	2.304119635	2.304119635	2.304119635	2.304119635	2.304119635	2.304119635	2.304119635	2.304119635	2.304119635	2.304119635	2.304119635	2.304119635	2.304119635	2.304119635
1553304_at	3.277011067	3.277011067	3.277011067	3.277011067	3.277011067	3.322240481	3.319732165	3.277011067	3.281148286	3.277011067	3.277011067	3.277011067	3.277011067	3.428000959	3.277011067	3.620342434	2.985718756	2.930760669	3.062188646	3.34984395	4.058745175	3.277011067	3.277011067	3.277011067	3.332000152	3.447941603	3.277011067	3.260439464	3.57634791	3.277011067	3.471208443	3.277011067	3.163351797	2.930760669	3.847081422	3.277011067
1553306_at	2.304119635	2.516208065	2.304119635	2.306260105	2.304119635	2.304119635	2.684051898	2.304119635	2.304119635	2.304119635	2.304119635	2.304119635	2.304119635	2.304119635	2.304119635	2.304119635	2.304119635	2.304119635	2.304119635	2.304119635	2.466510115	2.304119635	2.304119635	2.304119635	2.336918235	2.304119635	2.316365405	2.304119635	2.304119635	2.304119635	2.304119635	2.348177301	2.304119635	2.304119635	2.703712001	2.304119635
1553310_at	2.30964077	2.30964077	2.30964077	2.30964077	2.449580642	2.30808555	2.318133724	2.30964077	2.370282605	2.314517425	2.30964077	2.30964077	2.30964077	2.796559377	2.314456297	2.30964077	2.30964077	2.30964077	2.30964077	2.30964077	2.491982143	2.30964077	2.515875919	2.30964077	2.30964077	2.30964077	2.30964077	2.304119635	2.30964077	2.333797589	2.653624993	2.30964077	2.30964077	2.30964077	2.328725179	2.310983604
1553311_at	4.102189009	3.898767759	3.217570299	3.337451697	5.258833979	2.977251202	4.233120284	3.378950517	3.337451697	2.941106059	5.408112188	3.108569877	3.337451697	3.018993567	3.114998225	2.977251202	3.675803263	3.108569877	3.532288362	3.339582165	3.018993567	2.977822103	4.535697227	3.031799897	3.279088907	4.410975704	4.846186699	3.337451697	2.85429128	4.352673502	4.002317207	4.52806893	3.108569877	3.728031366	2.977251202	3.647499449
1553313_s_at	2.813561186	3.190914996	2.813213452	2.813213452	2.813213452	2.920922273	2.813213452	2.816711797	2.813213452	2.813213452	2.802174882	3.190481302	2.81489659	2.813213452	3.049027771	2.813213452	2.813213452	2.802174882	2.835202115	2.814278508	3.180679738	2.813213452	2.813213452	3.677092501	2.813213452	2.813213452	2.862723934	3.15768435	2.802174882	3.0618982	2.865847411	3.091126934	2.813213452	2.879937744	3.071528192	2.816998374
1553314_a_at	2.304119635	2.304119635	2.304119635	2.304119635	2.304119635	2.304119635	2.304119635	2.384057588	2.304119635	2.654685411	2.304119635	2.304119635	2.534593894	2.354446894	2.304119635	2.322522618	2.304119635	2.304119635	2.304119635	2.396820871	2.304119635	2.304119635	2.304119635	2.304119635	2.304119635	2.304119635	2.304119635	2.304119635	2.304119635	2.304119635	2.304119635	2.304119635	2.304119635	2.304119635	2.304119635	2.304119635
1553315_at	2.304119635	2.304119635	2.304119635	2.304119635	2.304119635	2.304119635	2.304119635	2.365151744	2.304119635	2.304119635	2.304119635	2.304119635	2.304119635	2.304119635	2.304119635	2.304119635	2.304119635	2.304119635	2.304119635	2.304119635	2.304119635	2.695010915	2.304119635	2.304119635	2.304119635	2.304119635	2.304119635	2.304119635	2.304119635	2.304119635	2.304119635	2.304119635	2.304119635	2.322758908	2.304119635	2.304119635
1553316_at	2.393264165	3.551121705	2.393264165	2.346116334	2.367710926	2.764597726	2.327868967	3.323024254	2.393264165	2.346317157	2.393264165	2.470444892	2.393264165	2.393264165	2.387920295	2.346317157	2.393264165	2.393264165	2.346492882	2.393264165	2.919384338	2.393264165	2.393264165	3.115624323	2.393264165	4.713000286	2.346317157	2.861866986	3.137885555	4.033029596	2.908819444	2.356031697	2.353188378	2.558418316	2.393264165	2.393264165
1553317_s_at	2.34307667	4.910294426	2.378767501	2.429274127	2.304119635	2.894477107	2.304119635	3.581230106	2.304119635	2.304119635	2.304119635	2.378767501	2.304119635	2.378767501	2.349733555	2.304119635	2.378767501	2.378767501	2.327681918	3.111774965	2.378767501	2.451668192	2.394608901	2.973368769	2.378767501	3.878237719	2.304119635	3.769394464	3.519522781	6.175870123	3.420136803	2.318699022	2.304119635	2.378767501	2.378767501	2.304119635
1553318_at	2.304119635	2.304119635	2.304119635	2.304119635	2.304119635	2.304119635	2.547860649	2.304119635	2.304119635	2.304119635	2.304119635	2.304119635	2.304119635	2.304119635	2.304119635	2.304400993	2.304119635	2.304119635	2.304119635	2.304119635	2.304119635	2.517090954	2.304119635	2.558988636	2.304119635	2.304119635	2.304119635	2.304119635	2.304119635	2.304119635	2.304119635	2.304119635	2.33386794	2.304119635	2.304119635	2.304119635
1553319_at	2.304119635	2.304119635	2.304119635	2.304119635	2.304119635	2.304119635	2.304119635	2.304119635	2.304119635	2.304119635	2.304119635	2.304119635	2.304119635	2.304119635	2.304119635	2.304119635	2.304119635	2.304119635	2.304119635	2.304119635	2.304119635	2.304119635	2.304119635	2.304119635	2.304119635	2.304119635	2.304119635	2.304119635	2.304119635	2.304119635	2.304119635	2.304119635	2.304119635	2.304119635	2.304119635	2.304119635
1553320_s_at	2.304119635	2.304119635	2.304119635	2.304119635	2.304119635	2.304119635	2.304119635	2.304119635	2.304119635	2.304119635	2.304119635	2.304119635	2.304119635	2.304119635	2.304119635	2.304119635	2.304119635	2.304119635	2.304119635	2.304119635	2.304119635	2.304119635	2.304119635	2.304119635	2.30870322	2.304119635	2.304119635	2.304119635	2.304119635	2.305976787	2.343870161	2.304119635	2.304119635	2.304119635	2.304119635	2.304119635
1553321_a_at	2.304119635	2.304119635	2.304119635	2.304119635	2.304119635	2.441390662	2.304119635	2.304119635	2.304119635	2.304119635	2.304119635	2.304119635	2.304119635	2.304119635	2.304119635	2.304119635	2.304119635	2.304119635	2.304119635	2.304119635	2.304119635	2.755740056	2.304119635	2.304119635	2.304119635	2.304119635	2.333694601	2.304119635	2.304119635	2.304119635	2.304119635	2.398131782	2.304119635	2.304119635	2.304119635	2.304119635
1553322_s_at	2.304119635	2.304119635	2.304119635	2.304119635	2.304119635	2.304119635	2.304119635	2.304119635	2.304119635	2.32496557	2.304119635	2.304119635	2.304119635	2.304119635	2.304119635	2.304119635	2.304119635	2.304119635	2.304119635	2.304119635	2.304119635	2.41273276	2.304119635	2.304119635	2.307472947	2.304119635	2.304119635	2.304119635	2.304119635	2.304119635	3.041779805	2.339118873	2.304119635	2.304119635	2.316976831	2.304119635
1553323_a_at	2.304119635	2.304119635	2.304119635	2.304119635	2.304119635	2.304119635	2.304119635	2.304119635	2.304119635	2.304119635	2.304119635	2.304119635	2.304119635	2.304119635	2.304119635	2.304119635	2.304119635	2.304119635	2.304119635	2.304119635	2.304119635	2.304119635	2.304119635	2.304119635	2.304119635	2.304119635	2.304119635	2.304119635	2.304119635	2.304119635	2.304119635	2.304119635	2.304119635	2.304119635	2.304119635	2.304119635
1553325_at	2.304119635	2.304119635	2.304119635	2.304119635	2.304119635	2.304119635	2.304119635	2.304119635	2.304119635	2.304119635	2.304119635	2.304119635	2.304119635	2.304119635	2.304119635	2.304119635	2.304119635	2.304119635	2.304119635	2.304119635	2.304119635	2.304119635	2.304119635	2.304119635	2.304119635	2.304119635	2.304119635	2.304119635	2.304119635	2.304119635	2.304119635	2.304119635	2.304119635	2.304119635	2.547877023	2.304119635
1553326_at	2.304119635	2.304119635	2.304119635	2.304119635	2.304119635	2.304119635	2.304119635	2.304119635	2.304119635	2.304119635	2.304119635	2.304119635	2.304119635	2.304119635	2.304119635	2.304119635	2.304119635	2.304119635	2.304119635	2.304119635	2.304119635	2.304119635	2.304119635	2.304119635	2.304119635	2.304119635	2.304119635	2.304119635	2.304119635	2.304119635	2.304119635	2.304119635	2.332272519	2.304119635	2.304119635	2.304119635
1553327_a_at	2.304119635	2.304119635	2.304119635	2.304119635	2.304119635	2.30545425	2.304119635	2.304119635	2.304119635	2.304119635	2.304119635	2.304961694	2.304119635	2.304119635	2.304119635	2.304119635	2.304119635	2.304119635	2.304119635	2.304119635	2.304119635	2.304119635	2.304119635	2.304119635	2.304119635	2.304119635	2.304119635	2.304119635	2.304119635	2.304119635	2.304119635	2.304119635	2.304119635	2.304119635	2.304119635	2.304119635
1553328_a_at	2.365296463	2.365296463	2.32008585	2.365296463	2.365296463	2.365296463	2.365296463	2.365296463	2.365296463	2.365296463	2.365296463	2.365296463	2.365296463	2.365296463	2.365296463	2.365296463	2.365296463	2.365296463	2.365296463	2.365296463	2.527035256	2.362656042	2.365296463	2.365296463	2.365296463	2.365296463	2.365296463	2.50832474	2.673731566	2.364172344	2.585526229	2.365296463	2.417293632	2.365296463	2.365296463	2.365296463
1553329_at	2.304119635	2.304119635	2.304119635	2.304119635	2.637079108	2.304119635	2.304119635	2.304119635	2.304119635	2.304119635	2.304119635	2.304119635	2.304119635	2.304119635	2.304119635	2.304119635	2.31249667	2.304119635	2.304119635	2.312914784	2.304119635	2.304119635	2.304119635	2.304119635	2.304119635	2.304119635	2.304119635	2.304119635	2.304119635	2.304119635	2.304119635	2.305091634	2.304119635	2.304119635	2.343017733	2.304119635
1553330_at	2.304119635	2.304119635	2.304119635	2.304119635	2.304119635	2.304119635	2.304119635	2.304119635	2.304119635	2.44835481	2.304119635	2.304119635	2.304119635	2.304119635	2.304119635	2.304119635	2.304119635	2.304119635	2.304119635	2.304119635	2.304119635	2.304119635	2.304119635	2.304119635	2.304119635	2.304119635	2.304119635	2.304119635	2.304119635	2.304119635	2.304119635	2.316286416	2.304119635	2.304119635	2.47916924	2.304119635
1553333_at	3.956874148	2.409157503	4.038572322	2.641740832	5.400858033	2.304119635	4.053574395	2.304119635	2.304119635	2.575897846	2.304119635	2.304119635	2.304119635	2.304119635	2.304119635	2.304119635	2.304119635	2.304119635	2.746073651	2.304119635	2.304119635	2.304119635	2.304119635	2.304119635	2.304119635	2.304119635	2.304119635	2.304119635	2.304119635	2.316586676	2.304119635	2.917967914	2.304119635	2.304119635	3.306145288	2.304119635
1553335_x_at	2.304119635	2.304119635	2.304119635	2.304119635	2.304119635	2.304119635	2.304119635	2.304119635	2.316579939	2.304119635	2.304119635	2.304119635	2.304119635	2.304119635	2.304119635	2.304119635	2.304119635	2.331196408	2.304119635	2.304119635	2.304119635	2.304119635	2.304119635	2.304119635	2.304119635	2.304119635	2.304119635	2.304119635	2.304119635	2.304119635	2.304119635	2.304119635	2.304119635	2.304119635	2.304119635	2.304119635
1553336_a_at	2.335082905	2.304119635	2.304119635	2.304119635	2.304119635	2.304119635	2.304119635	2.304119635	2.304119635	2.304119635	2.304119635	2.304119635	2.304119635	2.304119635	2.304119635	2.307033231	2.304119635	2.33501415	2.304119635	2.304119635	2.304119635	2.304119635	2.304119635	2.304119635	2.304119635	2.304119635	2.304119635	2.304119635	2.318339554	2.304119635	2.304119635	2.304119635	2.385798951	2.304119635	2.304119635	2.304119635
1553338_at	4.318968243	5.336022317	4.75056111	6.159343696	3.028172367	3.201636069	5.326759649	4.857316867	5.231704955	5.039369359	5.623165914	4.655276495	4.594650765	3.551286053	3.061061525	3.516414932	3.636172758	5.458328284	4.389927767	5.008978396	4.499223646	3.494600171	4.813762539	4.223439195	5.469200699	5.259258265	5.176817288	5.541715223	5.130843692	4.964484703	4.710541795	4.519197826	4.263120945	4.277253556	5.028247745	5.827850464
1553340_s_at	2.304119635	2.304119635	2.304119635	2.304119635	2.304119635	2.304119635	2.304119635	2.304119635	2.304119635	2.304119635	2.304119635	2.446465855	2.304119635	2.348489956	2.304119635	2.304119635	2.304119635	2.304119635	2.304119635	2.304119635	2.304119635	2.304119635	2.35691853	2.304119635	2.348006279	2.304119635	2.304119635	2.304119635	2.304119635	2.304119635	2.304119635	2.304119635	2.304119635	2.304119635	2.304119635	2.304119635
1553341_at	2.304119635	2.304119635	2.304119635	2.304119635	2.304119635	2.304119635	2.304119635	2.304119635	2.304119635	2.304119635	2.304119635	2.304119635	2.304119635	2.304119635	2.304119635	2.304119635	2.378103635	2.304119635	2.304119635	2.304119635	2.304119635	2.304119635	2.304119635	2.304119635	2.304119635	2.304119635	2.304119635	2.304119635	2.304119635	2.304119635	2.304119635	2.307357429	2.304119635	2.304119635	2.543239837	2.304119635
1553344_at	2.304119635	2.304119635	2.304119635	2.304119635	2.304119635	2.304119635	2.304119635	2.304119635	2.304119635	2.304119635	2.304119635	2.304119635	2.304119635	2.304119635	2.304119635	2.304119635	2.304119635	2.304119635	2.304119635	2.304119635	2.304119635	2.304119635	2.304119635	2.304119635	2.304119635	2.304119635	2.304119635	2.304119635	2.304119635	2.304119635	2.304119635	2.304119635	2.304119635	2.313233677	2.304119635	2.304119635
1553346_a_at	2.304119635	2.304119635	2.304119635	2.304119635	2.304119635	2.304119635	2.304119635	2.304119635	2.304119635	2.304119635	2.304119635	2.310117443	2.304119635	2.304119635	2.304119635	2.304119635	2.304119635	2.658369125	2.304119635	2.304119635	2.331029051	2.435140696	2.304119635	2.411930073	2.304119635	2.304119635	2.304119635	2.773396112	2.842755449	2.304119635	2.304119635	2.358590139	2.304119635	2.304119635	2.33346945	2.304119635
1553347_s_at	2.304119635	2.304119635	2.304119635	2.304119635	2.304119635	2.304119635	2.304119635	2.304119635	2.304119635	2.344382838	2.304119635	2.304119635	2.304119635	2.304119635	2.304119635	2.304119635	2.304119635	2.304119635	2.304119635	2.304119635	2.304119635	2.304119635	2.304119635	2.307513486	2.304119635	2.304119635	2.304119635	2.304119635	2.304119635	2.304119635	2.318398067	2.431509552	2.304119635	2.304119635	2.304119635	2.304119635
1553348_a_at	3.888279094	4.584272776	3.807606576	4.073297963	3.798689032	4.130052999	3.906753101	4.130052999	4.153343121	3.876724218	4.130052999	4.213511769	4.179206061	4.009697128	4.287140111	3.829702403	4.356157549	5.147552535	3.519125958	4.182705324	5.030546885	4.579517977	4.009697128	3.977130507	3.924372378	4.708187687	4.752986451	4.090957884	5.217039415	4.184783864	3.807606576	3.798689032	5.256119979	5.056604808	4.130052999	4.719718391
1553349_at	6.617691315	7.008677516	7.23473817	6.474981244	7.696687104	6.248062246	5.52838997	5.612714261	5.98784739	5.277650151	5.767463023	7.620596274	6.065989254	7.584994172	7.154914187	7.862444708	7.039106798	6.690831145	6.842781534	6.522072886	5.986528306	6.194578204	6.466536448	5.505041677	6.37737642	5.871729123	5.973129354	6.016401017	5.645460191	6.010793576	6.190643763	6.054931317	6.555098383	6.720817672	5.845333435	5.884237943
1553350_at	2.304119635	2.304119635	2.304119635	2.304119635	2.304119635	2.529966728	2.304119635	2.380609766	2.344920629	2.304119635	2.304119635	2.304119635	2.304119635	2.304119635	2.304119635	2.304119635	2.304119635	2.304119635	2.304119635	2.304119635	2.304119635	2.304119635	2.304119635	2.304119635	2.304119635	2.313673951	2.304119635	2.304119635	2.304119635	2.304119635	2.304119635	2.304119635	2.304119635	2.304119635	2.304119635	2.304119635
1553351_at	2.305507007	2.304119635	2.304119635	2.304119635	2.304119635	2.304119635	2.304119635	2.304119635	2.304119635	2.304119635	2.304119635	2.307427467	2.304119635	2.304119635	2.304119635	2.304119635	2.304119635	2.304119635	2.304119635	2.304119635	2.304119635	2.304119635	2.304119635	2.304119635	2.384997923	2.304119635	2.304119635	2.304119635	2.304119635	2.304119635	2.304119635	2.304119635	2.304119635	2.304119635	2.304119635	2.304119635
1553352_x_at	2.304119635	2.304119635	2.304119635	2.339299897	2.443150492	2.304119635	2.304119635	2.304119635	2.304119635	2.304119635	2.304119635	2.304119635	2.304119635	2.304119635	2.30475281	2.304119635	2.304119635	2.304119635	2.304119635	2.304119635	2.304119635	2.304119635	2.564295722	2.304119635	2.304119635	2.304119635	2.304119635	2.304119635	2.304119635	2.362736418	2.304119635	3.196355892	2.304119635	2.304119635	2.501393904	2.304119635
1553354_a_at	2.411143253	2.410758241	2.411143253	2.414000791	2.897458645	2.411143253	2.411143253	2.304119635	2.411143253	2.482225498	2.411143253	2.410758241	2.727863581	2.886999695	2.411143253	3.058371428	2.467053201	2.410810956	2.411143253	2.411143253	3.162868971	2.696359168	2.411143253	2.411143253	2.411143253	2.411143253	2.585371819	2.411143253	2.411143253	2.411143253	2.411143253	2.411143253	2.442660696	2.420865974	2.657658418	2.411143253
1553355_at	2.304119635	2.304119635	2.304119635	2.304119635	2.304119635	2.304119635	2.304119635	2.304119635	2.304119635	2.304119635	2.317958315	2.315006115	2.304119635	2.304119635	2.304119635	2.304119635	2.304119635	2.304119635	2.304119635	2.304119635	2.304119635	2.304119635	2.304119635	2.304119635	2.304119635	2.304119635	2.304119635	2.304119635	2.304119635	2.304119635	2.304119635	2.304119635	2.304119635	2.304119635	2.304119635	2.304119635
1553356_at	2.304119635	2.304119635	2.304119635	2.318028514	2.304119635	2.304119635	2.325576688	2.304119635	2.304119635	2.304119635	2.304119635	2.304119635	2.304119635	2.304119635	2.304119635	2.304119635	2.304119635	2.304119635	2.304119635	2.304119635	2.304119635	2.304119635	2.304119635	2.304119635	2.304119635	2.304119635	2.304119635	2.304119635	2.304119635	2.304119635	2.304119635	2.304119635	2.304119635	2.304119635	2.304119635	2.304119635
1553357_at	2.304119635	2.304449156	2.304119635	2.304119635	2.304119635	2.304119635	2.304119635	2.304119635	2.304119635	2.304119635	2.304119635	2.304119635	2.304119635	2.304119635	2.304119635	2.304119635	2.304119635	2.304119635	2.304119635	2.304119635	2.304119635	2.304119635	2.304119635	2.304119635	2.304119635	2.304119635	2.304119635	2.304119635	2.304119635	2.304119635	2.304119635	2.304119635	2.304119635	2.304119635	2.304119635	2.304119635
1553359_at	2.312934084	2.312934084	2.312934084	2.312934084	2.312934084	2.312934084	2.312934084	2.312934084	2.312934084	2.312934084	2.312934084	2.312934084	2.312934084	2.315798554	2.312934084	2.312934084	2.942306386	2.312934084	2.312934084	2.312934084	2.312934084	2.383117782	2.312934084	2.312934084	2.312934084	2.312934084	2.312934084	2.312934084	2.312934084	2.33607712	2.312934084	2.312934084	2.312934084	2.312934084	2.4857786	2.312934084
1553361_x_at	2.320387327	2.320387327	2.320387327	2.320387327	2.320387327	2.393211199	2.326832573	2.320387327	2.320387327	2.320387327	2.320387327	2.320387327	2.320387327	2.320387327	2.320387327	2.320387327	2.320387327	2.320387327	2.320387327	2.320387327	2.320387327	2.320387327	2.320387327	2.320387327	2.320387327	2.320387327	2.320387327	2.320387327	2.341267211	2.320387327	2.338730246	2.320387327	2.320387327	2.321888098	2.328176345	2.320387327
1553362_at	2.304119635	2.304119635	2.304119635	2.304119635	2.304119635	2.304119635	2.304119635	2.304119635	2.304119635	2.304119635	2.304119635	2.304119635	2.304119635	2.304119635	2.304119635	2.304119635	2.304119635	2.304119635	2.304119635	2.304119635	2.304119635	2.304119635	2.304119635	2.304119635	2.304119635	2.304119635	2.304119635	2.304119635	2.304119635	2.304119635	2.304119635	2.304119635	2.304119635	2.304119635	2.305701137	2.304119635
1553363_at	2.304293986	2.319602299	2.304206811	2.304293986	2.304293986	2.304293986	2.304119635	2.3569542	2.304293986	2.352003649	2.304293986	2.516439326	2.304293986	2.304293986	2.304119635	2.304293986	2.335083588	2.304206811	2.304293986	2.304293986	2.304293986	2.304206811	2.732045936	2.389671057	2.318677717	2.304206811	2.304206811	2.350690759	2.304119635	2.304293986	2.304293986	2.314239913	2.304293986	2.304293986	2.304293986	2.304206811
1553364_at	2.304119635	2.307966061	2.304119635	2.304119635	2.304119635	2.304119635	2.304119635	2.559124608	2.305404405	2.322130991	2.304119635	2.304119635	2.535942575	2.304119635	2.305832156	2.377975316	2.304119635	2.304119635	2.304119635	2.310976879	2.304119635	2.304119635	2.304119635	2.37278317	2.304119635	2.304119635	2.304119635	2.304119635	2.304119635	2.304119635	2.304119635	2.304119635	2.304119635	2.304119635	2.330285521	2.304119635
1553365_at	2.384567679	2.510083632	2.304119635	2.304119635	2.333106804	2.304119635	2.304119635	2.315982094	2.304119635	2.304119635	2.304119635	2.304119635	2.304119635	2.304119635	2.313743741	2.304119635	2.304119635	2.304119635	2.339566628	2.304119635	2.304119635	2.304119635	2.304119635	2.304119635	2.304119635	2.304119635	2.304119635	2.304119635	2.304119635	2.304119635	2.304119635	2.304119635	2.304119635	2.304119635	2.304119635	2.304119635
1553366_s_at	2.305660624	2.307201614	2.305660624	2.403001117	2.305660624	2.305660624	2.305660624	2.305660624	2.305660624	2.305660624	2.305660624	2.320733868	2.305660624	2.305660624	2.326647666	2.305660624	2.305660624	2.305660624	2.305660624	2.306963379	2.305660624	2.305660624	2.305660624	2.305660624	2.310643871	2.305660624	2.305660624	2.305660624	2.305660624	2.305660624	2.305660624	2.305660624	2.305660624	2.305660624	2.310753453	2.305660624
1553367_a_at	2.304119635	2.304119635	2.304119635	2.304119635	2.304119635	2.304119635	2.466245541	2.304119635	2.304119635	2.304119635	2.304119635	2.304119635	2.304119635	2.304119635	2.304119635	2.304119635	2.304119635	2.304119635	2.304119635	2.304119635	2.304119635	2.304119635	2.646049918	2.304119635	2.304119635	2.304119635	2.304119635	2.304119635	2.304119635	2.304119635	2.304119635	2.304119635	2.304119635	2.304119635	2.304119635	2.304119635
1553369_at	2.304119635	2.384835672	2.304119635	2.604771441	2.304119635	3.98128559	2.438644324	2.368263042	2.553475264	3.264083246	2.304119635	2.438644324	2.463454141	2.441562804	2.62025054	2.511120893	2.438644324	3.374048743	2.304119635	2.438644324	3.012507395	3.428517486	2.438644324	2.438644324	2.438644324	5.013980348	2.32877455	2.704197354	2.438644324	2.438644324	2.379161052	2.304119635	2.438644324	2.835364063	2.438644324	2.304119635
1553371_at	2.304119635	2.304119635	2.304119635	2.304119635	2.304119635	2.304119635	2.308217202	2.304119635	2.304119635	2.304119635	2.304119635	2.304119635	2.304119635	2.304119635	2.304119635	2.304119635	2.304119635	2.304119635	2.304119635	2.304119635	2.304119635	2.304119635	2.304119635	2.304119635	2.304119635	2.304119635	2.304119635	2.304119635	2.304119635	2.304119635	2.304119635	2.304119635	2.304119635	2.304119635	2.304119635	2.304119635
1553372_at	2.670242718	2.670242718	2.670242718	2.7063617	2.730552912	2.670242718	3.367115596	2.90221034	2.570878542	3.156167354	3.117970831	3.145142928	2.69716753	2.901622011	2.670242718	2.670242718	2.670242718	2.684793335	2.670242718	2.670242718	2.670242718	2.570878542	3.17645157	2.671902787	2.595216373	2.670242718	2.675555759	3.056054718	2.675887076	2.570878542	2.930518054	2.758310505	2.670242718	2.570878542	2.934949126	2.670242718
1553373_at	2.304119635	2.304119635	2.304119635	3.142796398	2.304119635	2.304119635	2.344650332	2.414739609	2.304119635	2.304119635	2.304119635	2.304119635	2.304119635	2.304119635	2.304119635	2.304119635	2.304119635	2.304119635	2.304119635	2.304119635	2.309092655	2.304119635	2.304119635	2.304119635	2.304119635	2.304119635	2.359700882	2.337661606	2.304119635	2.304119635	2.304119635	3.039345469	2.304119635	2.304119635	2.304119635	2.304119635
1553374_at	2.304119635	2.304119635	2.304119635	2.304119635	2.304119635	2.304119635	2.304119635	2.304119635	2.304119635	2.304119635	2.304119635	2.304119635	2.311909902	2.304119635	2.304119635	2.304119635	2.304119635	2.304119635	2.304119635	2.304119635	2.304119635	2.304119635	2.304119635	2.403455466	3.158918921	2.304119635	2.304119635	2.304119635	2.304119635	2.304119635	2.304119635	2.304119635	2.304119635	2.304119635	2.314927198	2.304119635
1553375_at	2.304119635	2.304119635	2.304119635	2.304119635	2.304119635	2.319783904	2.304119635	2.304119635	2.304119635	2.304119635	2.304119635	2.325277644	2.337736104	2.304119635	2.328075366	2.304119635	2.304119635	2.304119635	2.304119635	2.304119635	2.304119635	2.304119635	2.304119635	2.304119635	2.304119635	2.304119635	2.304119635	2.304119635	2.304119635	2.304119635	2.304119635	2.304119635	2.304119635	2.304119635	2.304119635	2.304119635
1553376_a_at	2.304119635	2.304119635	2.304119635	2.304119635	2.304119635	2.304119635	2.304119635	2.304119635	2.304119635	2.338971315	2.304119635	2.304119635	2.309688118	2.304119635	2.304119635	2.304119635	2.304119635	2.304119635	2.304119635	2.304119635	2.304119635	2.306606195	2.304119635	2.305701137	2.315053376	2.304119635	2.304119635	2.304119635	2.304119635	2.304119635	2.304119635	2.304119635	2.304119635	2.304119635	2.304119635	2.304119635
1553378_a_at	2.312704801	2.5681184	2.312704801	2.312704801	2.396948465	2.487940768	2.312704801	2.319928578	2.312704801	2.312704801	2.331122	2.312704801	2.312704801	2.312704801	2.411964445	2.316057454	2.312704801	2.316016886	2.312704801	2.312704801	2.310371183	2.312704801	2.312704801	2.312704801	2.312704801	2.312704801	2.312704801	2.31975129	2.312704801	2.326224023	2.312704801	3.254154444	2.312704801	2.312704801	2.312704801	2.418518207
1553380_at	2.91891519	2.91891519	2.908343933	2.594469387	2.608070117	2.91891519	2.590104993	2.91891519	3.249512743	2.91891519	2.600040901	2.605770253	2.91891519	2.608070117	3.430830496	3.483487547	3.248238443	4.73118809	2.91891519	2.91891519	3.454755118	2.98516694	2.600040901	2.91891519	2.608070117	3.820845556	2.608070117	2.91891519	3.493493762	2.91891519	2.630007242	2.91891519	2.908979282	3.764964694	2.831649702	3.30908985
1553383_at	2.304119635	2.304119635	2.304119635	2.304119635	2.304119635	2.304119635	2.304119635	2.304119635	2.304119635	2.304119635	2.304119635	2.304119635	2.304119635	2.403030643	2.304119635	2.304119635	2.304119635	2.304134769	2.304119635	2.98727969	2.304119635	2.304119635	2.347208774	2.304119635	2.304119635	2.304119635	2.304119635	2.304119635	2.304119635	2.304119635	2.304119635	2.346465036	2.349435265	2.304119635	2.304119635	2.304119635
1553385_at	2.304119635	2.304119635	2.32110565	2.304119635	2.304119635	2.304119635	2.304119635	2.304119635	2.304119635	2.304119635	2.304119635	2.304119635	2.304119635	2.304119635	2.304119635	2.304119635	2.304119635	2.304119635	2.304119635	2.304119635	2.304119635	2.304119635	2.344443297	2.304119635	2.304119635	2.304119635	2.304119635	2.304119635	2.304119635	2.304119635	2.304119635	2.304119635	2.304119635	2.304119635	2.304119635	2.304119635
1553386_at	2.698268555	2.698268555	2.540940811	2.698268555	2.698268555	2.698268555	2.698268555	2.734846269	2.698268555	2.904802972	2.698268555	2.698268555	2.64272394	2.698268555	2.698268555	2.698268555	2.748868048	2.698268555	2.698268555	2.698268555	2.698268555	2.698268555	2.698268555	2.752614562	2.698268555	2.855954441	2.698268555	3.487312138	2.698268555	2.721754213	2.698268555	2.698268555	2.698268555	2.698268555	2.760546788	2.698268555
1553387_at	3.109234451	2.989806769	2.927550382	2.848308869	3.010528565	2.927550382	2.758721914	2.927550382	2.989806769	2.95360043	2.989806769	4.369364113	2.927550382	3.773213384	3.187554942	2.993276219	4.28253049	3.159320553	3.190815697	3.011650997	3.067075261	3.043523468	3.041284501	2.938768144	2.993276219	2.983350719	2.87125422	2.927550382	2.927550382	2.993276219	2.993276219	2.960057459	2.989806769	2.993276219	2.930822073	2.945873864
1553388_at	2.304119635	2.304119635	2.304119635	2.304119635	2.304119635	2.304119635	2.304119635	2.304119635	2.304119635	2.304119635	2.304119635	2.304119635	2.304119635	2.304119635	2.304119635	2.304119635	2.304119635	2.304119635	2.304119635	2.304119635	2.304119635	2.304119635	2.304119635	2.304119635	2.304119635	2.304119635	2.304119635	2.304119635	2.304119635	2.304119635	2.304119635	2.304119635	2.304119635	2.304119635	2.304119635	2.304119635
1553389_at	3.122027662	2.321772456	2.327958699	2.321772456	2.562931809	2.412235499	2.321772456	2.321772456	2.321772456	2.321772456	2.340738802	2.321772456	2.321772456	2.319280229	2.321772456	2.319280229	2.513110372	2.321772456	2.321772456	2.321772456	2.319280229	2.321772456	2.321772456	2.34874005	2.321772456	2.321772456	2.365899315	2.321772456	2.321772456	2.321772456	2.321772456	2.400480451	2.321772456	2.331537053	2.324040382	2.319280229
1553390_at	2.304119635	2.304119635	2.304119635	2.304119635	2.345995127	2.304119635	2.307881625	2.304119635	2.328959578	2.359385155	2.304119635	2.304119635	2.304119635	2.304119635	2.304119635	2.304119635	2.304119635	2.304119635	2.304119635	2.304119635	2.304119635	2.304119635	2.304119635	2.304119635	2.304119635	2.304119635	2.304119635	2.304119635	2.304119635	2.304119635	2.304119635	2.304119635	2.304119635	2.304119635	2.304119635	2.304119635
1553391_at	2.304119635	2.304119635	2.304119635	2.304119635	2.304119635	2.304119635	2.304119635	2.304119635	2.304119635	2.304119635	2.304119635	2.304119635	2.304119635	2.304119635	2.304119635	2.304298674	2.304119635	2.304119635	2.304119635	2.304119635	2.304119635	2.304119635	2.304119635	2.304119635	2.304119635	2.304119635	2.304119635	2.304119635	2.304119635	2.304119635	2.304119635	2.319124176	2.304119635	2.304119635	2.304119635	2.304119635
1553392_at	2.304119635	2.304119635	2.304119635	2.304119635	2.304119635	2.304119635	2.326126856	2.304119635	2.304119635	2.304119635	2.304119635	2.304119635	2.304119635	2.304119635	2.304119635	2.304119635	2.304119635	2.304119635	2.304119635	2.304119635	2.304119635	2.550186153	2.304119635	2.304119635	2.304119635	2.304119635	2.304119635	2.304119635	2.304119635	2.304119635	2.304119635	2.321890085	2.304119635	2.331550022	2.309845291	2.304119635
1553394_a_at	2.304119635	2.304119635	2.304119635	2.304119635	2.304119635	2.304885455	2.304119635	2.304119635	2.304119635	2.304119635	2.304119635	2.304119635	2.304119635	2.304119635	2.304119635	2.304119635	2.304119635	2.304119635	2.304119635	2.304119635	2.304119635	2.304119635	2.304119635	2.304119635	2.304119635	2.304119635	2.304119635	2.304119635	2.304119635	2.304119635	2.304119635	2.304119635	2.304119635	2.304119635	2.304119635	2.304119635
1553395_a_at	4.339857118	4.697127536	4.517267796	4.842420117	4.602382761	4.842420117	4.760800623	5.312289852	4.95421198	5.004821273	4.56568679	4.731615638	5.344124742	4.697127536	6.176301077	4.654511672	5.469021517	4.384968913	5.36130064	4.842420117	4.842420117	5.43553669	5.3481156	4.842420117	4.843681656	5.648274128	4.842420117	4.714739986	5.195433594	5.998827055	4.714739986	4.819793992	5.629816218	6.556525303	4.83685869	4.551124307
1553396_a_at	2.681602334	2.599340107	2.97232905	2.97232905	3.00428106	2.7040853	2.681602334	3.43424338	3.00428106	4.115197523	3.073220275	3.804941328	5.40314439	4.585384634	2.991743115	3.005061082	3.660850154	2.341620216	3.00428106	2.98304766	2.98304766	2.871480412	3.266913929	2.98304766	3.392838599	2.681602334	3.00428106	3.003501038	2.681602334	3.398207977	3.364752769	2.468048208	3.732037763	3.111478423	2.991142598	3.00428106
1553397_at	2.556586631	2.715243377	2.603090266	2.556586631	2.929141975	2.556586631	2.570536501	3.044665451	2.565311782	2.576856867	2.914603756	2.556586631	2.556586631	2.651062894	2.556586631	2.556586631	2.554566651	2.554566651	2.556586631	2.556586631	2.555384246	2.556586631	2.556586631	2.556586631	2.556586631	2.557021566	2.556586631	2.556586631	2.556586631	2.55634518	2.760332827	2.84985765	2.556586631	2.556586631	2.718049963	2.556586631
1553398_at	2.304119635	2.304119635	2.343716166	2.335343496	2.418783418	2.304119635	2.304119635	2.304119635	2.304119635	2.304119635	2.45019325	2.304867902	2.304119635	2.304119635	2.304119635	2.304119635	2.304119635	2.304119635	2.304119635	2.304119635	2.304119635	2.304119635	2.304119635	2.336930948	2.304119635	2.304119635	2.304119635	2.421523884	2.304119635	2.304119635	2.304119635	2.339718245	2.304119635	2.304119635	2.304119635	2.304119635
1553399_a_at	4.468726396	4.564829952	4.634528208	4.575678294	4.730065227	4.418094235	4.428283319	4.468726396	4.428283319	4.677275629	4.675845147	4.470924756	4.596792582	4.505756575	4.468726396	4.468726396	4.468726396	4.468726396	4.634103268	4.556219755	4.468726396	4.428283319	4.468726396	4.468726396	4.468726396	4.468726396	4.293170375	4.428283319	4.630409856	4.280145812	4.618050021	4.468726396	4.468726396	3.559732266	4.468726396	4.468726396
1553400_a_at	2.37058804	2.370668818	2.398224674	2.37058804	2.503996209	2.376538745	2.440338104	2.370628429	2.370668818	2.595887125	2.370668818	2.370668818	2.374297532	2.370668818	2.395971738	2.370668818	2.370668818	2.370628429	2.370628429	2.494231151	2.630948003	2.37058804	2.370628429	2.398995571	2.370668818	2.508575353	2.639621794	2.370668818	2.70462607	2.55546329	2.492821054	2.417288658	2.370668818	3.529363776	2.370668818	2.365186348
1553401_at	2.304119635	2.304119635	2.304119635	2.322302799	2.304119635	2.304119635	2.304119635	2.304119635	2.304119635	2.304119635	2.383172695	2.304119635	2.304119635	2.304119635	2.304119635	2.304119635	2.304119635	2.304119635	2.304119635	2.312798519	2.304119635	2.304119635	2.304119635	2.304119635	2.304119635	2.304119635	2.304119635	2.304119635	2.304119635	2.304119635	2.304119635	2.368949332	2.304119635	2.304119635	2.304119635	2.304119635
1553402_a_at	2.304119635	2.304119635	2.388860251	2.304119635	2.304119635	2.304119635	2.304119635	2.304119635	2.304119635	2.342200528	2.304119635	2.304119635	2.304119635	2.304119635	2.304119635	2.304119635	2.304119635	2.364462912	2.305007026	2.304119635	2.316246057	2.304119635	2.304119635	2.304119635	2.304119635	2.318532866	2.304119635	2.304119635	2.347967949	2.304119635	2.304119635	2.304119635	2.304119635	2.304119635	2.304119635	2.522288942
1553403_at	2.304188021	2.304119635	2.304119635	2.304119635	2.304119635	2.304119635	2.304119635	2.304119635	2.304119635	2.304119635	2.304119635	2.304119635	2.304119635	2.304119635	2.304119635	2.309122292	2.304119635	2.304119635	2.304119635	2.304119635	2.304119635	2.304119635	2.304119635	2.304119635	2.304119635	2.304119635	2.304119635	2.304119635	2.304119635	2.304119635	2.304119635	2.304119635	2.304119635	2.304119635	2.304119635	2.304119635
1553405_a_at	2.311472346	2.311472346	2.411310268	2.311472346	2.311472346	2.311472346	2.311472346	2.311472346	2.311472346	2.311472346	2.311472346	2.304119635	2.37384334	2.335776512	2.304119635	2.520613021	2.311472346	2.304119635	2.311472346	2.311472346	2.357051309	2.304119635	2.311472346	2.311472346	2.311472346	2.311472346	2.311472346	2.312057353	2.311472346	2.311472346	2.319006774	2.344096765	2.346807911	2.320745457	2.311472346	2.304877265
1553407_at	2.591463942	3.684311653	2.469557158	2.469557158	3.895090184	2.469557158	2.469557158	2.823626719	2.469557158	2.469557158	2.360368291	3.217157737	2.469557158	2.469557158	2.469557158	2.654312786	2.520961186	3.516235028	2.6586806	2.469557158	2.469557158	2.469557158	2.429071501	2.469557158	2.316727279	2.469557158	2.469557158	2.469557158	2.360368291	2.443750749	2.469557158	2.782120964	2.469557158	2.355238048	2.469557158	2.304119635
1553409_at	2.304119635	2.304119635	2.304119635	2.304119635	2.304119635	2.304119635	2.304119635	2.304119635	2.304119635	2.304119635	2.304119635	2.304119635	2.304119635	2.304119635	2.304119635	2.304119635	2.304119635	2.304119635	2.304119635	2.304119635	2.304119635	2.304119635	2.304119635	2.304119635	2.304119635	2.304119635	2.304119635	2.304119635	2.304119635	2.304119635	2.304119635	2.304119635	2.304119635	2.304119635	2.304119635	2.304119635
1553410_a_at	2.304119635	2.304119635	2.304119635	2.304119635	2.304119635	2.304119635	2.304119635	2.304119635	2.304119635	2.304119635	2.304119635	2.304119635	2.304119635	2.304119635	2.304119635	2.304119635	2.304119635	2.304119635	2.304119635	2.304119635	2.304119635	2.354476639	2.304119635	2.304119635	2.304119635	2.304119635	2.304119635	2.304119635	2.304119635	2.304119635	2.304119635	2.304119635	2.304119635	2.304119635	2.304119635	2.304119635
1553411_s_at	2.304119635	2.304208574	2.304119635	2.304119635	2.426260939	2.352254079	2.304119635	2.304119635	2.304119635	2.304119635	2.304119635	2.304119635	2.304119635	2.304119635	2.304119635	2.304119635	2.304119635	2.304119635	2.304119635	2.304119635	2.304119635	2.304119635	2.304119635	2.304119635	2.304119635	2.304119635	2.304119635	2.304119635	2.304119635	2.304119635	2.304119635	2.304119635	2.309826493	2.304119635	2.304119635	2.304119635
1553412_at	2.304119635	2.304119635	2.304119635	2.304119635	2.304119635	2.304119635	2.304119635	2.304119635	2.304119635	2.304119635	2.304119635	2.304119635	2.304119635	2.304119635	2.304119635	2.304119635	2.304119635	2.304119635	2.304119635	2.304119635	2.304119635	2.304119635	2.304119635	2.304119635	2.304119635	2.327897926	2.515442414	2.304119635	2.304119635	2.304119635	2.351692156	2.304119635	2.304119635	2.304119635	2.304119635	2.304119635
1553413_at	2.304119635	2.304119635	2.304119635	2.304119635	2.304119635	2.304119635	2.304119635	2.304119635	2.304119635	2.304119635	2.304119635	2.304119635	2.304119635	2.304119635	2.304119635	2.304119635	2.304119635	2.304119635	2.304119635	2.304119635	2.304119635	2.304119635	2.304119635	2.304119635	2.304119635	2.304119635	2.304119635	2.304119635	2.304119635	2.304119635	2.304119635	2.304119635	2.304119635	2.304119635	2.304119635	2.304119635
1553415_at	2.304119635	2.304119635	2.304119635	2.304119635	2.304119635	2.304119635	2.304119635	2.304119635	2.304119635	2.304119635	2.304119635	2.324868506	2.304119635	2.304119635	2.304119635	2.304119635	2.304119635	2.304119635	2.304119635	2.304119635	2.304119635	2.304119635	2.304119635	2.304119635	2.304119635	2.304119635	2.646323187	2.304119635	2.304119635	2.304119635	2.304119635	2.304119635	2.304119635	2.30428364	2.304119635	2.304119635
1553417_at	2.304119635	2.304119635	2.304119635	2.304119635	2.304119635	2.304119635	2.304119635	2.304119635	2.304119635	2.304119635	2.304119635	2.304119635	2.304119635	2.304119635	2.304119635	2.304119635	2.304119635	2.304119635	2.304119635	2.304119635	2.304119635	2.304119635	2.304119635	2.304119635	2.304119635	2.304119635	2.304119635	2.304119635	2.304119635	2.304119635	2.304119635	2.304119635	2.304119635	2.304119635	2.30594843	2.304119635
1553418_a_at	2.304119635	2.304119635	2.304119635	2.304119635	2.304119635	2.304119635	2.304119635	2.304119635	2.304119635	2.304119635	2.304119635	2.304119635	2.304119635	2.304119635	2.304119635	2.304119635	2.304119635	2.304119635	2.304119635	2.304119635	2.304119635	2.304119635	2.304119635	2.304119635	2.304119635	2.304119635	2.304119635	2.304119635	2.304119635	2.304119635	2.304119635	2.304119635	2.304119635	2.304119635	2.304119635	2.304119635
1553420_at	2.304119635	2.304119635	2.304119635	2.304119635	2.304119635	2.304119635	2.304119635	2.304119635	2.304119635	2.304119635	2.304119635	2.304119635	2.304119635	2.304119635	2.304119635	2.304119635	2.304119635	2.304119635	2.304119635	2.304119635	2.304119635	2.304119635	2.304119635	2.304119635	2.304119635	2.304119635	2.304119635	2.304119635	2.304119635	2.304119635	2.304119635	2.304119635	2.304119635	2.304119635	2.304119635	2.304119635
1553422_s_at	2.304119635	2.304119635	2.304119635	2.304119635	2.304119635	2.304119635	2.304119635	2.304119635	2.304119635	2.304119635	2.304119635	2.304119635	2.304119635	2.304119635	2.304119635	2.304119635	2.304119635	2.304119635	2.304119635	2.304119635	2.304119635	2.304273813	2.304119635	2.304119635	2.304119635	2.304119635	2.304119635	2.304119635	2.304119635	2.304119635	2.304119635	2.304119635	2.304119635	2.304119635	2.304119635	2.304119635
1553423_a_at	5.48931606	4.4806459	5.471891025	3.89914348	5.119780467	4.224533244	3.903615671	3.915220592	4.236615569	3.036354652	3.882958036	3.64189094	3.091757695	3.882958036	3.272450284	3.82595168	4.450476493	4.524332521	3.882958036	3.882958036	4.895483105	4.303013571	3.158158199	3.905034473	4.072169517	5.132547098	3.882958036	3.882958036	3.931617909	4.287702618	3.918872646	4.506062209	4.0619137	3.882958036	3.882958036	3.449463609
1553424_at	2.304170533	2.304119635	2.304119635	2.309002732	2.304119635	2.304119635	2.304119635	2.312451988	2.304119635	2.304119635	2.304119635	2.367745042	2.346098993	2.304119635	2.304119635	2.304119635	2.304119635	2.304119635	2.304119635	2.304119635	2.304119635	2.304119635	2.40993304	2.304119635	2.304119635	2.304119635	2.304119635	2.304119635	2.304119635	2.304119635	2.387102176	2.304119635	2.304119635	2.304119635	2.304119635	2.304119635
1553425_at	2.304119635	2.304119635	2.304119635	2.304119635	2.304119635	2.308314646	2.304119635	2.304119635	2.498146809	2.304119635	2.304119635	2.334149949	2.304119635	2.582052219	2.304119635	2.3090485	2.319715127	2.304119635	2.304119635	2.304119635	2.304119635	2.304119635	2.304119635	2.304119635	2.304119635	2.304119635	2.304119635	2.304119635	2.304119635	2.304119635	2.304119635	2.304119635	2.304119635	2.304119635	2.304119635	2.371629961
1553426_at	2.304119635	2.304119635	2.304119635	2.304119635	2.304119635	2.308366717	2.320433623	2.304119635	2.304119635	2.304119635	2.304119635	2.304119635	2.304119635	2.304119635	2.304119635	2.304119635	2.304119635	2.304119635	2.304119635	2.304119635	2.304119635	2.304119635	2.304119635	2.304119635	2.304119635	2.304119635	2.304119635	2.304119635	2.304119635	2.304119635	2.304119635	2.304119635	2.304119635	2.304119635	2.304119635	2.304119635
1553427_at	2.304119635	2.304119635	2.304119635	2.304119635	2.304119635	2.304119635	2.304119635	2.304119635	2.304119635	2.304119635	2.304119635	2.304119635	2.304119635	2.304119635	2.304119635	2.304119635	2.304119635	2.304119635	2.304119635	2.304119635	2.304119635	2.31355928	2.304119635	2.304119635	2.304119635	2.304119635	2.304119635	2.362246388	2.304119635	2.304119635	2.304119635	2.304119635	2.304119635	2.304119635	2.304119635	2.304119635
1553428_at	2.304119635	2.304119635	2.304119635	2.304119635	2.304119635	2.304119635	2.304119635	2.304119635	2.304119635	2.310140609	2.304119635	2.304119635	2.304119635	2.304119635	2.304119635	2.33852631	2.304119635	2.304119635	2.304119635	2.304119635	2.304119635	2.304119635	2.304119635	2.304119635	2.304119635	2.304119635	2.332551637	2.304119635	2.304119635	2.304119635	2.304119635	2.304119635	2.304119635	2.304119635	2.304119635	2.304119635
1553429_at	2.304119635	2.304119635	2.319861611	2.304119635	2.304119635	2.304119635	2.304119635	2.304119635	2.304119635	2.304119635	2.304119635	2.304119635	2.304119635	2.304119635	2.304119635	2.372826513	2.304119635	2.304119635	2.304119635	2.304119635	2.304119635	2.304119635	2.304119635	2.304119635	2.304119635	2.304119635	2.304119635	2.702741571	2.458884375	2.323054921	2.304119635	2.401708356	2.304119635	2.304119635	2.304119635	2.304119635
1553430_a_at	2.304119635	2.304119635	2.304119635	2.304119635	2.304119635	2.304119635	2.304119635	2.304119635	2.304119635	2.304119635	2.304119635	2.304119635	2.304119635	2.304119635	2.304119635	2.304119635	2.304119635	2.304119635	2.304119635	2.304119635	2.306617802	2.304119635	2.304119635	2.304119635	2.304119635	2.304119635	2.304119635	2.304119635	2.304119635	2.304119635	2.329885702	2.304119635	2.304119635	2.304119635	2.304119635	2.337040167
1553432_s_at	2.304119635	2.317434445	2.304119635	2.392322006	2.405230033	2.30485036	2.304119635	2.304119635	2.304119635	2.304119635	2.304119635	2.304119635	2.304119635	2.304119635	2.304119635	2.31750401	2.304119635	2.304119635	2.304119635	2.304119635	2.304119635	2.304119635	2.304119635	2.325822125	2.304119635	2.304119635	2.304119635	2.304119635	2.304119635	2.304119635	2.343142519	2.306557826	2.304119635	2.304119635	2.304119635	2.304119635
1553433_at	2.304119635	2.304119635	2.304119635	2.304119635	2.304119635	2.304119635	2.304119635	2.304119635	2.304119635	2.304119635	2.304119635	2.304119635	2.324534732	2.304119635	2.304119635	2.304119635	2.304119635	2.304119635	2.304119635	2.304119635	2.304119635	2.304119635	2.304119635	2.304119635	2.304119635	2.304119635	2.304119635	2.304119635	2.304119635	2.304119635	2.304119635	2.304119635	2.304119635	2.304119635	2.304119635	2.475332445
1553434_at	2.304119635	2.304119635	2.304119635	2.340963221	2.304119635	2.304119635	2.304119635	2.304119635	2.304119635	2.304119635	2.304119635	2.304119635	2.304119635	2.305676303	2.304119635	2.304119635	2.304119635	2.304119635	2.304119635	2.304119635	2.304119635	2.304119635	2.350274231	2.304119635	2.304119635	2.304119635	2.304119635	2.304119635	2.304119635	2.324917431	2.304119635	2.304119635	2.304119635	2.304119635	2.307507855	2.304119635
1553435_at	2.304119635	2.304119635	2.304119635	2.304119635	2.304119635	2.304119635	2.304119635	2.304119635	2.304119635	2.304119635	2.304119635	2.304119635	2.304119635	2.30555233	2.304119635	2.304119635	2.304119635	2.304119635	2.304119635	2.304119635	2.304119635	2.304119635	2.304119635	2.304119635	2.304119635	2.304119635	2.304119635	2.304119635	2.304119635	2.304119635	2.304119635	2.304119635	2.304119635	2.305778878	2.304119635	2.304119635
1553436_at	2.304119635	2.304119635	2.304119635	2.304119635	2.304119635	2.304119635	2.304119635	2.304119635	2.304119635	2.304119635	2.304119635	2.304119635	2.304119635	2.304119635	2.304119635	2.304119635	2.304119635	2.304119635	2.304119635	2.304119635	2.304119635	2.304119635	2.332148235	2.304119635	2.304119635	2.304119635	2.304119635	2.304119635	2.304119635	2.304119635	2.304119635	2.304119635	2.304119635	2.304119635	2.304119635	2.304119635
1553437_at	2.403009044	2.403009044	2.403009044	2.403009044	2.779260892	2.403009044	2.403009044	2.541293322	2.403009044	2.403009044	2.403009044	2.403009044	2.403009044	2.403009044	2.403009044	2.403009044	2.403009044	2.403009044	2.403009044	2.403009044	2.403009044	2.403009044	2.403009044	2.403009044	2.403009044	2.403009044	2.403009044	2.403009044	2.403009044	2.403009044	2.403009044	2.403009044	2.403009044	2.403009044	2.403009044	2.403009044
1553438_at	3.116652322	3.000706215	2.854518333	2.878125284	2.854518333	2.854518333	3.252193901	2.817272999	2.854518333	2.854518333	2.854518333	2.854518333	2.858718277	2.854518333	2.799287176	2.614768958	2.854518333	2.729140012	2.729140012	2.729140012	2.872108976	2.941507963	2.854518333	2.854518333	2.854518333	3.268182703	2.854518333	2.854518333	2.854518333	3.159828325	2.952614563	2.990330193	2.854518333	2.854518333	2.854518333	2.854518333
1553439_at	2.304119635	2.304230904	2.465122358	2.304119635	2.304119635	2.304119635	2.304119635	2.304119635	2.304119635	2.371215489	2.304119635	2.304119635	2.304119635	2.304119635	2.304119635	2.304119635	2.304119635	2.304119635	2.304119635	2.304119635	2.304119635	2.304119635	2.304119635	2.304119635	2.304119635	2.304119635	2.304119635	2.304119635	2.304119635	2.318573791	2.304119635	2.304119635	2.304119635	2.304119635	2.304119635	2.304119635
1553440_at	2.304119635	2.304119635	2.304119635	2.304119635	2.304119635	2.304119635	2.304119635	2.304119635	2.304119635	2.304119635	2.304119635	2.304119635	2.304119635	2.304119635	2.304119635	2.304119635	2.304119635	2.304119635	2.304119635	2.304119635	2.304119635	2.304119635	2.304119635	2.304119635	2.304119635	2.304119635	2.304119635	2.304119635	2.304119635	2.304119635	2.304119635	2.304119635	2.304119635	2.304119635	2.304119635	2.304119635
1553441_at	2.304119635	2.304119635	2.304119635	2.304119635	2.304119635	2.313560273	2.304119635	2.304119635	2.304119635	2.304119635	2.304119635	2.304119635	2.304119635	2.304119635	2.304119635	2.304119635	2.304119635	2.304119635	2.304119635	2.304119635	2.304119635	2.304119635	2.304119635	2.304119635	2.304119635	2.304682805	2.304119635	2.304119635	2.304119635	2.304119635	2.304119635	2.304119635	2.304119635	2.304119635	2.304119635	2.304119635
1553442_a_at	2.304119635	2.304119635	2.304119635	2.304119635	2.304119635	2.304119635	2.304119635	2.304119635	2.304119635	2.304119635	2.304119635	2.304119635	2.304119635	2.392890149	2.304119635	2.304119635	2.304119635	2.304119635	2.304119635	2.304119635	2.304119635	2.304119635	2.304119635	2.304119635	2.304119635	2.304119635	2.304119635	2.304119635	2.304119635	2.304119635	2.304119635	2.304119635	2.304119635	2.304119635	2.304119635	2.304119635
1553443_at	2.304119635	2.304119635	2.304119635	2.304119635	2.304119635	2.304119635	2.304119635	2.317671787	2.304119635	2.304119635	2.304119635	2.304119635	2.304119635	2.304119635	2.304119635	2.304119635	2.304119635	2.304119635	2.304119635	2.304119635	2.304119635	2.304119635	2.304119635	2.304119635	2.304119635	2.304119635	2.610789067	2.304119635	2.304119635	2.304119635	2.304119635	2.304119635	2.304119635	2.304119635	2.304119635	2.304119635
1553444_a_at	2.304119635	2.626485245	2.304119635	2.304119635	2.304119635	2.304119635	2.304119635	2.304119635	2.304119635	2.304119635	2.304119635	2.304119635	2.304119635	2.304119635	2.322909505	2.325160573	2.304119635	2.304119635	2.304119635	2.304119635	2.304119635	2.304119635	2.304119635	2.304119635	2.304119635	2.304119635	2.304119635	2.304119635	2.304119635	2.304119635	2.304119635	2.371842623	2.304119635	2.304119635	2.345452198	2.304119635
1553446_at	2.304119635	2.304119635	2.304119635	2.304119635	2.304119635	2.304119635	2.304119635	2.304119635	2.304119635	2.304119635	2.304119635	2.304119635	2.304119635	2.304119635	2.304119635	2.304119635	2.304119635	2.304119635	2.304119635	2.304119635	2.304119635	2.304119635	2.304119635	2.304119635	2.304119635	2.304119635	2.311627415	2.304119635	2.304119635	2.304119635	2.304119635	2.304119635	2.304119635	2.304119635	2.304119635	2.304119635
1553447_at	2.304119635	2.304119635	2.304119635	2.304119635	2.304119635	2.304119635	2.304119635	2.304119635	2.304119635	2.304119635	2.304119635	2.304119635	2.304119635	2.304119635	2.304119635	2.304119635	2.304119635	2.304119635	2.304119635	2.304119635	2.304119635	2.304119635	2.304119635	2.304119635	2.304119635	2.304119635	2.304119635	2.304119635	2.304119635	2.304119635	2.304119635	2.304119635	2.304119635	2.304119635	2.304119635	2.304119635
1553448_at	2.304119635	2.304119635	2.304119635	2.304119635	2.304119635	2.304119635	2.304119635	2.304119635	2.304119635	2.304119635	2.304119635	2.304119635	2.304119635	2.304119635	2.304119635	2.304119635	2.304119635	2.304119635	2.304119635	2.304119635	2.304119635	2.304119635	2.304119635	2.304119635	2.304119635	2.304119635	2.304119635	2.304119635	2.304119635	2.304119635	2.304119635	2.304119635	2.304119635	2.304119635	2.304119635	2.304119635
1553449_at	2.306871251	2.433646348	2.681249061	2.531241179	3.413281575	2.395307971	2.395307971	2.43480189	2.504573604	2.738679186	3.093233504	2.433646348	2.433646348	2.332268768	2.577551848	2.458706302	2.433646348	2.433646348	2.31233609	2.433646348	2.31233609	2.444572461	2.504175444	2.546984263	2.433646348	2.561213863	2.30661991	2.551447833	2.452156404	2.436803282	2.42734495	2.395307971	2.381404753	2.498660168	2.79453988	2.395307971
1553450_s_at	2.304119635	2.304119635	2.304119635	2.304119635	2.304119635	2.304119635	2.304119635	2.304119635	2.304119635	2.335242139	2.304119635	2.304119635	2.304119635	2.360907556	2.304119635	2.304119635	2.818237421	2.304119635	2.304119635	2.304119635	2.304119635	2.304119635	2.304119635	2.304119635	2.304119635	2.304119635	2.304119635	2.304119635	2.304119635	2.304119635	2.304119635	2.304119635	2.304119635	2.304119635	2.304119635	2.332679616
1553451_at	2.304119635	2.304119635	2.304119635	2.304119635	2.304119635	2.304119635	2.304119635	2.304119635	2.304119635	2.304119635	2.304119635	2.304119635	2.304119635	2.304119635	2.304119635	2.304119635	2.304119635	2.304119635	2.304119635	2.304119635	2.304119635	2.304119635	2.304119635	2.304119635	2.304119635	2.304119635	2.304119635	2.304119635	2.304119635	2.304119635	2.304119635	2.304119635	2.304119635	2.304119635	2.304119635	2.304119635
1553452_at	2.306055618	2.304119635	2.304119635	2.304119635	2.304119635	2.306978072	2.304119635	2.304119635	2.304119635	2.304119635	2.304119635	2.304119635	2.304119635	2.304119635	2.304119635	2.304119635	2.304119635	2.304119635	2.304119635	2.30483322	2.36363533	2.304119635	2.304119635	2.304119635	2.308760552	2.304119635	2.304119635	2.304119635	2.304119635	2.304119635	2.304119635	2.304119635	2.311470715	2.304119635	2.304119635	2.304119635
1553453_at	2.304119635	2.316703904	2.304119635	2.304119635	2.304119635	2.341867742	2.304119635	2.304119635	2.304119635	2.362596515	2.304119635	2.306006487	2.304119635	2.574128878	2.304119635	2.304119635	2.304119635	2.304119635	2.304119635	2.304119635	2.304119635	2.304119635	2.304119635	2.304119635	2.304119635	2.359257816	2.304119635	2.304119635	2.304119635	2.304119635	2.304119635	2.304119635	2.304119635	2.304119635	2.304119635	2.304119635
1553454_at	2.304119635	2.304119635	2.304119635	2.319345291	2.304119635	2.304119635	2.304119635	2.304119635	2.304119635	2.304119635	2.304119635	2.304119635	2.304119635	2.304119635	2.304119635	2.304119635	2.304119635	2.304119635	2.304119635	2.304119635	2.304119635	2.304715521	2.304119635	2.304119635	2.304119635	2.304119635	2.304119635	2.304119635	2.304119635	2.304119635	2.304119635	2.304119635	2.304119635	2.304119635	2.304119635	2.304119635
1553456_at	2.304119635	2.304119635	2.304119635	2.304119635	2.304119635	2.304119635	2.304119635	2.304119635	2.304119635	2.304119635	2.304119635	2.326356504	2.304119635	2.304119635	2.304119635	2.304119635	2.304119635	2.304119635	2.304119635	2.304119635	2.304119635	2.304119635	2.304119635	2.304119635	2.304119635	2.304119635	2.304119635	2.304119635	2.304119635	2.304119635	2.304119635	2.304119635	2.304119635	2.304119635	2.304119635	2.304119635
1553457_at	2.304119635	2.304119635	2.304119635	2.304119635	2.304119635	2.304119635	2.304119635	2.304119635	2.304119635	2.304119635	2.304119635	2.304119635	2.304119635	2.304119635	2.304119635	2.304119635	2.304119635	2.304119635	2.304119635	2.304119635	2.304119635	2.304119635	2.304119635	2.304119635	2.304119635	2.304119635	2.304119635	2.304119635	2.304119635	2.304119635	2.304119635	2.304119635	2.304119635	2.304119635	2.304119635	2.304119635
1553458_at	2.304119635	2.304119635	2.304119635	2.304119635	2.304119635	2.304119635	2.304119635	2.304119635	2.304119635	2.304119635	2.304119635	2.304119635	2.304119635	2.304119635	2.304119635	2.304119635	2.304119635	2.304119635	2.304119635	2.304119635	2.308802747	2.304119635	2.304119635	2.304119635	2.304119635	2.304119635	2.304119635	2.304119635	2.304119635	2.304119635	2.304119635	2.304119635	2.394835012	2.304119635	2.304119635	2.304119635
1553459_at	2.304119635	2.324069756	2.304119635	2.304119635	2.304119635	2.304119635	2.304119635	2.304119635	2.304119635	2.304119635	2.304119635	2.304830617	2.304119635	2.304119635	2.304119635	2.304119635	2.304119635	2.304119635	2.304119635	2.304119635	2.304119635	2.304119635	2.304119635	2.304119635	2.304119635	2.304119635	2.304119635	2.304119635	2.304119635	2.304119635	2.304119635	2.304119635	2.304119635	2.304119635	2.304119635	2.304119635
1553460_at	2.304119635	2.304119635	2.304119635	2.304119635	2.304119635	2.304119635	2.304119635	2.304119635	2.304119635	2.304119635	2.304119635	2.304119635	2.304119635	2.304119635	2.304119635	2.304119635	2.304119635	2.304119635	2.304119635	2.304119635	2.304119635	2.304119635	2.304119635	2.304119635	2.304119635	2.304119635	2.304119635	2.304119635	2.304119635	2.304119635	2.304119635	2.304119635	2.594236018	2.304119635	2.304119635	2.304119635
1553461_at	2.472403956	2.304119635	2.304119635	2.304119635	2.304119635	2.304119635	2.304119635	2.304119635	2.304119635	2.400069608	2.304119635	2.304119635	2.304119635	2.304119635	2.304119635	2.317904126	2.304119635	2.304119635	2.304119635	2.304119635	2.304119635	2.304119635	2.304119635	2.304119635	2.304119635	2.304119635	2.304119635	2.30482083	2.304119635	2.304119635	2.304119635	2.304119635	2.304119635	2.304119635	2.304119635	2.304119635
1553462_at	2.304119635	2.304119635	2.304119635	2.304119635	2.304119635	2.338499992	2.304119635	2.304119635	2.304119635	2.304119635	2.304119635	2.307057904	2.304119635	2.890559477	2.304119635	2.304119635	2.336489907	2.307773629	2.304119635	2.304119635	2.360611451	2.304119635	2.304119635	2.304119635	3.100223842	2.304119635	2.304119635	2.393716641	2.304119635	2.304119635	2.304119635	2.93329292	2.304119635	2.304119635	2.304119635	2.304119635
1553464_at	2.304119635	2.304119635	2.304119635	2.304119635	2.304119635	2.304119635	2.304119635	2.304119635	2.304119635	2.304119635	2.304119635	2.304119635	2.304119635	2.304119635	2.304119635	2.304119635	2.304119635	2.304119635	2.304119635	2.304119635	2.304119635	2.304119635	2.304119635	2.304119635	2.304119635	2.304119635	2.304119635	2.304119635	2.304119635	2.304119635	2.304119635	2.304119635	2.304119635	2.304119635	2.304119635	2.304119635
1553465_a_at	2.304119635	2.672434385	2.304119635	2.304119635	2.304119635	2.304119635	2.304119635	2.304119635	2.304119635	2.304119635	2.304119635	2.326661826	2.304119635	2.304119635	2.304663475	2.304119635	2.315882354	2.304119635	2.304119635	2.304119635	2.304119635	2.304119635	2.304119635	2.340215387	2.327346883	2.308924009	2.328936449	2.304119635	2.304119635	2.304119635	2.304119635	2.304119635	2.304119635	2.304119635	2.304119635	2.304119635
1553466_at	2.304119635	2.304119635	2.304119635	2.304119635	2.304119635	2.480063277	2.304119635	2.304119635	2.304119635	2.304119635	2.304119635	2.40161079	2.304119635	2.323505733	2.304119635	2.304119635	2.304119635	2.304119635	2.304119635	2.304119635	2.304119635	2.304119635	2.304119635	2.304119635	2.312715489	2.304119635	2.304119635	2.321238127	2.304119635	2.304119635	2.304119635	2.39626735	2.304119635	2.304119635	2.304119635	2.304119635
1553467_at	2.304119635	2.304119635	2.304119635	2.304119635	2.341052836	2.304119635	2.304119635	2.304119635	2.304119635	2.309512208	2.304119635	2.304119635	2.304119635	2.304119635	2.304119635	2.304119635	2.304119635	2.304119635	2.304119635	2.304119635	2.304119635	2.304119635	2.304119635	2.322186322	2.304119635	2.304119635	2.304119635	2.304119635	2.304119635	2.304119635	2.304119635	2.304119635	2.304119635	2.334697109	2.37506431	2.304119635
1553468_at	2.304119635	2.304119635	2.304119635	2.304119635	2.304119635	2.304119635	2.304119635	2.304119635	2.304119635	2.304119635	2.304119635	2.304119635	2.304119635	2.304119635	2.304119635	2.304119635	2.304119635	2.304119635	2.304119635	2.304119635	2.304119635	2.304119635	2.304119635	2.304119635	2.304119635	2.304119635	2.304119635	2.304119635	2.304119635	2.304119635	2.304119635	2.304119635	2.304119635	2.304119635	2.304119635	2.304119635
1553470_at	2.304304415	2.304304415	2.304304415	2.304304415	2.304304415	2.304304415	2.304304415	2.304304415	2.304304415	2.304304415	2.304304415	2.304304415	2.304304415	2.318148606	2.304304415	2.304304415	2.304304415	2.304304415	2.304304415	2.304304415	2.304304415	2.304304415	2.395692234	2.343495871	2.330749733	2.304304415	2.304304415	2.304304415	2.304304415	2.304304415	2.6429374	2.306475899	2.444790607	2.304304415	2.315959629	2.304304415
1553471_at	2.304119635	2.304119635	2.304119635	2.304119635	2.304119635	2.304119635	2.304119635	2.304119635	2.304119635	2.304119635	2.304119635	2.304119635	2.309335981	2.304119635	2.304119635	2.304119635	2.304119635	2.304119635	2.304119635	2.304119635	2.304119635	2.304119635	2.304119635	2.304119635	2.304119635	2.304119635	2.304119635	2.304119635	2.304119635	2.304119635	2.304119635	2.304119635	2.304119635	2.304119635	2.304119635	2.304119635
1553472_at	2.304119635	2.309239466	2.309239466	2.309239466	2.333741326	2.309239466	2.309239466	2.309239466	2.309239466	2.844048809	2.309239466	2.309239466	2.476386106	2.370820122	2.309239466	2.309239466	2.309239466	2.309239466	2.312760201	2.309239466	2.333136057	2.313860024	2.309239466	2.476990181	2.309239466	2.309239466	2.309239466	2.309239466	2.309239466	2.309239466	2.417889299	2.309239466	2.309239466	2.319670845	2.309239466	2.515881632
1553474_at	2.304119635	2.336445584	2.304119635	2.304119635	2.304119635	2.304119635	2.304119635	2.304119635	2.304119635	2.304119635	2.304119635	2.304119635	2.344637348	2.304119635	2.381900081	2.304570513	2.304119635	2.304119635	2.304119635	2.304119635	2.304119635	2.304119635	2.304119635	2.304119635	2.304119635	2.304119635	2.304119635	2.304119635	2.304119635	2.304119635	2.304119635	2.304119635	2.304119635	2.304119635	2.304119635	2.304119635
1553475_at	2.304119635	2.304119635	2.304119635	2.304119635	2.304119635	2.304119635	2.357632649	2.304119635	2.304119635	2.536252589	2.304119635	2.304119635	2.304119635	2.304119635	2.304119635	2.304119635	2.304119635	2.304119635	2.304119635	2.304119635	2.304119635	2.306991867	2.304119635	2.304119635	2.304119635	2.304119635	2.304119635	2.304119635	2.304119635	2.304119635	2.304119635	2.304119635	2.564791531	2.304119635	2.405576552	2.304119635
1553478_at	2.304119635	2.593418172	2.304119635	2.304119635	2.304119635	2.304119635	2.304119635	2.347235768	2.304119635	2.304119635	2.304119635	2.304119635	2.304119635	2.304119635	2.304119635	2.304119635	2.304119635	2.304119635	2.304119635	2.304119635	2.304119635	2.304119635	2.304119635	2.31636182	2.311119297	2.304119635	2.304119635	2.304119635	2.304119635	2.304847538	2.304119635	2.304119635	2.304119635	2.304119635	2.304119635	2.304119635
1553479_at	2.304119635	2.304119635	2.304119635	2.304119635	2.304119635	2.304119635	2.304119635	2.390753673	2.304119635	2.304119635	2.304119635	2.304119635	2.304119635	2.304119635	2.304119635	2.304119635	2.304119635	2.304119635	2.304119635	2.304119635	2.304119635	2.304119635	2.304119635	2.304119635	2.304119635	2.304119635	2.390530167	2.304119635	2.304119635	2.304119635	2.304119635	2.304119635	2.304119635	2.304119635	2.304119635	2.304119635
1553482_at	2.304119635	2.304119635	2.304119635	2.304119635	2.304119635	2.304119635	2.304119635	2.304119635	2.304119635	2.304119635	2.304119635	2.304119635	2.304119635	2.304119635	2.304119635	2.304119635	2.309180907	2.304119635	2.304119635	2.304119635	2.304119635	2.304119635	2.304119635	2.304119635	2.304119635	2.304119635	2.304119635	2.304119635	2.304119635	2.304119635	2.304119635	2.304119635	2.304119635	2.304119635	2.304119635	2.304119635
1553483_at	2.316154246	2.316154246	2.316154246	2.32021856	2.316154246	2.316154246	3.07430626	2.316154246	2.316154246	2.316154246	2.316154246	2.316154246	2.316154246	2.316154246	2.316154246	2.316154246	2.316154246	2.316154246	2.316154246	2.316154246	2.316154246	2.316154246	2.316154246	2.316154246	2.316154246	2.316154246	2.316154246	2.316154246	2.316154246	2.316154246	2.316154246	2.316154246	2.316154246	2.316154246	2.316154246	2.316154246
1553484_at	2.304119635	2.304119635	2.304119635	2.304119635	2.304119635	2.304119635	2.304119635	2.304119635	2.304119635	2.304119635	2.304119635	2.304119635	2.304119635	2.316852513	2.304119635	2.304119635	2.304119635	2.304119635	2.304119635	2.304119635	2.304119635	2.304119635	2.304119635	2.317458648	2.304119635	2.304119635	2.304119635	2.304119635	2.304119635	2.304119635	2.304119635	2.318555027	2.304119635	2.304119635	2.304119635	2.304119635
1553485_at	2.304119635	2.304119635	2.304119635	2.347443276	2.304119635	2.304119635	2.304119635	2.304119635	2.304119635	2.304119635	2.304119635	2.304119635	2.304119635	2.336122552	2.304119635	2.304119635	2.304119635	2.304119635	2.304119635	2.304119635	2.304119635	2.304119635	2.426686432	2.304119635	2.304119635	2.304119635	2.304119635	2.304119635	2.304119635	2.304119635	2.304119635	2.304119635	2.304119635	2.304119635	2.304119635	2.304119635
1553486_a_at	2.304119635	2.304119635	2.304119635	2.304119635	2.304119635	2.304119635	2.304119635	2.304119635	2.304119635	2.304119635	2.304119635	2.304532972	2.304119635	2.304119635	2.304119635	2.304119635	2.304119635	2.304119635	2.304119635	2.304119635	2.304119635	2.304119635	2.304119635	2.304119635	2.304119635	2.304119635	2.304119635	2.304119635	2.304119635	2.304119635	2.304119635	2.304119635	2.344644687	2.304119635	2.32341845	2.304119635
[truncated: 53,719 more rows]
