# Supplementary material for: Identification of alterations in macrophage activation associated with disease activity in systemic lupus erythematosus
Source: PLoS One. 2018 Dec 18;13(12):e0208132. doi: 10.1371/journal.pone.0208132 (PMC6298676; doi:10.1371/journal.pone.0208132)
Supplement: S1 File — Log fold change expression values of PBMCs from SLE patients. Previously unpublished dataset obtained through collaboration with Arasappan et al. [49]. (ZIP) [file pone.0208132.s006.zip › FDABMC3_Entrez_log2Expressionvalues_matrix.txt]

	SLE-07457HP133A11	SLE-07459HP133A11	SLE-31946HP133A11	SLE-32533HP133A11	SLE-32539HP133A11	SLE-36559HP133A11	SLE-36562HP133A21	SLE-38107HP133A11	SLE-38108HP133A11	SLE-49765HP133A11	SLE-49769HP133A21	CTL-02387HP133A11	CTL-02553HP133A11	CTL-02838HP133A11	CTL-02840HP133A11	CTL-02841HP133A11	CTL-03279HP133A11	SLE-07453HP133A11	SLE-07458HP133A11	SLE-43705HP133A11	SLE-36556HP133A21	SLE-36557HP133A11	SLE-17365HP133A11	SLE-20647HP133A11	SLE-36558HP133A11	SLE-43709HP133A11	SLE-35927HP133A11	SLE-36560HP133A11	SLE-43711HP133A11	SLE-38105HP133A11	SLE-38109HP133A11	SLE-38110HP133A11	SLE-43716HP133A11	SLE-43717HP133A11	SLE-43721HP133A11	SLE-49766HP133A11
1_at	2.446296853	2.461858927	2.553004511	2.553004511	2.553004511	2.56831615	2.264899588	2.944166446	2.461858927	2.553004511	2.264899588	2.770290657	2.553004511	2.587262712	3.071342452	2.553004511	2.553004511	2.553004511	2.855386384	2.796565197	2.553004511	2.741721702	2.553004511	2.64825381	2.356045173	2.553004511	2.546789493	2.553004511	2.697542404	2.583431772	2.766155718	2.357295556	2.553004511	2.553004511	3.118282318	2.553004511
10_at	2.264899588	2.264899588	2.264899588	2.264899588	2.264899588	2.264899588	2.267741229	2.264899588	2.264899588	2.264899588	2.264899588	2.264899588	2.264899588	2.264899588	2.264899588	2.264899588	2.264899588	2.264899588	2.264899588	2.264899588	2.264899588	2.264899588	2.264899588	2.264899588	2.264899588	2.264899588	2.264899588	2.264899588	2.264899588	2.264899588	2.264899588	2.264899588	2.264899588	2.264899588	2.264899588	2.264899588
100_at	6.289718349	6.599016445	7.025330312	6.112757542	5.835222536	7.539939803	4.920578043	6.547730958	6.324462541	5.708750071	5.538322242	5.925102291	6.137358075	6.170778054	6.391997971	6.427222258	6.711480023	7.474708551	6.774858339	6.783294189	7.608970404	7.64561609	5.953897601	6.911069981	6.351945462	6.697661449	5.916708908	7.577351183	6.710060776	6.182372376	6.147526453	5.797344369	6.069887233	6.410708145	5.209143086	6.160123027
1000_at	2.375334528	2.375334528	2.350346403	2.375334528	2.375334528	2.375334528	2.375334528	2.375334528	2.375334528	2.573805856	2.666568926	2.375334528	2.375334528	2.392855501	2.375334528	2.375334528	2.375334528	2.375334528	2.41466183	2.375334528	2.375334528	2.375334528	2.375334528	2.375334528	2.375334528	2.715745509	2.3769843	2.375334528	2.375334528	2.375334528	2.952421689	2.375334528	2.375334528	2.480937859	2.375334528	2.375334528
10000_at	2.706716889	2.707389044	2.690870953	2.707389044	2.705561777	3.324946458	2.705561777	2.920494436	2.707389044	2.707389044	2.606654051	2.707389044	2.707389044	3.102616418	2.713341313	2.762070799	2.955522165	2.722288119	2.707389044	2.707389044	2.859235005	3.351653121	2.707389044	2.807192788	2.707389044	2.707389044	2.494835866	2.729840612	2.709050212	2.707389044	2.774011576	2.538988048	2.945140793	2.811944991	2.70331757	2.707389044
100009676_at	2.265130544	2.356893376	2.265130544	2.270045923	2.265130544	2.265130544	2.265130544	2.320456046	2.265130544	2.265130544	2.265130544	2.265130544	2.265130544	2.265130544	2.265130544	2.265130544	2.265130544	2.265130544	2.267423996	2.265130544	2.271333641	2.265130544	2.265130544	2.265130544	2.265130544	2.265130544	2.265130544	2.265130544	2.265130544	2.265130544	2.265130544	2.270906296	2.265130544	2.265130544	2.265130544	2.281759097
10001_at	7.042148549	7.478362546	6.794265899	6.875864378	6.576317149	6.633502262	6.960236711	7.09312839	7.006917421	6.719413638	7.078998635	7.318704709	7.209195818	5.863980145	6.525367641	6.924488805	7.096272587	7.844638651	7.143017764	7.511575145	7.427608509	7.101767369	7.391934766	7.044362844	6.924138553	7.273694066	7.291512529	7.191979404	7.574663641	7.251010642	6.884768038	6.818158436	7.470970025	7.679362236	6.872643218	7.60407364
10002_at	2.264899588	2.264899588	2.264899588	2.264899588	2.264899588	2.264899588	2.264899588	2.319374804	2.264899588	2.320819391	2.493475237	2.264899588	2.264899588	2.264899588	2.264899588	2.264899588	2.264899588	2.264899588	2.264899588	2.264899588	2.264899588	2.264899588	2.264899588	2.264899588	2.264899588	2.266050281	2.264899588	2.264899588	2.264899588	2.264899588	2.264899588	2.264899588	2.264899588	2.264899588	2.264899588	2.264899588
10003_at	2.264899588	2.264899588	2.264899588	2.264899588	2.264899588	2.264899588	2.264899588	2.264899588	2.264899588	2.264899588	2.264899588	2.283953944	2.264899588	2.264899588	2.264899588	2.2818837	2.264899588	2.264899588	2.264899588	2.264899588	2.264899588	2.264899588	2.264899588	2.297913311	2.264899588	2.264899588	2.264899588	2.264899588	2.264899588	2.264899588	2.264899588	2.264899588	2.264899588	2.264899588	2.264899588	2.264899588
10004_at	3.529368076	3.360410061	3.072949846	3.350449293	3.513902264	3.706541064	3.346608601	3.609935109	4.146531744	3.325429344	3.842470021	3.61049263	4.048523601	4.224156694	3.973915245	3.943681606	3.612000137	3.657870819	3.556841579	3.298929127	3.381474341	3.54405902	3.430350803	3.325429344	3.056346965	3.625800283	3.62348134	3.39288051	3.393600712	3.263008981	3.772362238	3.716078957	3.969267456	3.769116549	3.460267174	3.440869303
100048912_at	2.264899588	2.264899588	2.264899588	2.264899588	2.264899588	2.264899588	2.264899588	2.264899588	2.264899588	2.264899588	2.264899588	2.264899588	2.264899588	2.79735454	2.264899588	2.268506477	2.264899588	2.264899588	2.264899588	2.264899588	2.264899588	2.264899588	2.264899588	2.264899588	2.264899588	2.264899588	2.264899588	2.264899588	2.264899588	2.264899588	2.264899588	2.264899588	2.264899588	2.264899588	2.272431045	2.264899588
10005_at	6.32606487	6.213522665	5.679992206	5.348523034	6.043389776	5.910816268	6.769800845	6.054963605	6.042380997	6.043389776	6.255793357	6.077231714	6.049136896	5.960759665	6.355782673	6.105058247	5.229340798	6.294131365	6.027492289	5.976273041	6.043389776	6.043389776	5.482946059	6.043389776	5.738044257	6.043389776	6.438674002	6.095271618	6.037642657	5.800335838	6.043389776	6.216319535	6.198833908	6.378198557	6.043389776	6.024886387
10006_at	10.77747472	10.57973253	10.81236075	10.55573578	10.80346667	10.29156313	10.61756317	10.47541199	10.51830059	10.59286275	11.03304234	10.61585843	10.7008278	10.38223771	10.4183695	10.4046063	10.78690643	10.54127498	10.13646615	10.6008937	10.39975434	10.51127165	10.62384074	10.49281628	10.77963071	10.60418472	10.74192234	10.61076596	10.69235635	10.48129594	10.58651155	10.69890229	10.8453919	10.42980732	10.45691984	10.66806778
10007_at	6.714116007	6.671829437	6.563943281	6.80289603	6.335548434	7.054765073	6.688325419	7.376551164	6.771249139	6.919945982	6.980290872	6.894403358	7.222920349	6.701696542	6.950685578	6.652121045	6.669739689	7.092361892	7.103431685	7.042316972	6.815845711	6.913164614	6.801715504	7.439341761	6.46350012	6.943356384	7.125587094	6.449258398	7.736992258	6.976496913	6.343894237	7.306962108	7.032412712	7.195872947	6.631892979	6.716872625
10008_at	8.457539761	7.618440469	7.452623973	7.612314331	7.310237	6.818758191	8.142304996	7.943863605	8.322194173	7.573626077	8.186135711	8.364827602	8.327101559	7.563236617	7.640385514	7.618417052	6.965929289	6.526783914	7.013836976	7.655576769	7.593804792	6.955871463	7.502533427	7.571630444	7.537883645	7.750018585	8.274748025	7.723489648	7.945686012	7.89341381	7.638556452	8.663557532	7.683105469	7.53381932	8.701192625	8.151002236
10009_at	6.376396362	6.108001759	7.067673788	6.32347028	6.403581359	6.419907744	6.052560776	6.601915565	6.411526404	6.068384247	6.237065406	6.422444483	6.653588804	6.419907744	7.182286787	6.629908501	6.607906194	6.419907744	6.282396837	6.419907744	6.419907744	6.718546112	6.411688847	6.417701505	5.93083919	6.393823304	6.411688847	6.362715455	6.411688847	6.525393087	6.33318702	5.982396605	6.553612305	6.58128543	5.930173581	6.419907744
100093630_at	6.267425469	6.043045144	6.228933935	7.098545264	6.126008153	7.749553265	5.603771924	6.310902234	6.349487927	7.134840386	6.071806992	7.239564555	7.784351515	7.388044758	8.10143704	7.756509654	8.157313049	8.357412508	7.389900645	7.28145236	7.689890629	7.606217929	7.316398344	7.028427303	6.239931999	7.547504924	5.747525329	6.950073045	7.703190404	6.279717109	6.10166604	5.476854043	7.497208359	7.914257928	6.106040408	6.629273035
100093698_at	2.264899588	2.264899588	2.264899588	2.264899588	2.264899588	2.264899588	2.264899588	2.314152177	2.264899588	2.264899588	2.264899588	2.264899588	2.264899588	2.264899588	2.264899588	2.264899588	2.264899588	2.264899588	2.264899588	2.265793427	2.264899588	2.264899588	2.264899588	2.264899588	2.264899588	2.288684003	2.264899588	2.265197623	2.264899588	2.264899588	2.264899588	2.269273878	2.264899588	2.264899588	2.264899588	2.264899588
1001_at	2.264899588	2.264899588	2.264899588	2.565132011	2.264899588	2.264899588	2.264899588	2.264899588	2.264899588	2.264899588	2.264899588	2.264899588	2.264899588	2.264899588	2.264899588	2.264899588	2.264899588	2.264899588	2.264899588	2.264899588	2.264899588	2.264899588	2.264899588	2.264899588	2.264899588	2.264899588	2.264899588	2.264899588	2.264899588	2.264899588	2.264899588	2.264899588	2.264899588	2.264899588	2.264899588	2.264899588
10010_at	9.84466772	9.834914769	10.03036549	9.660310176	9.765549199	9.004480013	10.02819194	9.40277283	10.07112095	9.56190359	10.20871296	9.214677636	9.297161264	9.336430794	9.22813081	8.874149526	9.375682999	9.394452107	8.812340233	9.668603102	9.469779155	9.362359936	9.463763049	9.043428119	9.718706322	9.804009494	9.76443842	9.779428763	9.786125938	9.41999124	9.530872705	10.27579036	10.07951302	9.232412801	9.916668637	9.913230968
100101467_at	3.175887365	3.476560762	2.966653665	3.367183595	3.257741018	3.228647265	3.175887365	3.197134862	3.197134862	3.197134862	2.967064943	3.488879823	3.049432751	3.222182993	3.101574764	3.197134862	3.438357792	3.538858389	3.197134862	3.224504357	2.997544054	3.241510457	3.005495259	3.197134862	3.197134862	3.175887365	2.978688372	3.615517043	3.219816924	3.197134862	3.175887365	3.812713505	3.197134862	3.061644885	3.197134862	3.063368642
100101938_at	2.609862395	2.264899588	2.264899588	2.264899588	2.264899588	2.264899588	2.264899588	2.264899588	2.264899588	2.264899588	2.264899588	2.353563425	2.264899588	2.267680519	2.264899588	2.264899588	2.264899588	2.264899588	2.292121648	2.264899588	2.264899588	2.391488068	2.264899588	2.264899588	2.296876908	2.264899588	2.275789963	2.264899588	2.264899588	2.264899588	2.379355575	2.330194045	2.286810821	2.280299896	2.264899588	2.264899588
10011_at	8.288011203	8.343274492	6.550081058	8.230761665	8.849387081	8.045079471	8.963633868	8.361743196	8.475099425	8.508914436	8.43123918	8.405910352	8.256129652	7.894322032	7.922647037	7.786237002	7.42359029	8.166720484	8.257048637	8.070009606	8.157475394	7.759803618	8.549944975	8.208069213	7.87201667	8.216797692	9.165237161	8.301489794	8.586906314	8.283791165	8.575631553	8.987327447	7.698054247	7.769457606	8.5014093	8.56911651
100113407_at	8.773443489	8.533218174	8.057286316	8.494218516	8.195111552	8.235817977	9.777132866	8.712800013	8.092093651	6.369770898	8.273829363	7.78270443	8.121525051	8.463897299	8.383406675	8.465220177	7.460910438	8.643039633	8.863595798	8.60884995	8.623540379	7.990412924	8.127368182	8.407042794	8.109590828	7.436457794	9.139430933	8.529963899	8.35915555	8.944798985	8.59313357	8.751648657	8.096266273	7.34054751	8.752402154	8.337747453
100124700_at	2.264899588	2.264899588	2.27896714	2.264899588	2.325893671	2.264899588	2.272254097	2.298985342	2.264899588	2.264899588	2.264899588	2.264899588	2.264899588	2.264899588	2.264899588	2.264899588	2.264899588	2.264899588	2.264899588	2.264899588	2.264899588	2.269379952	2.264899588	2.264899588	2.264899588	2.264899588	2.264899588	2.264899588	2.264899588	2.264899588	2.264899588	2.264899588	2.264899588	2.264899588	2.264899588	2.264899588
100125288_at	2.786489642	2.786489642	2.786473512	2.786489642	2.925215618	2.788127521	2.785985494	2.786489642	2.786489642	3.115677038	2.786489642	2.859379201	2.887777845	3.048968073	3.027841568	3.228477578	2.786489642	2.806482283	3.031668778	2.760725352	2.786489642	2.786489642	2.857919186	3.518156124	2.786489642	2.786050015	2.788477352	2.786473512	2.786489642	2.785985494	2.786473512	2.786473512	2.770698631	2.786489642	3.135281161	2.786473512
100126784_at	2.264899588	2.264899588	2.264899588	2.264899588	2.264899588	2.264899588	2.264899588	2.264899588	2.264899588	2.349702765	2.292040735	2.264899588	2.264899588	2.264899588	2.264899588	2.264899588	2.264899588	2.264899588	2.264899588	2.264899588	2.264899588	2.264899588	2.264899588	2.264899588	2.264899588	2.264899588	2.264899588	2.264899588	2.264899588	2.264899588	2.264899588	2.264899588	2.264899588	2.264899588	2.264899588	2.264899588
100126791_at	2.264899588	2.264899588	2.264899588	2.264899588	2.264899588	2.264899588	2.264899588	2.264899588	2.264899588	2.264899588	2.264899588	2.264899588	2.264899588	2.264899588	2.264899588	2.264899588	2.264899588	2.264899588	2.264899588	2.264899588	2.264899588	2.264899588	2.264899588	2.264899588	2.264899588	2.264899588	2.264899588	2.264899588	2.264899588	2.264899588	2.264899588	2.264899588	2.264899588	2.264899588	2.264899588	2.264899588
100126793_at	2.499446327	2.499446327	2.499446327	2.627195743	2.672951309	2.499446327	2.553712669	2.499446327	2.501659696	2.499446327	2.499446327	2.499446327	2.499446327	2.614827142	2.499446327	2.499446327	2.875355092	2.494640694	2.650290229	2.48514336	2.499446327	2.528284514	2.64688964	2.499446327	2.958123915	2.499446327	2.499446327	2.50298498	2.499446327	2.630064435	2.55214469	2.489946302	2.499446327	2.499446327	2.500283777	2.359642614
100127888_at	2.264899588	2.264899588	2.264899588	2.264899588	2.264899588	2.264899588	2.264899588	2.264899588	2.264899588	2.264899588	2.264899588	2.264899588	2.264899588	2.264899588	2.264899588	2.264899588	2.264899588	2.264899588	2.264899588	2.264899588	2.264899588	2.264899588	2.264899588	2.264899588	2.264899588	2.264899588	2.264899588	2.264899588	2.264899588	2.264899588	2.264899588	2.264899588	2.264899588	2.264899588	2.264899588	2.264899588
100127983_at	3.48012289	3.735611675	3.907849375	3.47334119	4.50389754	3.551680649	3.47334119	3.470724051	3.474727732	3.47334119	4.001370231	3.832006276	3.47334119	4.435551982	3.546881633	3.704174114	3.895544557	3.469164886	3.47334119	3.470724051	3.470724051	3.47334119	3.518016102	3.47334119	3.951546652	3.470724051	3.789152931	3.470551429	2.984817072	3.470551429	3.653572978	3.47334119	3.47334119	4.018065476	3.470724051	3.498168285
100128025_at	2.264899588	2.264899588	2.264899588	2.264899588	2.264899588	2.264899588	2.264899588	2.264899588	2.264899588	2.264899588	2.264899588	2.264899588	2.264899588	2.264899588	2.264899588	2.264899588	2.264899588	2.265025035	2.264899588	2.264899588	2.264899588	2.264899588	2.264899588	2.264899588	2.264899588	2.264899588	2.264899588	2.264899588	2.264899588	2.264899588	2.264899588	2.264899588	2.264899588	2.264899588	2.264899588	2.264899588
100128071_at	2.540165545	2.572928594	2.325871219	2.432563389	2.432563389	2.438347637	2.432563389	2.432563389	2.432563389	2.432563389	2.614329161	2.495672959	2.401934391	2.685303264	2.432563389	2.432563389	2.315169346	2.432563389	2.432563389	2.432563389	2.355170243	2.433100579	2.432563389	2.432563389	2.472203908	2.432563389	2.432563389	2.453716574	2.432563389	2.432563389	2.432563389	2.432563389	2.401934391	2.432563389	2.432563389	2.432563389
100128098_at	2.264899588	2.293231754	2.264899588	2.264899588	2.264899588	2.301265236	2.264899588	2.264899588	2.264899588	2.264899588	2.264899588	2.265512109	2.264899588	2.351504883	2.264899588	2.264899588	2.264899588	2.335362877	2.286346771	2.264899588	2.264899588	2.264899588	2.264899588	2.264899588	2.264899588	2.316331516	2.264899588	2.264899588	2.264899588	2.264899588	2.264899588	2.264899588	2.264899588	2.264899588	2.264899588	2.264899588
100128124_at	2.264899588	2.264899588	2.264899588	2.340028896	2.264899588	2.264899588	2.264899588	2.264899588	2.264899588	2.264899588	2.464279639	2.264899588	2.264899588	2.264899588	2.264899588	2.264899588	2.264899588	2.264899588	2.304089448	2.264899588	2.264899588	2.264899588	2.264899588	2.264899588	2.264899588	2.363290753	2.752287885	2.356757754	2.264899588	2.264899588	2.264899588	2.264899588	2.264899588	2.264899588	2.270430315	2.264899588
100128126_at	2.264899588	2.264899588	2.264899588	2.264899588	2.264899588	2.264899588	2.270399061	2.264899588	2.264899588	2.264899588	2.264899588	2.264899588	2.264899588	2.269938512	2.264899588	2.264899588	2.264899588	2.264899588	2.264899588	2.264899588	2.264899588	2.264899588	2.325909335	2.264899588	2.264899588	2.264899588	2.264899588	2.264899588	2.264899588	2.473715894	2.264899588	2.264899588	2.264899588	2.264899588	2.264899588	2.264899588
100128139_at	2.264899588	2.264899588	2.264899588	2.264899588	2.264899588	2.264899588	2.264899588	2.264899588	2.264899588	2.264899588	2.264899588	2.264899588	2.264899588	2.264899588	2.264899588	2.264899588	2.264899588	2.264899588	2.264899588	2.264899588	2.267248916	2.264899588	2.264899588	2.264899588	2.264899588	2.264899588	2.264899588	2.264899588	2.264899588	2.264899588	2.264899588	2.338237748	2.264899588	2.264899588	2.264899588	2.264899588
100128164_at	2.266717164	2.266717164	2.266717164	2.364871517	2.340809837	2.322564599	2.266717164	2.266717164	2.266717164	2.266717164	2.266717164	2.267142387	2.266717164	2.300377261	2.274426293	2.267474162	2.277352157	2.266717164	2.266717164	2.266717164	2.266717164	2.266717164	2.266717164	2.266717164	2.266717164	2.266717164	2.266717164	2.266717164	2.266717164	2.266717164	2.266717164	2.266717164	2.266717164	2.266717164	2.266717164	2.266717164
100128176_at	2.264899588	2.264899588	2.264899588	2.264899588	2.264899588	2.264899588	2.264899588	2.264899588	2.268655163	2.264899588	2.264899588	2.264899588	2.264899588	2.264899588	2.264899588	2.264899588	2.264899588	2.264899588	2.264899588	2.264899588	2.264899588	2.264899588	2.264899588	2.264899588	2.264899588	2.264899588	2.264899588	2.264899588	2.264899588	2.264899588	2.264899588	2.264899588	2.264899588	2.264899588	2.264899588	2.264899588
100128191_at	2.273006906	2.264899588	2.264899588	2.264899588	2.264899588	2.264899588	2.264899588	2.264899588	2.264899588	2.264899588	2.264899588	2.264899588	2.264899588	2.264899588	2.264899588	2.264899588	2.264899588	2.264899588	2.264899588	2.264899588	2.264899588	2.264899588	2.264899588	2.264899588	2.264899588	2.264899588	2.280668767	2.264899588	2.264899588	2.277917731	2.264899588	2.264899588	2.264899588	2.264899588	2.264899588	2.309991007
100128239_at	2.264899588	2.264899588	2.264899588	2.264899588	2.264899588	2.264899588	2.264899588	2.264899588	2.264899588	2.264899588	2.264899588	2.264899588	2.264899588	2.264899588	2.264899588	2.264899588	2.264899588	2.264899588	2.264899588	2.264899588	2.264899588	2.264899588	2.264899588	2.264899588	2.264899588	2.264899588	2.264899588	2.264899588	2.264899588	2.264899588	2.264899588	2.264899588	2.264899588	2.373807275	2.264899588	2.295879761
100128252_at	5.414820633	5.194528188	5.194528188	5.194528188	5.00490108	6.013395865	5.329193601	5.140405925	5.185548673	5.537211593	5.185548673	5.194528188	5.194528188	5.400840669	5.786754389	5.403864462	5.235947668	5.708793547	5.194528188	5.291653499	5.199755875	4.979511388	4.739946034	5.637027999	4.255645333	5.185548673	5.194528188	5.058856773	5.185548673	4.153927686	5.185548673	5.312394236	5.148804595	5.444012706	5.194528188	5.194528188
100128285_at	2.264899588	2.264899588	2.272038026	2.264899588	2.264899588	2.264899588	2.264899588	2.264899588	2.264899588	2.286368115	2.264899588	2.264899588	2.264899588	2.275998482	2.27377719	2.264899588	2.264899588	2.264899588	2.264899588	2.264899588	2.264899588	2.264899588	2.31549703	2.264899588	2.264899588	2.264899588	2.264899588	2.264899588	2.264899588	2.264899588	2.264899588	2.264899588	2.264899588	2.264899588	2.301833533	2.264899588
100128288_at	2.264899588	2.264899588	2.264899588	2.264899588	2.264899588	2.264899588	2.264899588	2.264899588	2.264899588	2.264899588	2.264899588	2.264899588	2.264899588	2.334426956	2.264899588	2.264899588	2.490304598	2.315016977	2.35707659	2.264899588	2.264899588	2.264899588	2.264899588	2.264899588	2.264899588	2.269238372	2.264899588	2.264899588	2.392487229	2.264899588	2.306593902	2.264899588	2.264899588	2.264899588	2.264899588	2.264899588
100128292_at	2.264899588	2.264899588	2.264899588	2.264899588	2.264899588	2.264899588	2.264899588	2.264899588	2.264899588	2.456365356	2.464507313	2.264899588	2.268912188	2.264899588	2.264899588	2.264899588	2.264899588	2.264899588	2.264899588	2.264899588	2.264899588	2.264899588	2.264899588	2.264899588	2.264899588	2.264899588	2.264899588	2.264899588	2.264899588	2.264899588	2.264899588	2.264899588	2.264899588	2.264899588	2.264899588	2.264899588
100128325_at	3.431041056	3.431041056	3.431041056	3.431041056	3.503018479	3.684163359	3.502614784	3.435165083	3.431041056	3.816645991	3.828037298	3.331764778	3.431041056	3.431041056	3.431041056	3.436331683	3.455062711	3.446317784	3.431041056	3.431041056	3.431041056	3.431041056	3.431041056	3.877809546	3.431041056	3.331764778	3.431041056	3.431041056	3.431041056	3.395728163	3.431041056	3.475441088	3.431041056	3.248743413	3.435617673	3.431041056
100128361_at	2.264899588	2.264899588	2.264899588	2.264899588	2.264899588	2.264899588	2.264899588	2.26573679	2.264899588	2.264899588	2.264899588	2.264899588	2.264899588	2.289317905	2.265864936	2.264899588	2.264899588	2.264899588	2.264899588	2.264899588	2.292192328	2.264899588	2.264899588	2.264899588	2.264899588	2.264899588	2.264899588	2.264899588	2.264899588	2.29591079	2.264899588	2.270828415	2.264899588	2.264899588	2.53624752	2.264899588
100128374_at	2.329096553	2.481587302	2.329096553	2.329096553	2.329096553	2.329096553	2.329096553	2.329096553	2.329096553	2.329096553	2.329096553	2.329096553	2.329096553	2.329096553	2.329096553	2.329096553	2.329096553	2.329096553	2.329096553	2.329096553	2.329096553	2.329096553	2.329096553	2.329096553	2.333592306	2.329096553	2.329096553	2.329096553	2.329096553	2.329096553	2.329096553	2.329096553	2.329096553	2.264899588	2.329096553	2.329096553
100128496_at	2.273260075	2.268899108	2.271746744	2.271746744	2.278309037	2.271746744	2.264899588	2.271746744	2.271746744	2.60741428	2.271746744	2.280213623	2.316382728	2.271746744	2.271746744	2.271746744	2.271746744	2.271746744	2.268899108	2.271746744	2.271746744	2.361185624	2.271746744	2.271746744	2.439324034	2.268899108	2.34637442	2.271746744	2.271746744	2.271746744	2.264899588	2.271746744	2.383468447	2.271746744	2.271746744	3.17934084
100128511_at	2.264899588	2.264899588	2.264899588	2.264899588	2.264899588	2.264899588	2.27026607	2.264899588	2.264899588	2.289712537	2.34065605	2.264899588	2.264899588	2.264899588	2.264899588	2.264899588	2.264899588	2.264899588	2.264899588	2.264899588	2.265079915	2.264899588	2.264899588	2.945840318	2.264899588	2.545390711	2.264899588	2.264899588	2.264899588	2.264899588	2.264899588	2.396097065	2.264899588	2.264899588	2.264899588	2.264899588
100128554_at	2.264899588	2.264899588	2.264899588	2.264899588	2.264899588	2.264899588	2.277988125	2.264899588	2.264899588	2.264899588	2.264899588	2.264899588	2.264899588	2.264899588	2.264899588	2.264899588	2.264899588	2.264899588	2.264899588	2.264899588	2.264899588	2.264899588	2.264899588	2.264899588	2.264899588	2.264899588	2.264899588	2.264899588	2.264899588	2.264899588	2.264899588	2.264899588	2.264899588	2.264899588	2.264899588	2.264899588
100128590_at	3.168129693	2.275564581	3.634204096	2.284114675	2.611894518	2.266310852	2.544351369	2.266526128	2.400554387	2.525018185	3.15152894	2.471222974	2.435139176	3.138516115	2.271995483	3.410424187	2.457394914	2.26629741	2.642720255	2.27043557	2.266310852	2.26836649	2.352941868	2.27043557	2.512882801	2.268164655	2.270866123	2.266310852	2.26629741	2.268151213	2.26836649	2.532379973	2.27043557	2.27043557	2.27779288	2.356737263
100128640_at	2.274238055	2.264899588	2.264899588	2.264899588	2.375137145	2.264899588	2.264899588	2.264899588	2.264899588	2.307695009	2.464027597	2.264899588	2.264899588	2.275248119	2.264899588	2.264899588	2.784731143	2.264899588	2.264899588	2.266044163	2.264899588	2.295144417	2.344631437	2.264899588	2.489420204	2.264899588	2.962972377	2.270443383	2.264899588	2.309122358	2.264899588	2.278042638	2.282945712	2.282503676	2.264899588	2.264899588
100128653_at	2.264899588	2.39381439	2.264899588	2.264899588	2.264899588	2.421816627	2.264899588	2.264899588	2.264899588	2.264899588	2.264899588	2.281562239	2.264899588	2.264899588	2.264899588	2.264899588	2.264899588	2.264899588	2.264899588	2.264899588	2.264899588	2.264899588	2.264899588	2.264899588	2.269961007	2.264899588	2.264899588	2.264899588	2.264899588	2.264899588	2.264899588	2.264899588	2.264899588	2.264899588	2.264899588	2.264899588
100128731_at	11.28916431	11.84145587	11.63110608	10.60489791	10.71549754	11.49052314	10.28531963	11.13529277	10.65362972	10.81890668	10.17957044	12.19825792	12.24301491	11.60763715	12.07763154	11.59611153	11.49764984	11.8269594	11.6357672	11.19981518	11.6940701	11.2485171	10.7257761	11.18237232	10.38100703	11.03689118	10.72656981	10.7894251	11.51838556	10.88605673	10.65983478	10.69031307	10.83759137	11.5680463	10.82250225	11.17683464
100128750_at	2.264899588	2.264899588	2.264899588	2.264899588	2.264899588	2.264899588	2.264899588	2.264899588	2.264899588	2.264899588	2.308369917	2.264899588	2.264899588	2.783038718	2.264899588	2.264899588	2.264899588	2.264899588	2.264899588	2.264899588	2.264899588	2.264899588	2.264899588	2.264899588	2.308561213	2.264899588	2.264899588	2.264899588	2.264899588	2.264899588	2.264899588	2.264899588	2.264899588	2.264899588	2.264899588	2.264899588
100128782_at	2.281166116	2.283289248	2.264899588	2.264899588	2.264899588	2.264899588	2.264899588	2.279450298	2.264899588	2.264899588	2.264899588	2.264899588	2.264899588	2.264899588	2.264899588	2.278346411	2.264899588	2.320205064	2.264952503	2.264899588	2.264899588	2.264899588	2.264899588	2.264899588	2.264899588	2.264899588	2.264899588	2.264899588	2.264899588	2.264899588	2.264899588	2.264899588	2.264899588	2.264899588	2.264899588	2.264899588
100128788_at	2.386750196	2.466584052	2.343752922	2.583441683	2.848815368	2.318157369	2.341248424	2.441100268	2.343752922	2.39951072	2.379077699	2.343752922	2.341248424	2.316653256	2.405132976	2.341248424	2.663172392	2.341248424	2.264899588	2.341248424	2.341248424	2.265626802	2.341248424	2.701131059	2.316653256	2.343752922	2.91637697	3.084283132	2.341248424	2.343752922	2.384954008	2.507682504	2.332603898	2.332188055	2.571177905	2.341248424
100128822_at	7.121201258	7.608654194	8.033108264	7.545510433	7.63898617	7.290038358	7.322545854	7.135858891	6.890130212	7.003171811	7.863819847	7.155875682	7.221264951	6.608938627	7.82506472	7.15844427	7.648125009	6.763269234	6.835514731	7.681341816	7.019353516	7.370247501	7.244534345	6.737835916	7.469951612	7.500013379	7.531356243	6.259311197	7.830871739	7.042130277	7.479206065	7.517009728	7.509685603	7.076878767	7.570012917	7.757504766
100128830_at	2.264899588	2.264899588	2.264899588	2.264899588	2.484759078	2.264899588	2.264899588	2.264899588	2.264899588	2.264899588	2.264899588	2.264899588	2.264899588	2.264899588	2.264899588	2.290937784	2.470806553	2.264899588	2.264899588	2.264899588	2.264899588	2.274917356	2.264899588	2.268242771	2.504592163	2.264899588	2.264899588	2.264899588	2.264899588	2.264899588	2.264899588	2.264899588	2.264899588	2.264899588	2.264899588	2.264899588
100128881_at	2.264899588	2.264899588	2.264899588	2.264899588	2.264899588	2.264899588	2.264899588	2.264899588	2.264899588	2.264899588	2.264899588	2.264899588	2.264899588	2.288200122	2.264899588	2.264899588	2.264899588	2.264901454	2.286641168	2.264899588	2.264899588	2.264899588	2.264899588	2.264899588	2.264899588	2.264899588	2.264899588	2.264899588	2.264899588	2.264899588	2.264899588	2.264899588	2.264899588	2.264899588	2.264899588	2.264899588
100128893_at	2.412792354	2.406931956	2.406931956	2.406931956	2.496991749	2.40723102	2.4786432	3.162571387	2.566984156	2.411745715	2.406931956	2.903626345	2.569168884	2.41748784	2.406931956	2.56915542	2.41663165	2.406931956	2.410712147	2.411682166	2.287229965	2.407105428	2.406931956	2.406931956	2.406931956	2.442864287	2.412173873	2.265244391	2.347816856	2.406931956	2.391140061	2.406931956	2.318854747	2.406931956	2.264899588	2.406931956
100128927_at	2.279972062	2.279707746	2.279707746	2.54547135	2.279707746	2.279707746	2.279707746	2.284875325	2.279707746	2.279707746	2.279707746	2.279707746	2.306048846	2.279707746	2.279707746	2.267897163	2.279707746	2.279707746	2.279707746	2.279707746	2.279707746	2.279707746	2.279707746	2.279707746	2.279707746	2.279707746	2.279707746	2.279707746	2.279707746	2.629754968	2.279707746	2.279707746	2.279707746	2.279707746	2.279707746	2.279707746
100128946_at	2.264899588	2.264899588	2.264899588	2.264899588	2.264899588	2.264899588	2.264899588	2.264899588	2.264899588	2.264899588	2.264899588	2.264899588	2.274341009	2.269022147	2.264899588	2.264899588	2.264899588	2.264899588	2.312951808	2.271613675	2.264899588	2.264899588	2.399109388	2.264899588	2.264899588	2.264899588	2.264899588	2.264899588	2.264899588	2.264899588	2.264899588	2.264899588	2.264899588	2.264899588	2.264899588	2.264899588
100128977_at	2.264899588	2.264899588	2.264899588	2.264899588	2.299027045	2.264899588	2.264899588	2.264899588	2.264899588	2.264899588	2.344225741	2.264899588	2.264899588	2.264899588	2.264899588	2.264899588	2.264899588	2.264899588	2.264899588	2.264899588	2.264899588	2.264899588	2.264899588	2.264899588	2.264899588	2.264899588	2.264899588	2.264899588	2.264899588	2.264899588	2.264899588	2.264899588	2.264899588	2.264899588	2.264899588	2.264899588
100128993_at	2.264899588	2.264899588	2.264899588	2.264899588	2.264899588	2.264899588	2.264899588	2.264899588	2.264899588	2.264899588	2.264899588	2.264899588	2.264899588	2.264899588	2.264899588	2.264899588	2.264899588	2.264899588	2.264899588	2.264899588	2.264899588	2.264899588	2.264899588	2.264899588	2.264899588	2.264899588	2.264899588	2.269955053	2.264899588	2.264899588	2.264899588	2.264899588	2.264899588	2.264899588	2.264899588	2.264899588
100128998_at	2.264899588	2.264899588	2.341047212	2.264899588	2.264899588	2.264899588	2.513806025	2.276270261	2.264899588	2.264899588	2.264899588	2.264899588	2.264899588	2.264899588	2.264899588	2.367336564	2.264899588	2.264899588	2.264899588	2.264899588	2.264899588	2.264899588	2.264899588	2.264899588	2.297548677	2.265263317	2.264899588	2.264899588	2.264899588	2.264899588	2.264899588	2.264899588	2.264899588	2.264899588	2.281349539	2.264899588
100129034_at	4.423012888	4.507661655	4.394814616	4.394814616	4.394814616	4.116562628	4.74323769	4.394814616	4.388097931	4.58727898	4.863054475	4.394814616	4.540936003	4.509206715	4.460369862	4.394814616	3.896630287	4.048198208	4.394814616	4.377593234	4.387531712	3.893617434	4.498902215	4.479189988	4.365886237	4.394814616	4.394814616	4.360943637	4.394814616	4.394814616	4.394814616	4.712348412	4.924962103	4.469639507	4.828380157	4.60440261
100129098_at	2.264899588	2.264899588	2.274069168	2.264899588	2.264899588	2.264899588	2.264899588	2.264899588	2.264899588	2.323467487	2.304149666	2.523006368	2.264899588	2.264899588	2.267525447	2.264899588	2.264899588	2.264899588	2.265070822	2.264899588	2.264899588	2.264899588	2.264899588	2.264899588	2.284815711	2.264899588	2.264899588	2.264899588	2.264899588	2.264899588	2.264899588	2.264899588	2.264899588	2.264899588	2.264899588	2.264899588
100129128_at	2.264899588	2.264899588	2.264899588	2.264899588	2.264899588	2.264899588	2.264899588	2.264899588	2.264899588	2.264899588	2.264899588	2.264899588	2.264899588	2.264899588	2.264899588	2.264899588	2.264899588	2.264899588	2.264899588	2.264899588	2.264899588	2.264899588	2.264899588	2.264899588	2.264899588	2.264899588	2.264899588	2.264899588	2.264899588	2.264899588	2.264899588	2.264899588	2.264899588	2.264899588	2.264899588	2.264899588
100129175_at	2.264899588	2.264899588	2.264899588	2.283275031	2.264899588	2.264899588	2.264899588	2.354447914	2.264899588	2.264899588	2.264899588	2.264899588	2.264899588	2.264899588	2.264899588	2.264899588	2.264899588	2.264899588	2.264899588	2.264899588	2.264899588	2.264899588	2.264899588	2.299223842	2.264899588	2.264899588	2.264899588	2.264899588	2.264899588	2.264899588	2.264899588	2.318800634	2.264899588	2.264899588	2.264899588	2.264899588
100129195_at	2.264899588	2.264899588	2.357614759	2.264899588	2.264899588	2.380178352	2.264899588	2.264899588	2.264899588	2.264899588	2.264899588	2.264899588	2.264899588	2.283016457	2.330567157	2.519466558	2.264899588	2.264899588	2.264899588	2.264899588	2.264899588	2.264899588	2.264899588	2.264899588	2.264899588	2.264899588	2.264899588	2.264899588	2.264899588	2.270311583	2.316940471	2.264899588	2.264899588	2.264899588	2.264899588	2.264899588
100129196_at	2.386517505	2.621692774	2.741648004	2.743301923	2.70172056	2.95905898	2.70172056	2.757605456	2.741648004	2.743301923	2.735206993	2.743301923	3.367382425	2.621692774	2.967990941	2.779294191	3.389740569	3.838718739	2.743301923	2.77918857	2.745008847	2.743261478	2.865380053	2.747488391	2.741648004	2.743261478	2.308978125	2.922281842	2.735206993	2.660990625	2.743301923	2.70172056	2.76422961	2.887822234	2.735206993	2.660990625
100129250_at	8.079380257	7.395526387	8.140200176	8.474858335	7.497518231	7.151994091	6.790555949	7.703072781	8.313542449	8.069153467	8.265665118	7.778262455	7.631206721	7.880348565	7.616248226	7.527103311	7.614973678	7.115056774	8.163247892	8.082754222	7.237894048	7.090808732	8.261090663	8.403422599	8.231995806	7.78100786	7.242320737	7.632145797	7.447536498	7.632145797	8.014411397	7.436069854	7.216650893	7.678329781	7.582458825	7.901383055
100129271_at	2.264899588	2.264899588	2.264899588	2.264899588	2.264899588	2.264899588	2.264899588	2.264899588	2.264899588	2.264899588	2.264899588	2.264899588	2.264899588	2.264899588	2.264899588	2.264899588	2.264899588	2.264899588	2.264899588	2.264899588	2.264899588	2.386441428	2.264899588	2.264899588	2.264899588	2.264899588	2.38976128	2.264899588	2.264899588	2.264899588	2.264899588	2.264899588	2.264899588	2.264899588	2.264899588	2.264899588
100129361_at	3.107689089	3.116487682	3.139782018	3.116487682	3.082116866	3.570154761	3.114929784	3.122298735	3.114929784	3.116487682	3.116487682	3.116487682	3.116487682	3.116487682	3.346195498	3.116487682	3.462162212	3.135742893	3.116487682	3.149459399	3.257052772	3.236723421	3.116487682	3.116487682	3.111435998	3.116487682	3.114929784	3.116487682	3.116487682	3.190687587	3.116487682	3.032775758	3.116487682	3.385055321	2.631233977	3.116487682
100129387_at	5.793542343	5.793542343	5.816347561	5.793542343	6.874309673	6.60212651	5.83701427	5.779518379	5.450877776	5.793542343	5.793542343	5.831038763	5.793542343	6.094027858	5.178261462	5.776317337	6.54803159	5.999449947	5.793542343	5.949849216	5.793542343	6.089305532	4.027961264	5.793542343	6.055553676	5.856044428	5.793542343	5.793542343	5.793542343	5.754993608	5.562503645	5.265606606	5.29545104	5.793542343	5.447117486	5.294928335
100129427_at	2.264899588	2.264899588	2.264899588	2.264899588	2.264899588	2.264899588	2.264899588	2.264899588	2.264899588	2.264899588	2.264899588	2.264899588	2.279534269	2.264899588	2.264899588	2.265217742	2.264899588	2.264899588	2.264899588	2.264899588	2.264899588	2.264899588	2.264899588	2.264899588	2.341772877	2.264899588	2.264899588	2.264899588	2.264899588	2.264899588	2.264899588	2.264899588	2.264899588	2.264899588	2.264899588	2.264899588
100129455_at	2.264899588	2.264899588	2.264899588	2.264899588	2.264899588	2.264899588	2.264899588	2.264899588	2.264899588	2.264899588	2.264899588	2.264899588	2.264899588	2.264899588	2.264899588	2.264899588	2.264899588	2.264899588	2.264899588	2.264899588	2.264899588	2.264899588	2.264899588	2.264899588	2.264899588	2.264899588	2.264899588	2.264899588	2.264899588	2.264899588	2.264899588	2.264899588	2.264899588	2.264899588	2.264899588	2.264899588
100129460_at	2.955130289	2.264899588	2.264899588	2.264899588	2.264899588	2.264899588	2.264899588	2.264899588	2.264899588	2.264899588	2.264899588	2.264899588	2.264899588	2.322497101	2.264899588	2.264899588	2.264899588	2.264899588	2.264899588	2.264899588	2.264899588	2.264899588	2.264899588	2.27197939	2.264899588	2.264899588	2.305777754	2.264899588	2.264899588	2.264899588	2.264899588	2.264899588	2.264899588	2.264899588	2.264899588	2.264899588
100129461_at	2.264899588	2.264899588	2.264899588	2.273690389	2.442390014	2.264899588	2.264899588	2.279083946	2.264899588	2.571159259	2.264899588	2.264899588	2.264899588	2.268652973	2.264899588	2.264899588	2.264899588	2.264899588	2.264899588	2.264899588	2.264899588	2.264899588	2.425389594	2.264899588	2.264899588	2.264899588	2.264899588	2.496812031	2.264899588	2.264899588	2.264899588	2.264899588	2.264899588	2.264899588	2.264899588	2.264899588
100129476_at	2.264899588	2.264899588	2.264899588	2.264899588	2.264899588	2.264899588	2.264899588	2.264899588	2.264899588	2.264899588	2.264899588	2.264899588	2.264899588	2.264899588	2.264899588	2.264899588	2.264899588	2.264899588	2.264899588	2.264899588	2.264899588	2.264899588	2.264899588	2.264899588	2.264899588	2.264899588	2.264899588	2.264899588	2.264899588	2.264899588	2.264899588	2.264899588	2.264899588	2.264899588	2.264899588	2.264899588
100129482_at	5.453916986	5.737434324	5.451749919	5.736265262	5.885696019	5.097293585	4.761073125	5.523780634	5.144754999	4.950782498	5.377053525	5.23671505	5.589273738	5.943733626	5.432161268	5.754467421	6.475068645	5.831156522	6.3774462	5.466175885	6.010892013	6.214359419	5.360549116	5.602559887	4.920878995	5.270840373	4.98937104	5.291791225	5.142569188	5.404652277	5.694076409	5.086794608	5.083092308	5.866004274	4.950782498	5.108149111
100129503_at	2.43612626	2.49562171	2.405953422	2.402144647	2.705023535	2.413985909	2.603132273	2.402089936	2.705145411	2.697207934	2.411648105	2.411650114	2.396395253	2.411704825	2.396395253	2.42687443	2.411650114	2.448381203	2.504627629	2.470628541	2.415525863	2.411650114	2.411704825	2.414355814	2.422112748	2.411648105	2.405898711	2.411704825	2.463557784	2.264899588	2.411648105	2.411650114	2.411648105	2.540358791	2.411648105	2.411704825
100129550_at	6.89472443	6.279370066	6.15068794	6.595556829	7.430937846	5.416539532	7.69776052	5.964726994	6.172837364	6.256437016	7.290754543	7.21538615	6.343138342	7.495108181	6.589956883	7.095636373	6.160004626	5.830793952	7.421198389	7.04019697	5.752779344	5.290203402	7.746714778	5.967956672	6.590249169	5.772728571	6.688330169	5.584182287	6.43877612	6.524444671	7.201831101	6.201833989	6.218867605	6.692541877	6.292920151	7.130048812
100129597_at	2.264899588	2.264899588	2.264899588	2.295617041	2.264899588	2.264899588	2.264899588	2.264899588	2.264899588	2.318716972	2.264899588	2.264899588	2.264899588	2.264899588	2.264899588	2.264899588	2.288221038	2.264899588	2.264899588	2.264899588	2.264899588	2.264899588	2.264899588	2.264899588	2.264899588	2.264899588	2.283701347	2.264899588	2.264899588	2.264899588	2.264899588	2.264899588	2.264899588	2.264899588	2.264899588	2.264899588
100129617_at	2.274856299	2.274856299	2.274856299	2.282230536	2.274856299	2.274856299	2.274856299	2.274856299	2.301612761	2.274856299	2.447606666	2.415548575	2.287930078	2.274856299	2.274856299	2.540804072	2.340415846	2.274856299	2.274856299	2.292021488	2.274856299	2.29607252	2.274856299	2.274856299	2.274856299	2.274856299	2.274856299	2.274856299	2.274856299	2.274856299	2.389874438	2.297016753	2.28228189	2.329538663	2.274856299	2.274856299
100129620_at	2.264899588	2.264899588	2.264899588	2.264899588	2.264899588	2.264899588	2.264899588	2.264899588	2.264899588	2.264899588	2.264899588	2.264899588	2.264899588	2.264899588	2.264899588	2.264899588	2.264899588	2.264899588	2.264899588	2.264899588	2.264899588	2.264899588	2.264899588	2.264899588	2.264899588	2.264899588	2.264899588	2.264899588	2.264899588	2.264899588	2.264899588	2.264899588	2.264899588	2.264899588	2.264899588	2.264899588
100129637_at	4.81888134	5.34658719	5.999692318	5.618219006	5.510753275	5.689732384	4.08222612	5.65742135	4.81888134	5.370198911	4.592239663	6.167287052	5.791716025	6.788762877	7.258390043	7.06333507	6.017074735	6.348158206	6.52214868	5.203196556	6.023888652	6.152935186	5.821200823	5.758814221	5.169651804	5.723395476	4.597842729	5.272280323	4.988012529	5.611043367	4.924828904	4.81888134	5.674766912	6.258482446	4.679103132	5.323898568
100129654_at	2.264899588	2.264899588	2.264899588	2.264899588	2.264899588	2.264899588	2.264899588	2.264899588	2.264899588	2.264899588	2.264899588	2.264899588	2.264899588	2.264899588	2.264899588	2.264899588	2.264899588	2.264899588	2.264899588	2.264899588	2.264899588	2.264899588	2.264899588	2.264899588	2.294146459	2.264899588	2.264899588	2.264899588	2.264899588	2.264899588	2.264899588	2.264899588	2.264899588	2.264899588	2.264899588	2.264899588
100129662_at	2.264899588	2.264899588	2.264899588	2.264899588	2.264899588	2.264899588	2.264899588	2.264899588	2.264899588	2.277156984	2.264899588	2.264899588	2.264899588	2.264899588	2.264899588	2.264899588	2.264899588	2.264899588	2.264899588	2.264899588	2.264899588	2.264899588	2.264899588	2.264899588	2.264899588	2.264899588	2.278438599	2.264899588	2.264899588	2.327615311	2.264899588	2.264899588	2.264899588	2.264899588	2.264899588	2.264899588
100129716_at	2.264899667	2.264899667	2.264899667	2.264899667	2.264899588	2.992902504	2.264899667	2.264899667	2.264899667	2.264899667	2.264899667	2.264899667	2.264899667	2.280078396	2.264899667	2.264899588	2.264899667	2.264899667	2.264899667	2.266464554	2.264899667	2.264899667	2.264899667	2.264899667	2.392873897	2.264899667	2.287291899	2.275663277	2.264899667	2.634611964	2.264899667	2.264899667	2.264899667	2.264899667	2.264899667	2.264899667
100129722_at	2.622228082	2.457425225	2.457425225	2.663468414	2.613644784	2.457425225	2.678044025	2.457425225	2.336609296	2.484908728	2.529135178	2.457425225	2.457425225	2.457425225	2.486401879	2.457425225	2.457425225	2.471358283	2.467811905	2.457425225	2.50947425	2.651326606	2.457425225	2.67354459	2.457425225	2.585768546	2.391448067	2.457425225	2.457425225	2.454313468	2.457425225	2.457425225	2.457425225	2.632459404	2.457425225	2.457425225
100129726_at	2.317148908	3.440789817	2.264899588	2.264899588	2.264899588	2.264899588	3.691569138	2.264899588	2.270210936	2.264899588	2.264899588	2.264899588	2.264899588	2.264899588	2.264899588	2.264899588	2.264899588	2.264946809	2.280250822	2.264899588	2.26513758	2.273865346	2.264899588	2.264899588	2.267903962	2.265121355	2.264899588	2.264899588	2.436035856	2.264899588	2.380464907	2.264899588	2.264899588	2.264899588	2.264899588	2.264899588
100129792_at	2.264899588	2.264899588	2.357033621	2.332981764	2.264899588	2.331209846	2.264899588	2.317351954	2.293410545	2.264899588	2.264899588	2.498465322	2.266119517	2.264899588	2.264899588	2.264899588	2.357940562	2.264899588	2.264990537	2.264899588	2.264899588	2.264899588	2.264899588	2.264899588	2.266946659	2.264899588	2.264899588	2.264899588	2.264899588	2.265308969	2.264899588	2.264899588	2.264899588	2.266295922	2.264899588	2.264899588
100129794_at	2.265720885	2.265720885	2.265720885	2.265720885	2.531300713	2.265720885	2.268423225	2.265720885	2.275660642	3.678355024	2.265720885	2.464160904	2.265720885	3.117674721	2.265720885	2.265720885	2.265720885	2.265720885	2.265720885	2.265720885	2.265720885	2.265720885	2.265720885	2.265720885	2.264899588	2.265720885	2.265720885	2.265720885	2.265720885	2.265720885	2.265720885	2.265720885	2.265720885	2.265720885	2.265720885	2.265720885
100129827_at	3.209629324	3.067951157	2.900626114	3.376533965	3.115673901	2.436086646	3.231105395	2.921304448	3.084846369	3.374384823	3.805696023	2.900626114	2.947878933	3.361533871	2.91713042	2.910228482	2.799395094	2.310196463	2.797631792	2.820727359	2.779748076	2.78673157	3.174458801	2.900626114	2.914433893	2.872434334	2.900626114	2.921304448	2.836380087	2.999086581	3.355699672	3.568858603	2.900626114	2.918957718	4.434639859	2.900626114
100129845_at	2.315184586	2.315184586	2.315184586	2.315184586	2.315184586	2.315184586	2.315184586	2.315184586	2.315184586	2.577294871	2.315184586	2.315184586	2.315184586	2.315184586	2.315184586	2.315184586	2.315184586	2.315184586	2.315184586	2.315184586	2.264899588	2.315184586	2.315184586	2.315184586	2.315184586	2.315184586	2.364417808	2.315184586	2.282741968	2.315184586	2.315184586	2.315184586	2.478883275	2.315184586	2.334093568	2.403618709
100129858_at	2.264899588	2.264899588	2.264899588	2.264899588	2.264899588	2.264899588	2.264899588	2.264899588	2.264899588	2.264899588	2.264899588	2.264899588	2.264899588	2.264899588	2.264899588	2.264899588	2.264899588	2.264899588	2.264899588	2.264899588	2.264899588	2.264899588	2.264899588	2.264899588	2.264899588	2.264899588	2.264899588	2.264899588	2.264899588	2.264899588	2.264899588	2.26959952	2.264899588	2.264899588	2.264899588	2.264899588
100129917_at	2.594705761	2.861146743	2.264899588	2.268076361	2.268076361	2.333706894	2.268076361	2.316016767	2.268076361	2.268076361	2.268076361	2.268076361	2.264899588	2.268076361	2.268076361	2.268076361	2.268076361	2.763341842	2.268076361	2.268076361	2.268311743	2.310482009	2.268076361	2.268076361	2.268076361	2.268076361	2.268076361	2.268076361	2.268076361	2.282612748	2.340841067	2.30529239	2.268076361	2.296057518	2.268076361	2.268076361
100129935_at	2.265556894	2.2662142	2.265556894	2.265556894	2.265556894	2.264899588	2.265556894	2.265556894	2.265556894	2.265556894	2.265556894	2.596157553	2.275494296	2.265556894	2.264899588	2.265556894	2.265556894	2.265597359	2.265556894	2.265556894	2.265556894	2.265556894	2.265556894	2.265556894	2.265556894	2.265556894	2.265556894	2.325538882	2.318590177	2.265556894	2.265556894	2.265556894	2.265556894	2.265556894	2.265556894	2.269130432
100129961_at	2.264899588	2.264899588	2.264899588	2.264899588	2.264899588	2.264899588	2.264899588	2.264899588	2.264899588	2.264899588	2.264899588	2.264899588	2.46439362	2.403613216	2.264899588	2.319485877	2.294787025	2.264899588	2.264899588	2.353749697	2.264899588	2.26502863	2.264899588	2.264899588	2.264899588	2.264899588	2.264899588	2.264899588	2.264899588	2.264899588	2.264899588	2.264899588	2.380367911	2.264899588	2.264899588	2.264899588
100129973_at	2.264899588	2.264899588	2.264899588	2.264899588	2.264899588	2.264899588	2.264899588	2.264899588	2.264899588	2.264899588	2.264899588	2.264899588	2.264899588	2.264899588	2.264899588	2.264899588	2.264899588	2.264899588	2.264899588	2.264899588	2.264899588	2.287080814	2.264899588	2.264899588	2.264899588	2.327364678	2.264899588	2.264899588	2.264899588	2.264899588	2.264899588	2.264899588	2.264899588	2.264899588	2.264899588	2.270144736
10013_at	4.477304091	4.503422447	4.610619457	4.783110289	4.547589839	4.749048842	4.518446402	4.714310638	4.727977804	4.727977804	4.727977804	4.814366737	4.727977804	4.814699104	4.727977804	4.850293628	4.727977804	5.020984008	4.727977804	4.727977804	4.727710943	4.761192374	4.727977804	4.773296118	4.670690646	4.727977804	4.733613903	4.717096974	4.727977804	4.727977804	4.727977804	4.561274992	4.938191182	4.912642466	4.572248838	4.728635421
100130100_at	3.967442897	4.44610743	2.703562033	2.714007112	3.005827842	3.124956812	3.025660178	3.005827842	3.374560248	3.005827842	2.888332925	3.041550103	3.005827842	3.005827842	2.578274549	3.008489105	2.688174906	4.009344769	3.264989617	3.005827842	3.005827842	3.005827842	3.005827842	3.005827842	3.159738967	3.384533401	2.935599201	4.539763633	3.005827842	3.005827842	3.005827842	3.005827842	3.005827842	3.005827842	3.005827842	3.026865083
100130155_at	2.264899588	2.264899588	2.264899588	2.264899588	2.264899588	2.264899588	2.264899588	2.264899588	2.264899588	2.264899588	2.264899588	2.264899588	2.264899588	2.264899588	2.264899588	2.264899588	2.264899588	2.264899588	2.264899588	2.264899588	2.264899588	2.264899588	2.264899588	2.264899588	2.264899588	2.264899588	2.264899588	2.264899588	2.264899588	2.264899588	2.264899588	2.264899588	2.264899588	2.264899588	2.264899588	2.264899588
100130249_at	2.264899588	2.264899588	2.264899588	2.264899588	2.264899588	2.264899588	2.264899588	2.264899588	2.264899588	2.264899588	2.264899588	2.264899588	2.264899588	2.264899588	2.264899588	2.264899588	2.264899588	2.264899588	2.264899588	2.264899588	2.264899588	2.264899588	2.264899588	2.264899588	2.264899588	2.264899588	2.264899588	2.264899588	2.264899588	2.264899588	2.264899588	2.264899588	2.264899588	2.264899588	2.264899588	2.264899588
100130264_at	2.271073174	2.309447593	2.303290478	2.265140758	2.265140758	2.265140758	2.265140758	2.266047248	2.265140758	2.925618238	2.265140758	2.43121587	2.265140758	2.408009362	2.2660678	2.265140758	2.265140758	2.265140758	2.265140758	2.265140758	2.265140758	2.265140758	2.264899588	2.265140758	2.265140758	2.265140758	2.265140758	2.265140758	2.265140758	2.265140758	2.344793909	2.265987898	2.265140758	2.27649489	2.784956125	2.265140758
100130275_at	2.264899588	2.264899588	2.264899588	2.264899588	2.264899588	2.264899588	2.264899588	2.264899588	2.264899588	2.264899588	2.264899588	2.264899588	2.264899588	2.271121899	2.264899588	2.264899588	2.29582178	2.264899588	2.264899588	2.264899588	2.264899588	2.264899588	2.264899588	2.264899588	2.264899588	2.264899588	2.268986507	2.264899588	2.264899588	2.264899588	2.264899588	2.264899588	2.264899588	2.264899588	2.264899588	2.264899588
100130285_at	2.426660001	2.426660001	2.426660001	2.426660001	2.485697806	2.426660001	2.666352575	2.426660001	2.426660001	2.426660001	2.426660001	2.426660001	2.426660001	2.426660001	2.426660001	2.426660001	3.01517349	2.426660001	2.426660001	2.747291756	2.264899588	2.426660001	2.426660001	2.426660001	2.426660001	2.426660001	2.426660001	2.426660001	2.426660001	2.410220393	2.426660001	2.426660001	2.426660001	2.426660001	2.426660001	2.410220393
100130331_at	2.264899588	2.264899588	2.264899588	2.264899588	2.264899588	2.264899588	2.264899588	2.264899588	2.264899588	2.285771791	2.264899588	2.264899588	2.264899588	2.264899588	2.264899588	2.264899588	2.264899588	2.264899588	2.264899588	2.264899588	2.266244464	2.269264113	2.264899588	2.264899588	2.264899588	2.264899588	2.264899588	2.264899588	2.264899588	2.267648119	2.264899588	2.264899588	2.264899588	2.264899588	2.264899588	2.264899588
100130357_at	2.378086748	2.412998057	2.299190713	2.273142502	2.269881469	2.269881469	2.269881469	2.269881469	2.323518258	2.269881469	2.68583644	2.269881469	2.269881469	2.269881469	2.272040844	2.269881469	2.269881469	2.269881469	2.269881469	2.269881469	2.269881469	2.269881469	2.269881469	2.269881469	2.289150285	2.36544648	2.269881469	2.270961827	2.269881469	2.269881469	2.269881469	2.283355966	2.264899588	2.269881469	2.333301036	2.947820469
100130418_at	2.269075861	2.264899588	2.264899588	2.264899588	2.264899588	2.264899588	2.264899588	2.264899588	2.264899588	2.264899588	2.264899588	2.264899588	2.264899588	2.26685255	2.264899588	2.264899588	2.264899588	2.264899588	2.264899588	2.264899588	2.264899588	2.264899588	2.264899588	2.264899588	2.264899588	2.264899588	2.264899588	2.264899588	2.264899588	2.264899588	2.264899588	2.264899588	2.264899588	2.264899588	2.264899588	2.304966031
100130449_at	2.264899588	2.264899588	2.264899588	2.264899588	2.264899588	2.271229604	2.264899588	2.264899588	2.264899588	2.264899588	2.264899588	2.264899588	2.264899588	2.356801389	2.264899588	2.623879811	2.264899588	2.264899588	2.264899588	2.264899588	2.280240801	2.264899588	2.264899588	2.264899588	2.264899588	2.264899588	2.264899588	2.264899588	2.264899588	2.264899588	2.264899588	2.264899588	2.264899588	2.264899588	2.264899588	2.264899588
100130452_at	2.264899588	2.294532592	2.264899588	2.264899588	2.264899588	2.264899588	2.264899588	2.372970958	2.264899588	2.416935506	2.264899588	2.264899588	2.264899588	2.589861619	2.264899588	2.265393205	2.264899588	2.264899588	2.340588448	2.264899588	2.264899588	2.274486083	2.264899588	2.601450673	2.264899588	2.264899588	2.264899588	2.264899588	2.264899588	2.264899588	2.381459945	2.264899588	2.264899588	2.264899588	2.264899588	2.264899588
100130458_at	2.295119254	2.295119254	2.295119254	2.295119254	2.295119254	2.513046446	2.460262044	2.295119254	2.295119254	2.295119254	2.295119254	2.295119254	2.295119254	2.295119254	2.474249594	2.295119254	2.295119254	2.327115497	2.295119254	2.295119254	2.295119254	2.30827758	2.295119254	2.295119254	2.295119254	2.682545829	2.295119254	2.534922557	2.307426304	2.295119254	2.295119254	2.295119254	2.295119254	2.629890746	2.295119254	2.295119254
100130460_at	2.264899588	2.264899588	2.264899588	2.264899588	2.264899588	2.264899588	2.264899588	2.264899588	2.264899588	2.264899588	2.264899588	2.264899588	2.264899588	2.264899588	2.264899588	2.264899588	2.264899588	2.264899588	2.264899588	2.264899588	2.265084941	2.264899588	2.264899588	2.264899588	2.264899588	2.264899588	2.264899588	2.264899588	2.264899588	2.264899588	2.264899588	2.264899588	2.264899588	2.264899588	2.264899588	2.264899588
100130476_at	2.264899588	2.264899588	2.264899588	2.264899588	2.264899588	2.264899588	2.264899588	2.264899588	2.264899588	2.264899588	2.264899588	2.264899588	2.264899588	2.264899588	2.264899588	2.264899588	2.264899588	2.2649205	2.264899588	2.264899588	2.264899588	2.264899588	2.264899588	2.264899588	2.264899588	2.264899588	2.264899588	2.264899588	2.264899588	2.264899588	2.264899588	2.264899588	2.264899588	2.264899588	2.264899588	2.264899588
100130502_at	2.264899588	2.264899588	2.264899588	2.264899588	2.264899588	2.264899588	2.264899588	2.264899588	2.264899588	2.264899588	2.264899588	2.264899588	2.264899588	2.264899588	2.264899588	2.264899588	2.264899588	2.264899588	2.264899588	2.264899588	2.264899588	2.264899588	2.264899588	2.264899588	2.264899588	2.264899588	2.264899588	2.264899588	2.264899588	2.264899588	2.264899588	2.264899588	2.264899588	2.264899588	2.264899588	2.264899588
100130519_at	2.272165331	2.272326549	2.272165331	2.272165331	2.272165331	2.272165331	2.272165331	2.272165331	2.272165331	2.272165331	2.272165331	2.272165331	2.272165331	2.361519089	2.271442383	2.272165331	2.272165331	2.272165331	2.272165331	2.282665413	2.294100903	2.272165331	2.272165331	2.272165331	2.272165331	2.272165331	2.272165331	2.272165331	2.272165331	2.272165331	2.264899588	2.272165331	2.272165331	2.293686958	2.272165331	2.272165331
100130522_at	2.264899588	2.288655167	2.264899588	2.374211422	2.264899588	2.264899588	2.264899588	2.264899588	2.264899588	2.264899588	2.264899588	2.264899588	2.264899588	2.264899588	2.264899588	2.264899588	2.264899588	2.264899588	2.264899588	2.264899588	2.264899588	2.264899588	2.264899588	2.264899588	2.264899588	2.351246987	2.264899588	2.264899588	2.264899588	2.264899588	2.264899588	2.266424678	2.264899588	2.264899588	2.264899588	2.264899588
100130548_at	2.266842248	2.265162183	2.265162183	2.265162183	2.265162183	2.265162183	2.265162183	2.28380391	2.344695558	2.265162183	2.265162183	2.265162183	2.265162183	2.264899588	2.265162183	2.264899588	2.265162183	2.265162183	2.265162183	2.265162183	2.265162183	2.265162183	2.265162183	2.265162183	2.267378244	2.265162183	2.265162183	2.265162183	2.265162183	2.26542954	2.714220862	2.265162183	2.265162183	2.265162183	2.265162183	2.264899588
100130557_at	2.415290361	2.264899588	2.264899588	2.264899588	2.357763977	2.772555852	2.276462616	2.271087558	2.267551546	2.264899588	2.41801382	2.264899588	2.264899588	2.264899588	2.264899588	2.264899588	2.264899588	2.264899588	2.264899588	2.894961517	2.264899588	2.271224671	2.264899588	2.301539853	2.278717772	2.519744973	2.264899588	2.54613523	2.264899588	2.264899588	2.283970299	2.264899588	2.297752003	2.264899588	2.74322558	2.264899588
100130581_at	2.264899588	2.264899588	2.264899588	2.264899588	2.264899588	2.264899588	2.264899588	2.264899588	2.264899588	2.264899588	2.264899588	2.264899588	2.264899588	2.264899588	2.264899588	2.264899588	2.264899588	2.264899588	2.264899588	2.264899588	2.264899588	2.264899588	2.264899588	2.264899588	2.264899588	2.264899588	2.264899588	2.264899588	2.264899588	2.264899588	2.264899588	2.264899588	2.264899588	2.264899588	2.264899588	2.264899588
100130613_at	2.264899588	2.264899588	2.264899588	2.269253105	2.264899588	2.265100058	2.264899588	2.264899588	2.341651199	2.264899588	2.264899588	2.264899588	2.264899588	2.264899588	2.264899588	2.264899588	2.264899588	2.423097273	2.264899588	2.299086025	2.264899588	2.264899588	2.264899588	2.264899588	2.264899588	2.31464059	2.264899588	2.264899588	2.264899588	2.264899588	2.264899588	2.264899588	2.264899588	2.264899588	2.264899588	2.264899588
100130691_at	2.277405851	2.277405851	2.374485388	2.277405851	2.277405851	2.277405851	2.277405851	2.277405851	2.372592952	2.277405851	2.277405851	2.297184425	2.277405851	2.277405851	2.319295364	2.277405851	2.277405851	2.296546411	2.759339333	2.292813609	2.277405851	2.277405851	2.277405851	2.286630932	2.277405851	2.277405851	2.277405851	2.277405851	2.277405851	2.277405851	2.277405851	2.277405851	2.277405851	2.282066936	2.31402114	2.277405851
100130700_at	2.307986756	2.264964325	2.264964325	2.264964325	2.307325124	2.265122253	2.264964325	2.264899588	2.264964325	2.422215861	2.272466295	2.264899588	2.275302358	2.423166105	2.53221937	2.607605108	2.448708905	2.353446188	2.264964325	2.264964325	2.264964325	2.266862321	2.300318893	2.264964325	2.305173629	2.265807745	2.448486429	2.264964325	2.564308604	2.265478767	2.264964325	2.264964325	2.264899588	2.264964325	2.264899588	2.302792145
100130705_at	2.264899588	2.264899588	2.264899588	2.264899588	2.264899588	2.264899588	2.264899588	2.292102523	2.264899588	2.264899588	2.264899588	2.314162417	2.264899588	2.302283238	2.264899588	2.264899588	2.264899588	2.264899588	2.267621946	2.264899588	2.264911454	2.314285851	2.264899588	2.264899588	2.264899588	2.264899588	2.264899588	2.264899588	2.264899588	2.265208079	2.264899588	2.264899588	2.264899588	2.264899588	2.264899588	2.264899588
100130717_at	2.264899588	2.264899588	2.264899588	2.264899588	2.264899588	2.264899588	2.264899588	2.264899588	2.264899588	2.264899588	2.264899588	2.264899588	2.264899588	2.264899588	2.264899588	2.264899588	2.264899588	2.264899588	2.264899588	2.301750365	2.264899588	2.264899588	2.264899588	2.264899588	2.268404857	2.264899588	2.264899588	2.264899588	2.264899588	2.264899588	2.264899588	2.264899588	2.264899588	2.264899588	2.264899588	2.264899588
100130733_at	4.434911549	3.936671561	7.285184785	5.823274339	7.424951984	3.936671561	5.200630098	4.44043473	4.212145115	5.027424979	6.326741972	3.523280768	3.936980807	6.622815564	4.709673695	4.447284859	4.089967422	3.606976728	4.237021603	4.577893016	2.962662631	4.005955945	5.869999844	4.357028585	4.014539887	2.836350175	4.065315056	4.702155289	3.754888976	4.44043473	4.065315056	6.143489863	5.297800111	4.065315056	5.984732457	5.19449593
100130744_at	2.677434472	2.429196769	2.677434472	2.677434472	2.677434472	2.677434472	2.677434472	2.677434472	2.677434472	2.677434472	2.677434472	2.677434472	2.677434472	2.708986024	2.677434472	2.677434472	2.677434472	2.677434472	2.324321178	2.677434472	2.677434472	2.670178418	2.677434472	2.677434472	2.677434472	2.677434472	2.677434472	2.677434472	2.677434472	2.677434472	2.677434472	2.677434472	2.677434472	2.677434472	2.677434472	2.677434472
100130776_at	2.264899588	2.264899588	2.264899588	2.264899588	2.264899588	2.264899588	2.264899588	2.264899588	2.264899588	2.264899588	2.264899588	2.264899588	2.264899588	2.264899588	2.264899588	2.264899588	2.264899588	2.264899588	2.264899588	2.264899588	2.264899588	2.264899588	2.264899588	2.264899588	2.264899588	2.264899588	2.264899588	2.264899588	2.264899588	2.264899588	2.264899588	2.264899588	2.264899588	2.264899588	2.264899588	2.264899588
100130855_at	2.283524875	2.334602405	2.433480397	2.298466917	2.298466917	2.298466917	2.928547767	2.298466917	2.264899588	2.298466917	3.80495533	2.478066946	2.496285689	2.298466917	2.29867065	2.298466917	2.298466917	2.298466917	2.298466917	2.318467397	2.298466917	2.365902367	2.298466917	2.298466917	2.298466917	2.667019414	3.230561797	2.298466917	2.423533165	2.298466917	2.298466917	2.298466917	2.298466917	2.350090136	2.298466917	2.308077507
100130872_at	4.076982863	3.467538924	3.650379303	3.490367967	4.53581492	3.553963847	2.905001911	3.803166624	3.848704769	3.467538924	3.957800265	3.700068171	3.485449531	3.467538924	4.370459174	3.467538924	4.133899016	3.632802176	3.6522076	3.527532466	3.241761408	3.660141928	3.484142255	3.478918262	4.681312146	3.250519278	3.467538924	3.245696121	2.921352543	3.829106829	3.660640133	3.414687719	3.435909155	3.515351121	3.245696121	3.308405541
100130889_at	2.271844932	2.264899588	2.264899588	2.304063911	2.264899588	2.264899588	2.264899588	2.276729489	2.48008205	2.264899588	2.284357367	2.268612384	2.264899588	2.264899588	2.28646794	2.264899588	2.264899588	2.26557236	2.264982485	2.274230468	2.264899588	2.271785343	2.322713199	2.264899588	2.264899588	2.365899468	2.264899588	2.281276385	2.264899588	2.265872365	2.264899588	2.264899588	2.288793908	2.264899588	2.338245755	2.265031967
100130894_at	2.264899588	2.264899588	2.264899588	2.27974157	2.264899588	2.392987287	2.264899588	2.264899588	2.264899588	2.275996585	2.264899588	2.306895587	2.264899588	2.535102476	2.264899588	2.348946765	2.264899588	2.287464305	2.264899588	2.264899588	2.264899588	2.264899588	2.264899588	2.931156056	2.266256435	2.264899588	2.264899588	2.264899588	2.264899588	2.264899588	2.264899588	2.264899588	2.264899588	2.264899588	2.264899588	2.264899588
100130933_at	2.264899588	2.264899588	2.264899588	2.264899588	2.264899588	2.264899588	2.264899588	2.264899588	2.264899588	2.264899588	2.264899588	2.264899588	2.26957291	2.264899588	2.264899588	2.264899588	2.264899588	2.264899588	2.269039196	2.264899588	2.264899588	2.264899588	2.264899588	2.264899588	2.264899588	2.264899588	2.264899588	2.264899588	2.264899588	2.264899588	2.264899588	2.264899588	2.264899588	2.264899588	2.264899588	2.264899588
100130938_at	3.496644773	2.543383765	3.022481627	2.289907098	2.296187189	2.381792991	2.296187189	2.296187189	2.296187189	2.296187189	2.548455163	2.296187189	2.296187189	2.890762858	2.403123865	2.31409467	2.296187189	2.296187189	2.296187189	2.296187189	2.33630311	2.287437484	2.630254838	2.296187189	2.287437484	2.287437484	3.238218022	2.287437484	2.303419405	2.296187189	2.275305748	2.535238635	2.296187189	2.296187189	2.296187189	2.296187189
100130950_at	2.264899588	2.264899588	2.264899588	2.264899588	2.390001338	2.264899588	2.264899588	2.264899588	2.264899588	2.290713049	2.327076614	2.264899588	2.264899588	2.264899588	2.264899588	2.264899588	2.264899588	2.264899588	2.264899588	2.264899588	2.264899588	2.264899588	2.264899588	2.264899588	2.483071555	2.264899588	2.272915726	2.264899588	2.264899588	2.264899588	2.264899588	2.264899588	2.264899588	2.264899588	2.264899588	2.264899588
100130958_at	2.264899588	2.264899588	2.264899588	2.264899588	2.264899588	2.321433479	2.264899588	2.264899588	2.264899588	2.264899588	2.310062979	2.264899588	2.264899588	2.264899588	2.264899588	2.48584727	2.363577981	2.264899588	2.264899588	2.264899588	2.266351619	2.267533046	2.277500586	2.264899588	2.264899588	2.264899588	2.264899588	2.264899588	2.264899588	2.264899588	2.264899588	2.264899588	2.264899588	2.264899588	2.264899588	2.264899588
100130964_at	2.264899588	2.264899588	2.264899588	2.264899588	2.264899588	2.264899588	2.264899588	2.264899588	2.264899588	2.264899588	2.264899588	2.264899588	2.264899588	2.264899588	2.264899588	2.264899588	2.264899588	2.264899588	2.302498955	2.264899588	2.264899588	2.267775335	2.264899588	2.264899588	2.264899588	2.264899588	2.268860934	2.264899588	2.264899588	2.264899588	2.264899588	2.264899588	2.264899588	2.264899588	2.264899588	2.264899588
100130967_at	2.264899588	2.264899588	2.264899588	2.264899588	2.264899588	2.264899588	2.264899588	2.264899588	2.264899588	2.264899588	2.264899588	2.264899588	2.264899588	2.264899588	2.264899588	2.264899588	2.264899588	2.264899588	2.264899588	2.264899588	2.264899588	2.264899588	2.264899588	2.264899588	2.264899588	2.264899588	2.264899588	2.264899588	2.264899588	2.264899588	2.264899588	2.264899588	2.264899588	2.264899588	2.264899588	2.264899588
100130987_at	2.804107398	3.093836216	2.590621072	2.804107398	2.264899588	2.264899588	3.40397968	2.804107398	2.804107398	3.264556173	2.804107398	3.860222326	2.302057464	2.804107398	2.804107398	2.846827629	2.804107398	2.804107398	2.804107398	2.804107398	2.804107398	2.264899588	2.61998069	3.690252388	2.46970753	2.804107398	3.035658964	2.804107398	2.894999034	2.804107398	2.804107398	2.804107398	2.264899588	3.01120362	2.804107398	2.804107398
100130992_at	2.264899588	2.264899588	2.264899588	2.264899588	2.264899588	2.295502079	2.264899588	2.264899588	2.264899588	2.264899588	2.264899588	2.264899588	2.274554177	2.264899588	2.264899588	2.264899588	2.278135543	2.264899588	2.264899588	2.264899588	2.264899588	2.328706928	2.264899588	2.264899588	2.264899588	2.264899588	2.548119035	2.264899588	2.264899588	2.264899588	2.264899588	2.264899588	2.264899588	2.264899588	2.264899588	2.264899588
100131017_at	5.673059559	5.812018436	5.344637605	6.087028615	4.19238666	5.812018436	5.949494511	5.922256894	5.45245386	6.045276781	5.812018436	5.895488855	6.098744864	5.867973761	5.7848336	5.989105833	5.443063124	5.920861365	6.550378399	5.655611387	5.653979679	5.812018436	5.834735064	6.274952328	5.812018436	5.871015352	5.460500301	5.797947347	5.698193182	5.966141073	5.812018436	5.973631798	5.489661029	5.80368065	5.9874606	5.812018436
100131067_at	2.537957058	2.931419712	2.779301645	3.20305483	2.699332581	3.230637655	2.519167609	2.606773226	2.562241272	2.68559137	2.547093281	2.550160554	2.615408015	2.720507381	3.018144605	3.975076051	3.694764793	3.697155634	2.930267899	2.567361369	2.607276623	2.754158975	3.59868206	2.764215153	2.700438893	2.672211944	2.615947858	2.672211944	2.632076747	2.716573888	2.539001415	2.487918869	3.298186622	2.592639195	2.552754583	2.778540464
100131096_at	5.703276785	6.94410798	5.40028567	6.755464667	5.616188253	6.148946831	5.857514665	6.227643544	6.026370979	5.874683702	5.372391312	6.512667808	6.333372775	6.6960287	7.144411885	6.879269323	6.33091553	6.803509691	7.038382044	6.445942076	6.75600782	5.896524773	6.181561554	6.476469697	6.569227296	6.550997104	5.747571983	6.504022137	6.194126401	6.369121323	6.51134992	4.804844751	6.610413858	6.691806069	6.308949374	5.580469569
100131117_at	2.295190084	2.313324932	2.299758577	2.814716803	2.295190084	2.295190084	2.662093623	2.295190084	2.295190084	2.403859154	2.295190084	2.295190084	2.411416474	2.311863232	2.28333013	2.295190084	2.295190084	2.295190084	2.295190084	2.295190084	2.28333013	2.295190084	2.295190084	2.28333013	2.295190084	2.295190084	2.295190084	2.295190084	2.295190084	2.291970558	2.28333013	2.295190084	2.295190084	2.264899588	2.295190084	2.28333013
100131138_at	2.284863642	2.284863642	2.284863642	2.284863642	2.284863642	2.284863642	2.284863642	2.284863642	2.284863642	2.284863642	2.284863642	2.284863642	2.286741747	2.467952611	2.284863642	2.639855198	2.284863642	2.264899588	2.284863642	2.284863642	2.284863642	2.284863642	2.284863642	3.181112033	2.284863642	2.284863642	2.284863642	2.284863642	2.723652449	2.264899588	2.284863642	2.295675985	2.284863642	2.284863642	2.347983899	2.284863642
100131187_at	8.768213715	8.514673442	7.830391824	9.118589846	8.943452795	8.44817016	8.394087049	8.571785527	8.691176361	8.40488692	8.942203922	8.819113345	8.824019925	8.668663501	8.958784309	8.545321981	8.850249875	8.903720351	8.731987163	8.731144384	8.671538073	8.147368662	8.792721147	8.746112058	8.744407157	8.762307865	8.397514233	8.653907097	8.655782922	8.533097831	8.82975107	8.448771869	8.283943693	9.164995412	8.501650563	8.178914532
100131211_at	3.114928197	2.744549012	2.744549012	2.59347599	2.60034992	3.313908876	2.744549012	2.744549012	2.729720958	2.744549012	2.675129907	2.744549012	2.744549012	3.444376111	2.880320849	3.183574192	3.535336217	2.843139742	3.031288049	2.941892222	2.744549012	3.198018755	2.671786572	2.744549012	2.819100935	3.65803802	2.761426437	2.744549012	2.729720958	2.811214889	2.744549012	2.729720958	2.635677103	2.665789433	2.729720958	2.723855768
100131213_at	2.301727953	2.279086672	2.279086672	2.279086672	2.279086672	2.279086672	2.279086672	2.279086672	2.334811216	2.290319181	2.297115103	2.364458166	2.286424213	2.366859971	2.279086672	2.308703494	2.279086672	2.279086672	2.279086672	2.279086672	2.279086672	2.279086672	2.279086672	2.279086672	2.321382082	2.279086672	2.279086672	2.279086672	2.279086672	2.279086672	2.279086672	2.279086672	2.279086672	2.279086672	2.279086672	2.279086672
100131303_at	2.264899588	2.264899588	2.264899588	2.264899588	2.264899588	2.264899588	2.264899588	2.264899588	2.264899588	2.264899588	2.264899588	2.264899588	2.264899588	2.613763317	2.264899588	2.264899588	2.264899588	2.264899588	2.264899588	2.264899588	2.264899588	2.264899588	2.264899588	2.264899588	2.264899588	2.264899588	2.509770927	2.264899588	2.264899588	2.264899588	2.264899588	2.264899588	2.264899588	2.264899588	2.264899588	2.264899588
100131347_at	2.264899588	2.264899588	2.264899588	2.264899588	2.264899588	2.264899588	2.264899588	2.264899588	2.264899588	2.264899588	2.264899588	2.264899588	2.264899588	2.264899588	2.264899588	2.264899588	2.264899588	2.264899588	2.264899588	2.264899588	2.264899588	2.264899588	2.264899588	2.264899588	2.264899588	2.264899588	2.264899588	2.264899588	2.264899588	2.264899588	2.264899588	2.264899588	2.264899588	2.264899588	2.264899588	2.264899588
100131366_at	2.265610701	2.265610701	2.320592916	2.265610701	2.265610701	2.265610701	2.265610701	2.265989175	2.312299316	2.428446807	2.265610701	2.265610701	2.34521074	2.265610701	2.265610701	2.265610701	2.352710949	2.265610701	2.265610701	2.265610701	2.265387203	2.265610701	2.265610701	2.265610701	2.265610701	2.265610701	2.265610701	2.265610701	2.265610701	2.265610701	2.265610701	2.265610701	2.265610701	2.265610701	2.265610701	2.265610701
100131434_at	2.264899588	2.34852996	2.382785262	2.291208793	2.553387375	2.391316926	2.438004472	2.313349263	2.699992161	2.264899588	2.264899588	2.472336398	2.277185753	3.508322271	2.279798137	2.279798137	2.481198452	4.167540498	2.279868112	2.279798137	2.264899588	2.561376038	2.399469451	2.294425619	2.371593193	2.63975324	2.748493088	3.988103361	2.279798137	2.279798137	2.315883262	2.279798137	2.321630883	2.279798137	2.793316088	2.264899588
100131454_at	2.264899588	2.264899588	2.264899588	2.264899588	2.264899588	2.264899588	2.264899588	2.264899588	2.264899588	2.264899588	2.264899588	2.264899588	2.264899588	2.264899588	2.264899588	2.285401647	2.264899588	2.264899588	2.264899588	2.264899588	2.264899588	2.264899588	2.264899588	2.987921563	2.264899588	2.264899588	2.264899588	2.264899588	2.264899588	2.264899588	2.3066385	2.264899588	2.264899588	2.264899588	2.264899588	2.264899588
100131496_at	2.264899588	2.264899588	2.264899588	2.303385132	2.264899588	2.264899588	2.264899588	2.264899588	2.264899588	2.264899588	2.264899588	2.264899588	2.264899588	2.264899588	2.264899588	2.264899588	2.264899588	2.264899588	2.264899588	2.264899588	2.264899588	2.269600811	2.264899588	2.288697731	2.264899588	2.264899588	2.264899588	2.264899588	2.264899588	2.264899588	2.264899588	2.264899588	2.264899588	2.264899588	2.264899588	2.264899588
100131532_at	2.475881309	2.428935118	2.428935118	2.428935118	2.478429242	2.430164222	2.428935118	2.428935118	2.428935118	2.428935118	2.428935118	2.619093431	2.284831862	2.428935118	2.428935118	2.428935118	2.428935118	2.428935118	2.611460594	2.642968445	2.428935118	2.428935118	2.635970624	2.571559263	2.713013463	2.428935118	2.51311398	2.524942722	2.429296259	2.630098613	2.674262746	3.006193369	2.428935118	2.428935118	2.740363216	2.426510709
100131561_at	2.264899588	2.264899588	2.264899588	2.264899588	2.264899588	2.264899588	2.264899588	2.264899588	2.264899588	2.264899588	2.264899588	2.264899588	2.264899588	2.264899588	2.264899588	2.264899588	2.264899588	2.264899588	2.264899588	2.264899588	2.264899588	2.264899588	2.264899588	2.264899588	2.264899588	2.264899588	2.264899588	2.264899588	2.264899588	2.264899588	2.264899588	2.264899588	2.264899588	2.264899588	2.264899588	2.264899588
100131564_at	6.658826563	7.971106337	7.621761862	7.182912135	8.221656081	7.945269121	5.756598744	7.409705047	7.24086471	7.841557188	7.580740181	8.214645026	7.837995856	9.13640439	8.396455157	9.611596959	9.326280197	8.899609244	8.957034645	7.877692018	8.247419616	8.159363868	7.934097394	7.557529411	7.337519404	8.858467473	7.592825186	7.769645143	8.473071366	7.315405813	7.652012501	7.496341956	6.816731025	9.189299869	8.038804447	7.021282073
100131655_at	2.264899588	2.264899588	2.264899588	2.264899588	2.264899588	2.264899588	2.264899588	2.264899588	2.264899588	2.264899588	2.283616313	2.264899588	2.264899588	2.264899588	2.264899588	2.264899588	2.264899588	2.264899588	2.264899588	2.264899588	2.264899588	2.264899588	2.264899588	2.264899588	2.264899588	2.264899588	2.264899588	2.264899588	2.264899588	2.404311029	2.264899588	2.264899588	2.264899588	2.264899588	2.264899588	2.264899588
100131691_at	2.264899588	2.264899588	2.264899588	2.264899588	2.264899588	2.264899588	2.267521293	2.264899588	2.264899588	2.264899588	2.264899588	2.264899588	2.264899588	2.264899588	2.264899588	2.264899588	2.284497908	2.264899588	2.264899588	2.264899588	2.264899588	2.264899588	2.264899588	2.264899588	2.264899588	2.264899588	2.264899588	2.264899588	2.264899588	2.265116911	2.264899588	2.264899588	2.264899588	2.264899588	2.271792307	2.264899588
100131733_at	4.310789487	4.540253972	4.171515378	4.082057569	4.300794131	4.610180783	4.01170677	3.971264433	4.542923394	4.529023853	3.924631638	4.006057806	3.961780555	4.040071456	3.934579137	4.023974256	4.425083772	4.701004149	4.094457385	4.001021331	4.378904533	4.551874576	4.040071456	4.025176386	4.127533721	3.877533509	4.529995689	4.229391093	4.295991554	4.20955597	4.040071456	4.254509964	4.030834241	3.870894553	3.902623431	3.296946183
100131755_at	2.264958693	2.264958693	2.264958693	2.264958693	2.264958693	2.264958693	2.264958693	2.264958693	2.264958693	2.264958693	2.264958693	2.264958693	2.264958693	2.264958693	2.264958693	2.269269935	2.264958693	2.264958693	2.264958693	2.264958693	2.264958693	2.264958693	2.264958693	2.264958693	2.264958693	2.264958693	2.264958693	2.264958693	2.264958693	2.264958693	2.264958693	2.264958693	2.264958693	2.264958693	2.264958693	2.264958693
100131801_at	8.358463086	8.401847761	7.641298994	8.387233927	7.97510482	8.222471523	8.160705503	7.921272711	8.217321236	7.65618783	9.244325558	7.395422949	7.113865357	7.554816161	7.979181196	6.597570756	7.960120229	7.153312443	7.522057524	7.348351229	8.123204358	8.181510699	7.925696127	8.25808633	8.752942153	7.954391914	8.027976007	8.048410944	7.577987754	8.301857846	8.359377595	7.921194725	7.602573349	8.461453247	7.558137351	8.173637639
100131814_at	2.265389802	2.265389802	2.265389802	2.265389802	2.487351595	2.264899588	2.265389802	2.265389802	2.575814796	2.265389802	2.292281304	2.311076903	2.27030461	2.265389802	2.265389802	2.265389802	2.643064013	2.265389802	2.265389802	2.265389802	2.270333716	2.265389802	2.265389802	2.265389802	2.265389802	2.334798601	2.881552712	2.302247012	2.265389802	2.265389802	2.303983063	2.265389802	2.54734411	2.265389802	2.265389802	2.291409183
100131816_at	2.264899588	2.264899588	2.264899588	2.264899588	2.264899588	2.264899588	2.264899588	2.264899588	2.264899588	2.264899588	2.264899588	2.264899588	2.264899588	2.264899588	2.264899588	2.264899588	2.264899588	2.264899588	2.264899588	2.264899588	2.264899588	2.264899588	2.264899588	2.264899588	2.264899588	2.264899588	2.264899588	2.264899588	2.264899588	2.264899588	2.264899588	2.264899588	2.264899588	2.264899588	2.264899588	2.264899588
100131825_at	2.264899588	2.264899588	2.264899588	2.264899588	2.264899588	2.264899588	2.264899588	2.264899588	2.264899588	2.264899588	2.264899588	2.264899588	2.264899588	2.264899588	2.264899588	2.264899588	2.264899588	2.264899588	2.264899588	2.264899588	2.264899588	2.264899588	2.264899588	2.264899588	2.264899588	2.264899588	2.264899588	2.264899588	2.264899588	2.264899588	2.264899588	2.264899588	2.264899588	2.264899588	2.264899588	2.264899588
100131998_at	2.636762323	2.98481522	2.48582974	2.422411573	2.336924444	2.266069873	2.517423515	3.164725918	2.486950278	2.770066479	3.241442949	2.337596598	3.727082557	2.336924444	2.853406796	3.122224148	2.625956062	3.029997804	2.482601876	2.381353031	2.644364896	2.575678915	3.153888206	2.938396755	2.264899588	2.486216158	3.596972862	3.05464467	2.901720193	2.48582974	2.538903784	2.35232284	2.48582974	2.933194999	2.992962204	2.264899588
100132074_at	2.404017704	2.422265819	2.449755384	2.404017704	2.404017704	2.404017704	2.429347661	2.404017704	2.465092214	3.594377333	2.734684387	2.404017704	2.551624324	2.404017704	2.418773188	2.643836234	2.404017704	2.302861084	2.480742453	2.472617732	2.366056209	2.404017704	2.404017704	2.419757404	2.404017704	2.462403163	2.404017704	2.367540724	2.379000225	2.404017704	2.404017704	2.366056209	2.404017704	2.404017704	2.366056209	2.366056209
100132078_at	2.264899588	2.264899588	2.264899588	2.264899588	2.264899588	2.264899588	2.264899588	2.264899588	2.264899588	2.264899588	2.264899588	2.264899588	2.264899588	2.264899588	2.264899588	2.264899588	2.264899588	2.264899588	2.264899588	2.264899588	2.264899588	2.268764202	2.264899588	2.264899588	2.264899588	2.264899588	2.264899588	2.264899588	2.264899588	2.264899588	2.264899588	2.264899588	2.264899588	2.264899588	2.264899588	2.264899588
100132341_at	4.783298079	4.944881608	5.779855222	5.223437125	4.610116044	6.146719917	4.610116044	5.498876289	4.317062126	6.273769909	4.680800769	5.307558686	5.208090726	6.274768133	6.458222707	5.751857636	7.888735966	6.530362084	5.146997731	5.295268005	6.31133153	6.722359301	4.787773034	5.176999256	5.338465965	5.428521338	3.614054387	4.698412869	4.994788844	5.37697582	5.335501924	4.012399564	5.286457753	6.477843729	4.669221216	5.06780093
100132354_at	2.264899588	2.264899588	2.264899588	2.264899588	2.264899588	2.264899588	2.264899588	2.264899588	2.264899588	2.660656388	2.264899588	2.264899588	2.264899588	2.322214542	2.264899588	2.310859062	2.264899588	2.264899588	2.264899588	2.264899588	2.264899588	2.264899588	2.264899588	2.264899588	2.264899588	2.264899588	2.264899588	2.264899588	2.264899588	2.264899588	2.264899588	2.264899588	2.264899588	2.305335573	2.264899588	2.264899588
100132356_at	2.264899588	2.264899588	2.264899588	2.85557275	2.264899588	2.264899588	2.482875162	2.264899588	2.270619134	2.264899588	2.264899588	2.264899588	2.264899588	2.284914444	2.264899588	2.264899588	2.264899588	2.26491672	2.276432363	2.264899588	2.264899588	2.264899588	2.264899588	2.264899588	2.264899588	2.313814124	2.264899588	2.264899588	2.264899588	2.264899588	2.264899588	2.264899588	2.264899588	2.264899588	2.264899588	2.264899588
100132386_at	2.264899588	2.264899588	2.264899588	2.264899588	2.264899588	2.264899588	2.264899588	2.264899588	2.282613623	2.264899588	2.264899588	2.264899588	2.264899588	2.264899588	2.264899588	2.264899588	2.264899588	2.264899588	2.264899588	2.264899588	2.264899588	2.264899588	2.264899588	2.264899588	2.264899588	2.264899588	2.264899588	2.264899588	2.264899588	2.264899588	2.264899588	2.264899588	2.264899588	2.264899588	2.264899588	2.264899588
100132464_at	2.708774876	2.472364393	2.708774876	2.96249154	2.708774876	2.421529116	2.708774876	3.322031468	2.768501369	2.708774876	2.708774876	3.480200159	2.708774876	2.708774876	2.833300105	2.91233369	2.337367002	3.130982367	2.710015073	2.453657702	2.287347985	3.430411265	3.785053165	2.708774876	2.708774876	3.026730786	2.708774876	2.70705133	2.740499116	2.87918522	2.708774876	2.264899588	2.708774876	2.712380761	2.777479603	4.224921135
100132476_at	2.264899588	2.264899588	2.264899588	2.264899588	2.264899588	2.264899588	2.264899588	2.264899588	2.264899588	2.264899588	2.264899588	2.264899588	2.264899588	2.264899588	2.264899588	2.264899588	2.264899588	2.264899588	2.264899588	2.264899588	2.264899588	2.264899588	2.264899588	2.264899588	2.264899588	2.264899588	2.264899588	2.264899588	2.264899588	2.264899588	2.264899588	2.264899588	2.264899588	2.264899588	2.264899588	2.264899588
100132596_at	2.264899588	2.264899588	2.264899588	2.264899588	2.264899588	2.264899588	2.264899588	2.264899588	2.264899588	2.264899588	2.264899588	2.264899588	2.264899588	2.264899588	2.264899588	2.293285348	2.264899588	2.264899588	2.264899588	2.264899588	2.264899588	2.264899588	2.264899588	2.264899588	2.281186755	2.264899588	2.264899588	2.264899588	2.264899588	2.264899588	2.264899588	2.264899588	2.264899588	2.264899588	2.264899588	2.264899588
100132618_at	2.264899588	2.264899588	2.264899588	2.264899588	2.264899588	2.264899588	2.264899588	2.264899588	2.264899588	2.264899588	2.264899588	2.264899588	2.264899588	2.264899588	2.264899588	2.264899588	2.264899588	2.264899588	2.264899588	2.264899588	2.264899588	2.264899588	2.264899588	2.264899588	2.264899588	2.264899588	2.264899588	2.264899588	2.264899588	2.264899588	2.264899588	2.264899588	2.264899588	2.264899588	2.264899588	2.264899588
100132677_at	2.288608539	2.35803647	2.264899588	2.264899588	2.264899588	2.264899588	2.325677305	2.264899588	2.264899588	2.264899588	2.264899588	2.47308027	2.268129228	2.264899588	2.264899588	2.264899588	2.264899588	2.264899588	2.264899588	2.264899588	2.264899588	2.336502859	2.264899588	2.264899588	2.264899588	2.264899588	2.949639228	2.267887436	2.264899588	2.264899588	2.264899588	2.264899588	2.264899588	2.264899588	2.267043381	2.264899588
100132707_at	3.709023992	3.84556416	3.728525264	4.185634059	3.258173237	3.882279078	3.728525264	3.733865837	3.728525264	3.728525264	3.500353398	3.625904876	3.728525264	3.728525264	3.023079818	3.625904876	3.925353538	3.786407704	3.728525264	3.728525264	4.812908451	3.898678585	3.417927851	3.728525264	3.728525264	3.86767322	2.913156935	4.121621301	3.764159096	4.332437011	3.728525264	4.303819403	3.728525264	3.091896663	3.728525264	2.862074888
100132735_at	2.264899588	2.286872424	2.264899588	2.31009999	2.264899588	2.265993917	2.264899588	2.264899588	2.264899588	2.264899588	2.264899588	2.264899588	2.264899588	2.264899588	2.264899588	2.265145931	2.264899588	2.265853225	2.264899588	2.264899588	2.265285995	2.278312431	2.264899588	2.264899588	2.264899588	2.264899588	2.264899588	2.264899588	2.264899588	2.264899588	2.264899588	2.264899588	2.264899588	2.264899588	2.264899588	2.264899588
100132815_at	4.010010934	5.438117178	4.110887299	4.247771696	4.068409604	4.717631921	2.615907201	4.142602362	4.113290305	4.283201473	4.254859957	5.220811134	4.79507324	4.118751051	4.889398497	4.930841689	5.231582167	5.444657277	4.340290647	5.005311226	4.225923145	4.917879742	4.277929763	3.683203499	4.228363964	4.170733172	4.057024557	4.498649918	3.861355942	4.492907846	4.443970344	3.808737738	4.821679594	4.91522922	4.202644372	4.185925011
100132891_at	2.264899588	2.264899588	2.533548196	2.264899588	2.264899588	2.264899588	2.339433275	2.264899588	2.264899588	2.264899588	2.264899588	2.264899588	2.264899588	2.264899588	2.264899588	2.264899588	2.283605467	2.264970508	2.264899588	2.281998933	2.264899588	2.3253349	2.264899588	2.264899588	2.264899588	2.264899588	2.264899588	2.264899588	2.264899588	2.264899588	2.264899588	2.264899588	2.264899588	2.264899588	2.264899588	2.318575347
100132911_at	2.503457719	2.265465806	2.265465806	2.267318557	2.265465806	2.265465806	2.852202125	2.357106628	2.265465806	2.265465806	2.265465806	2.265465806	2.265465806	2.265465806	2.265465806	2.265465806	2.287625033	2.265465806	2.47940286	2.488304928	2.265465806	2.265465806	2.265465806	2.265465806	2.265465806	2.28777048	2.265465806	2.265465806	2.265465806	2.265465806	2.265465806	2.296746318	2.540340471	2.265465806	2.275337447	2.265465806
100132987_at	2.264899588	2.264899588	2.264899588	2.264899588	2.264899588	2.264899588	2.264899588	2.264899588	2.264899588	2.264899588	2.477246795	2.264899588	2.264899588	2.264899588	2.264899588	2.264899588	2.264899588	2.264899588	2.264899588	2.264899588	2.264899588	2.264899588	2.264899588	2.264899588	2.264899588	2.264899588	2.264899588	2.266244464	2.264899588	2.264899588	2.264899588	2.264899588	2.385524548	2.264899588	2.264899588	2.264899588
100133205_at	2.264899588	2.264899588	2.264899588	2.264899588	2.264899588	2.264899588	2.264899588	2.264899588	2.264899588	2.264899588	2.264899588	2.264899588	2.264899588	2.264899588	2.264899588	2.264899588	2.264899588	2.264899588	2.264899588	2.265556226	2.264899588	2.264899588	2.264899588	2.264899588	2.264899588	2.264899588	2.264899588	2.268865234	2.264899588	2.264899588	2.264899588	2.264899588	2.264899588	2.279534799	2.264899588	2.264899588
100133308_at	2.264899588	2.264899588	2.264899588	2.264899588	2.264899588	2.264899588	2.264899588	2.264899588	2.264899588	2.264899588	2.264899588	2.264899588	2.264899588	2.264899588	2.264899588	2.264899588	2.264899588	2.264899588	2.264899588	2.264899588	2.264899588	2.264899588	2.264899588	2.264899588	2.264899588	2.264899588	2.264899588	2.264899588	2.264899588	2.264899588	2.264899588	2.264899588	2.264899588	2.264899588	2.264899588	2.264899588
100133311_at	2.264899588	2.264899588	2.264899588	2.264899588	2.264899588	2.264899588	2.264899588	2.264899588	2.264899588	2.264899588	2.264899588	2.264899588	2.264899588	2.264899588	2.264899588	2.264899588	2.264899588	2.264899588	2.264899588	2.264899588	2.264899588	2.264899588	2.264899588	2.264899588	2.264899588	2.264974903	2.264899588	2.264899588	2.264899588	2.264899588	2.264899588	2.264899588	2.264899588	2.264899588	2.280434906	2.264899588
100133461_at	2.264899588	2.265260929	2.264899588	2.264899588	2.264899588	2.264899588	2.264899588	2.264899588	2.264899588	2.268055074	2.390081175	2.264899588	2.264899588	2.264899588	2.264899588	2.264899588	2.264899588	2.265413604	2.264899588	2.264899588	2.264899588	2.264899588	2.264899588	3.189804033	2.264899588	2.277453992	2.264899588	2.264899588	2.264899588	2.264899588	2.264899588	2.32978483	2.264899588	2.264899588	2.264899588	2.264899588
100133612_at	2.286757955	2.286757955	2.286757955	2.441333415	2.286757955	2.286757955	2.286757955	2.301820832	2.286757955	2.286757955	2.287586992	2.286757955	2.286757955	2.286757955	2.286757955	2.326672716	2.286757955	2.286757955	2.264899588	2.286757955	2.286757955	2.286757955	2.286757955	2.286757955	2.286757955	2.29142497	2.666596645	2.286757955	2.302334019	2.286757955	2.286757955	2.286757955	2.308876608	2.286757955	2.417685878	2.286757955
100133941_at	9.958240075	8.979540312	7.156178913	6.83163515	8.978611854	8.858307801	10.0309075	7.290241848	6.435587422	7.220061782	7.294961996	7.292800318	7.817276465	7.484337137	8.352079912	7.519229506	7.226587323	7.772568354	6.044282517	6.56707034	7.581839402	8.827598729	8.247397199	7.325789533	9.483021568	8.249875126	10.7633619	7.185958003	7.718087313	7.84253857	7.853167436	10.28167257	9.348480066	8.672911686	8.433507963	6.985971141
100133985_at	2.264899588	2.316476174	2.264899588	2.264899588	2.264899588	2.264899588	2.264899588	2.264899588	2.264899588	2.264899588	2.264899588	2.264899588	2.264899588	2.291795343	2.264899588	2.264899588	2.264899588	2.264899588	2.272396706	2.264899588	2.264899588	2.264899588	2.264899588	2.264899588	2.264899588	2.264966488	2.264899588	2.264899588	2.264899588	2.264899588	2.264899588	2.264899588	2.264899588	2.264899588	2.264899588	2.264899588
100133991_at	2.264899588	2.275923134	2.264899588	2.264899588	2.264899588	2.264899588	2.264899588	2.264899588	2.267241123	2.264899588	2.264899588	2.955164481	2.264899588	2.264899588	2.264899588	2.313467948	2.264899588	2.264899588	2.264899588	2.264899588	2.264899588	2.264899588	2.264899588	2.264899588	2.264899588	2.264899588	2.264899588	2.264899588	2.264899588	2.264899588	2.278983298	2.264899588	2.264899588	2.264899588	2.264899588	2.264899588
100134040_at	2.264899588	2.264899588	2.264899588	2.264899588	2.264899588	2.264899588	2.264899588	2.264899588	2.264899588	2.279439607	2.264899588	2.264899588	2.264899588	2.264899588	2.264899588	2.264899588	2.264899588	2.264899588	2.264899588	2.264899588	2.264899588	2.264899588	2.338683758	2.31424454	2.264899588	2.264899588	2.264899588	2.264899588	2.266174192	2.264899588	2.264899588	2.264899588	2.264899588	2.264899588	2.264899588	2.264899588
100134229_at	5.459468743	5.417159577	5.396747771	5.217262268	6.706742614	5.562347946	5.602447609	5.363854969	5.331498065	5.718884998	6.161608997	5.214487746	5.303502591	5.435028132	4.797665919	5.531998735	5.214487746	5.121002029	5.058262629	5.342815553	5.188604735	5.217262268	5.953918529	5.607040177	5.489283215	5.417446595	6.184668624	5.59178018	5.233356499	4.938366492	5.715404516	6.321644134	5.535245466	5.217262268	5.214487746	5.62686278
100134259_at	2.264899588	2.264899588	2.264899588	2.264899588	2.521397882	2.278460836	2.264899588	2.266215469	2.264899588	2.264899588	2.264899588	2.266942377	2.264899588	2.28051042	2.298716848	2.309024978	2.264899588	2.264899588	2.264899588	2.264899588	2.264899588	2.265879523	2.282857438	2.264899588	2.264899588	2.264899588	2.264899588	2.349232705	2.264899588	2.264899588	2.264899588	2.264899588	2.264899588	2.264899588	2.264899588	2.264899588
100134368_at	2.264899588	2.264899588	2.264899588	2.264899588	2.264899588	2.264899588	2.264899588	2.264899588	2.264899588	2.264899588	2.264899588	2.264899588	2.264899588	2.264899588	2.264899588	2.264899588	2.264899588	2.264899588	2.264899588	2.264899588	2.264899588	2.264899588	2.264899588	2.264899588	2.264899588	2.264899588	2.264899588	2.264899588	2.264899588	2.264899588	2.264899588	2.264899588	2.264899588	2.264899588	2.264899588	2.264899588
100134713_at	2.275933555	2.447286228	2.275933555	2.275933555	2.275933555	2.275933555	2.275933555	2.275933555	2.275933555	2.275933555	2.275933555	2.275933555	2.275933555	2.813838557	2.32621948	2.275933555	2.275933555	2.275933555	2.275933555	2.275933555	2.275933555	2.275933555	2.275933555	2.275933555	2.275933555	2.275933555	2.275933555	2.275933555	2.275933555	2.275933555	2.275933555	2.275933555	2.275933555	2.275933555	2.275933555	2.275933555
100137047_at	3.497155886	3.680424517	4.076216692	3.906834117	3.593265663	4.482639004	3.765930088	4.053739661	4.0231549	3.544690275	4.053739661	4.568482533	4.037820103	4.553752537	4.077636318	4.132521856	4.115924258	4.08415279	4.179477894	4.312384101	4.073088379	4.636052817	4.100879292	4.409431416	3.797237237	4.053739661	3.793932144	4.278813129	4.053739661	4.0231549	3.924755936	4.105885675	4.053739661	4.052380473	4.034385572	4.022753468
10014_at	4.987031658	4.849478873	4.717012084	4.784974829	5.459073884	4.570451855	4.676630517	4.732725353	5.062199165	4.863517963	5.283672266	5.232118508	4.89348091	4.963745819	4.727220285	4.957201001	4.621136564	4.709191245	4.998736126	5.033218008	4.449058046	4.830659616	4.991010606	5.205610831	4.930934358	5.121892925	4.837236325	4.934917037	5.000151937	4.677361678	4.775590669	5.027788342	4.679043078	4.743954664	5.06964652	5.337920549
100141515_at	2.264899588	2.264899588	2.264899588	2.264899588	2.364584968	2.264899588	2.264899588	2.264899588	2.264899588	2.264899588	2.264899588	2.355678822	2.264899588	2.264899588	2.264899588	2.264899588	2.264899588	2.264899588	2.264899588	2.264899588	2.264899588	2.264899588	2.264899588	2.264899588	2.264899588	2.264899588	2.264899588	2.264899588	2.264899588	2.264899588	2.264899588	2.264899588	2.264899588	2.264899588	2.264899588	2.264899588
100144596_at	2.264899588	2.266084254	2.264899588	2.264899588	2.264899588	2.264899588	2.264899588	2.264899588	2.264899588	2.264899588	2.264899588	2.264899588	2.264899588	2.264899588	2.264899588	2.264899588	2.264899588	2.264899588	2.264899588	2.264899588	2.264899588	2.264899588	2.264899588	2.264899588	2.389649766	2.264899588	2.264899588	2.264899588	2.264899588	2.264899588	2.264899588	2.264899588	2.264899588	2.319524266	2.32322887	2.264899588
100144597_at	2.264899588	2.264899588	2.264899588	2.264899588	2.264899588	2.264899588	2.264899588	2.264899588	2.264899588	2.264899588	2.264899588	2.264899588	2.264899588	2.264899588	2.264899588	2.264899588	2.264899588	2.264899588	2.264899588	2.264899588	2.264899588	2.264899588	2.264899588	2.264899588	2.264899588	2.264899588	2.264899588	2.264899588	2.264899588	2.264899588	2.264899588	2.264899588	2.264899588	2.264899588	2.264899588	2.264899588
100144602_at	2.265700602	2.297430643	2.265700602	2.265700602	2.265700602	2.265700602	2.265700602	2.265700602	2.265700602	2.380763458	2.265700602	2.265700602	2.265700602	2.269769094	2.265700602	2.268610071	2.507698159	2.265700602	2.265700602	2.265700602	2.265700602	2.271333099	2.265700602	2.265700602	2.265700602	2.264934625	2.920849707	2.265700602	2.265700602	2.265700602	2.265700602	2.265700602	2.265700602	2.265700602	2.264899588	2.265700602
100144603_at	2.315961481	2.435217798	2.362812957	2.315961481	2.315961481	2.315961481	2.315961481	2.315961481	2.315961481	2.315961481	2.312452166	2.315961481	2.383971971	2.315961481	2.550000602	2.748832946	2.315961481	2.315961481	2.315638832	2.485290072	2.344228668	2.315961481	2.315961481	2.726852427	2.315961481	2.264899588	2.315961481	2.315961481	2.62891223	2.315961481	2.315961481	2.315961481	2.315961481	2.315961481	2.264899588	2.315961481
100144604_at	2.293582454	2.323632992	2.296661038	2.310941558	2.525803947	2.273692686	2.29614035	2.378650714	2.350326176	2.597487291	2.836473985	2.28932649	2.285004173	2.282693637	2.272358555	2.310458236	2.408220998	2.264899588	2.27436767	2.281624705	2.281624705	2.297486825	2.373273595	2.281624705	2.281624705	2.421602323	2.544478614	2.281624705	2.279000572	2.273884258	2.281624705	2.272358555	2.609946283	2.308520422	2.429398213	2.308994662
100144748_at	2.264899588	2.329637796	2.264899588	2.264899588	2.264899588	2.264899588	2.264899588	2.264899588	2.264899588	2.32237941	2.279977453	2.264899588	2.27181386	2.264899588	2.264899588	2.264899588	2.264899588	2.264899588	2.264899588	2.264899588	2.264899588	2.264899588	2.332776106	2.264899588	2.327695605	2.264899588	2.264899588	2.264899588	2.264899588	2.264899588	2.264899588	2.264899588	2.264899588	2.264899588	2.264899588	2.264899588
100147773_at	2.266756015	2.400567262	2.264899588	2.264899588	2.264899588	2.264899588	2.264899588	2.264899588	2.264899588	2.264899588	2.364788116	2.264899588	2.490321408	2.293270686	2.264899588	2.264899588	2.264899588	2.264899588	2.264899588	2.502187652	2.264899588	2.274533757	2.264899588	2.264899588	2.264899588	2.264899588	2.264899588	2.264899588	2.264899588	2.264899588	2.264899588	2.264899588	2.264899588	2.271085713	2.264899588	2.264899588
10015_at	8.751171111	8.654619258	8.641919037	8.537632929	8.68534328	9.129094624	8.752095599	9.223614123	8.810598961	8.5230738	8.779236243	9.004740042	9.00882325	9.065089076	9.262822001	9.179175465	8.725768687	8.789100063	8.956556211	9.038390525	9.11944572	9.003035895	8.943274151	8.904144936	8.638508981	9.099878436	9.070993648	8.943534483	8.936906531	9.112048297	8.636168678	8.778840226	9.357634054	9.357639404	8.956259032	8.615463568
10016_at	9.256416796	8.851772663	8.521151647	8.728263125	8.593734236	8.592140134	9.056010628	8.736388612	8.969047729	8.934085459	9.133369806	9.032280616	8.98428352	9.000515999	9.050926297	8.889240949	8.47225468	9.14889864	8.986650457	9.158295342	9.098367179	8.750844513	9.045681274	8.883208148	8.872309197	9.145667238	8.981119962	8.864902297	9.104478858	9.012063777	8.780872582	8.685283959	8.827110456	9.270586012	9.12510819	9.259403381
100169752_at	2.264899588	2.264899588	2.264899588	2.264899588	2.264899588	2.264899588	2.354611549	2.264899588	2.269859732	2.264899588	2.264899588	2.264899588	2.264899588	2.265573583	2.264899588	2.264899588	2.264899588	2.264899588	2.264899588	2.264899588	2.264899588	2.264899588	2.264899588	2.264899588	2.264899588	2.264899588	2.264899588	2.264899588	2.264899588	2.264899588	2.299922265	2.264899588	2.264899588	2.264899588	2.264899588	2.264899588
100169890_at	2.264899588	2.264899588	2.264899588	2.264899588	2.264899588	2.275839303	2.445584629	2.266109072	2.264899588	2.264899588	2.264899588	2.287760395	2.264899588	2.264899588	2.264899588	2.264899588	2.264899588	2.264899588	2.264899588	2.264899588	2.264899588	2.264899588	2.264899588	2.264899588	2.264899588	2.264899588	2.264899588	2.264899588	2.264899588	2.264899588	2.264899588	2.264899588	2.264899588	2.264899588	2.270758986	2.264899588
100169989_at	2.273230727	2.264899588	2.264899588	2.286980323	2.264899588	2.264899588	2.264899588	2.264899588	2.269246125	2.264899588	2.264899588	2.264899588	2.264899588	2.264899588	2.264899588	2.264899588	2.264899588	2.264899588	2.264899588	2.264899588	2.264899588	2.264899588	2.264899588	2.289605184	2.264899588	2.264899588	2.277991223	2.264899588	2.264899588	2.264899588	2.308173811	2.264899588	2.264899588	2.264899588	2.264899588	2.264899588
10017_at	2.264899588	2.264899588	2.264899588	2.264899588	2.264899588	2.264899588	2.264899588	2.264899588	2.264899588	2.276992364	2.303858876	2.264899588	2.264899588	2.266679873	2.264899588	2.264899588	2.264899588	2.264899588	2.264899588	2.264899588	2.264899588	2.264899588	2.264899588	2.264899588	2.264899588	2.264899588	2.264899588	2.264899588	2.278828591	2.264899588	2.264899588	2.264899588	2.264899588	2.264899588	2.264899588	2.264899588
100170229_at	2.264899588	2.264899588	2.264899588	2.264899588	2.264899588	2.264899588	2.264899588	2.264899588	2.264899588	2.264899588	2.264899588	2.266515638	2.264899588	2.264899588	2.264899588	2.264899588	2.264899588	2.264899588	2.264899588	2.264899588	2.264899588	2.264899588	2.264899588	2.264899588	2.264899588	2.264899588	2.264899588	2.264899588	2.264899588	2.264899588	2.264899588	2.264899588	2.264899588	2.264899588	2.264899588	2.264899588
100170765_at	2.277983061	2.264899588	2.264899588	2.264899588	2.264899588	2.264899588	2.272424626	2.264899588	2.264899588	2.264899588	2.295690664	2.264899588	2.264899588	2.264899588	2.264899588	2.264899588	2.264899588	2.264899588	2.264899588	2.264899588	2.264899588	2.264899588	2.264899588	2.264899588	2.264899588	2.265220061	2.264899588	2.264899588	2.264899588	2.268734711	2.264899588	2.373097007	2.264899588	2.264899588	2.52762604	2.264899588
100170841_at	2.278786087	2.280508543	2.278786087	2.264899588	2.278786087	2.278786087	2.287735982	2.264899588	2.274941649	2.327862754	2.278786087	2.484012342	2.894955101	2.285275361	2.330207958	2.5935554	2.498941675	2.278786087	2.278786087	2.351839727	2.38019476	2.275404979	2.309720821	2.318298019	2.278786087	2.28239601	2.425388087	2.278786087	2.615798839	2.278786087	2.301239451	2.278786087	2.274941649	2.264899588	2.351898526	2.387153382
10018_at	6.092787777	5.455255642	5.31919062	5.479589138	5.586515834	5.111244181	6.07399565	5.386989439	5.743513163	5.634143442	5.588404482	5.202532148	5.276179487	5.106887108	5.107337563	5.189909412	5.755756571	5.357064083	5.162228742	5.37615681	5.296973714	5.032217464	5.31919062	5.383286594	5.389422625	4.95360065	5.382020847	5.499908538	5.899653359	5.442164359	5.621510774	5.516706846	5.347793124	5.229844837	5.746138079	6.003602554
100188893_at	9.182984634	9.622298656	9.732754615	9.482290943	8.782211208	10.46354385	9.037759006	10.08078662	9.636780039	9.904511654	8.603063499	10.00522074	10.54588933	10.01820532	10.54686954	10.42510863	10.40347516	10.58476364	10.45417257	10.07839195	10.45850608	10.41814477	9.942940793	10.00460661	9.260671814	9.887460912	9.636841281	9.852377421	10.2878998	9.962687059	9.676764439	9.237032073	10.29939499	10.56091375	9.549573315	9.628304862
100188953_at	2.348777962	2.348777962	2.348777962	2.348777962	2.51809599	2.348777962	2.906679354	2.348777962	2.348777962	2.348777962	2.496778485	2.348777962	2.348777962	2.348777962	2.370237688	2.700601727	2.348777962	2.348777962	2.348777962	2.348777962	2.44679203	2.348777962	2.348777962	2.348777962	2.348777962	2.348777962	2.81987371	2.30724658	2.348777962	2.348777962	2.348777962	2.348777962	2.348777962	2.348777962	2.348777962	2.348777962
100189589_at	2.264899588	2.264899588	2.264899588	2.264899588	2.264899588	2.264899588	2.264899588	2.264899588	2.264899588	2.264899588	2.264899588	2.264899588	2.264899588	2.290179632	2.264899588	2.264899588	2.264899588	2.264899588	2.264899588	2.264899588	2.264899588	2.264899588	2.264899588	2.264899588	2.264899588	2.264899588	2.264899588	2.264899588	2.264899588	2.264899588	2.264899588	2.264899588	2.264899588	2.264899588	2.264899588	2.264899588
10019_at	8.931954036	9.483457275	9.667767657	9.829096273	8.401181292	10.14775806	8.904263942	10.17397862	9.69126599	9.508582185	9.355765702	10.34026948	10.18212228	9.278408951	9.954166717	10.00318606	9.260701958	9.759257355	9.979723313	9.811948151	9.804029745	9.689584983	9.822388964	9.882956481	9.715400958	9.45577426	9.461493907	9.896003703	9.835797629	10.13441108	10.1348385	9.190854545	9.814899138	9.920885487	9.81104423	9.562922012
100190938_at	2.327804074	3.045710057	2.264899588	2.264899588	2.330822548	2.264899588	2.424420921	2.276509769	2.264899588	2.264899588	2.276755359	2.264899588	2.264899588	2.264899588	2.264899588	2.264899588	2.264899588	2.264899588	2.264899588	2.264899588	2.264899588	2.264899588	2.264899588	2.264899588	2.264899588	2.264899588	2.264899588	2.264899588	2.264899588	2.264899588	2.264899588	2.377732919	2.264899588	2.264899588	2.276825032	2.264899588
100190939_at	2.264899588	2.264899588	2.264899588	2.264899588	2.264899588	2.264899588	2.264899588	2.264899588	2.264899588	2.264899588	2.337010806	2.264899588	2.264899588	2.264899588	2.264899588	2.264899588	2.264899588	2.264899588	2.264899588	2.264899588	2.264899588	2.264899588	2.264899588	2.264899588	2.264899588	2.264899588	2.264899588	2.264899588	2.264899588	2.264899588	2.264899588	2.264899588	2.264899588	2.264899588	2.264899588	2.264899588
100192378_at	2.264899588	2.264899588	2.264899588	2.264899588	2.264899588	2.264899588	2.264899588	2.264899588	2.264899588	2.264899588	2.264899588	2.264899588	2.264899588	2.264899588	2.264899588	2.264899588	2.264899588	2.264899588	2.264899588	2.264899588	2.264899588	2.264899588	2.264899588	2.264899588	2.264899588	2.264899588	2.273851121	2.266087059	2.264899588	2.264899588	2.264899588	2.264899588	2.264899588	2.264899588	2.264899588	2.264899588
100192379_at	2.264899588	2.264899588	2.264899588	2.264899588	2.264899588	2.264899588	2.264899588	2.264899588	2.264899588	2.264899588	2.280078153	2.264899588	2.264899588	2.264899588	2.264899588	2.264899588	2.264899588	2.264899588	2.264899588	2.264899588	2.264899588	2.264899588	2.264899588	2.264899588	2.266835435	2.264899588	2.377574185	2.264899588	2.264899588	2.264899588	2.264899588	2.264899588	2.264899588	2.264899588	2.264899588	2.264899588
100192386_at	2.264899588	2.264899588	2.264899588	2.264899588	2.264899588	2.264899588	2.264899588	2.264899588	2.264899588	2.264899588	2.264899588	2.270581528	2.264899588	2.264899588	2.264899588	2.264899588	2.264899588	2.264899588	2.264899588	2.264899588	2.264899588	2.264899588	2.264899588	2.264899588	2.306947788	2.264899588	2.264899588	2.264899588	2.264899588	2.264899588	2.264899588	2.264899588	2.264899588	2.264899588	2.264899588	2.264899588
1002_at	2.264899588	2.264899588	2.264899588	2.264899588	2.264899588	2.264899588	2.264899588	2.264899588	2.264899588	2.264899588	2.264899588	2.264899588	2.264899588	2.264899588	2.264899588	2.264899588	2.264899588	2.264899588	2.264899588	2.264899588	2.264899588	2.264899588	2.264899588	2.264899588	2.264899588	2.264899588	2.264899588	2.264899588	2.264899588	2.264899588	2.264899588	2.264899588	2.264899588	2.264899588	2.264899588	2.264899588
10020_at	5.359745286	5.652679913	4.971700619	6.131699905	5.281871235	6.109889986	4.876403285	5.432652539	5.435949705	5.754713493	4.983252373	5.22079813	5.474886929	5.186399	5.324702794	5.200127614	6.025045179	5.973618241	5.667616237	5.421122727	5.499757051	6.358646046	5.61954107	5.43178842	5.435163382	5.72342921	4.884584308	5.790604476	5.382298931	5.743281163	5.396646061	5.121665321	5.836716431	5.972459822	5.326020585	5.424597834
10021_at	2.264899588	2.264899588	2.264899588	2.264899588	2.264899588	2.264899588	2.268393022	2.264899588	2.264899588	2.264899588	2.264899588	2.264899588	2.264899588	2.264899588	2.264899588	2.264899588	2.264899588	2.264899588	2.264899588	2.264899588	2.264899588	2.264899588	2.264899588	2.264899588	2.270091035	2.264899588	2.264899588	2.264899588	2.264899588	2.264899588	2.264899588	2.264899588	2.264899588	2.264899588	2.264899588	2.264899588
100216545_at	3.886383198	3.816605982	3.607434307	3.780872424	3.703401446	3.065917837	3.595070211	3.595070211	3.595070211	3.595070211	3.595070211	3.69405177	3.595070211	3.595070211	3.595070211	3.595070211	3.595070211	3.595070211	3.595070211	3.595070211	3.595070211	3.595070211	4.796056129	3.595070211	3.834355917	3.595070211	3.595070211	3.595070211	3.595070211	3.595070211	3.595070211	3.595070211	3.430056177	3.595070211	3.735072845	3.739979112
100216546_at	2.604127958	2.689107426	2.60075943	2.60075943	2.770986578	2.60075943	2.654315878	2.60075943	2.680477294	2.609912889	2.910363977	2.92019953	2.921072111	2.654091781	2.60075943	2.60075943	2.681523842	2.568764466	2.60075943	2.589763618	2.596494924	2.60075943	2.759375679	2.60075943	2.60075943	2.579760278	2.60075943	2.60075943	2.589763618	2.60075943	2.60075943	2.60075943	2.60075943	2.601300513	2.60075943	2.641497229
10022_at	2.264899588	2.264899588	2.264899588	2.264899588	2.264899588	2.264899588	2.264899588	2.264899588	2.264899588	2.264899588	2.264899588	2.279152791	2.264899588	2.264899588	2.264899588	2.264899588	2.264899588	2.264899588	2.264899588	2.264899588	2.271739352	2.264899588	2.306451829	2.264899588	2.264899588	2.264899588	2.264899588	2.264899588	2.264899588	2.266291488	2.264899588	2.264899588	2.264899588	2.264899588	2.264899588	2.323342535
10023_at	11.00469506	10.40498841	10.83140433	10.56133793	11.07380662	9.446901467	10.60052183	10.67963854	10.71707727	10.84668025	12.11308268	11.01384551	10.93906336	10.66412646	10.0896218	10.19242609	9.681943518	9.123257878	10.26396475	10.27821054	9.587818192	9.902789324	11.03889235	10.55211533	11.37212762	10.3613412	10.91751097	10.35789276	10.10415535	10.57527751	10.75410304	10.71129181	10.47978258	10.40073861	10.80597241	11.26388352
10024_at	2.280486263	2.303853309	2.280486263	2.280486263	2.330204424	2.280486263	2.280486263	2.280486263	2.280486263	2.280486263	2.280486263	2.280486263	2.280486263	2.280486263	2.280486263	2.280486263	2.280486263	2.280486263	2.280486263	2.280486263	2.280486263	2.280486263	2.280486263	2.280486263	2.280486263	2.280486263	2.412332182	2.280486263	2.280486263	2.280486263	2.280486263	2.280486263	2.280486263	2.280486263	2.280486263	2.280486263
100240728_at	2.264899588	2.264899588	2.264899588	2.264899588	2.264899588	2.264899588	2.264899588	2.264899588	2.264899588	2.264899588	2.264899588	2.264899588	2.264899588	2.264899588	2.264899588	2.264899588	2.264899588	2.264899588	2.264899588	2.264899588	2.264899588	2.264899588	2.264899588	2.264899588	2.264899588	2.264899588	2.264899588	2.264899588	2.264899588	2.264899588	2.264899588	2.264899588	2.264899588	2.264899588	2.264899588	2.264899588
10025_at	6.921225974	6.525955651	6.529015681	6.419566525	7.153163896	6.52630843	6.322265962	6.501886447	6.52541339	7.105423785	6.614728112	6.538841289	6.558675399	7.1837321	6.52630843	6.885882997	6.389278783	6.52541339	6.600726372	6.389278783	6.52630843	6.520084887	7.009863691	6.806279376	6.728922498	6.351361458	6.684201498	6.348423961	6.254661127	6.520084887	6.30377195	6.322265962	6.322265962	6.856530459	6.52506061	6.667992303
10026_at	6.183354427	5.680147591	7.037051219	6.385790815	7.430693704	6.750318852	5.238752489	6.495783238	6.182806119	6.211284076	6.167764682	5.998315071	6.426952479	6.663405649	7.077223915	6.706261453	7.415320858	6.562391416	6.088589176	6.66801412	6.585065274	6.538613955	6.667747695	6.34468159	6.230857389	6.213757591	5.895314424	6.371657548	6.100418196	6.42167552	6.620959957	6.042888803	6.694269087	6.935353445	5.768675732	6.750529464
100268168_at	2.264899588	2.264899588	2.264899588	2.264899588	2.264899588	2.264899588	2.264899588	2.264899588	2.264899588	2.264899588	2.264899588	2.264899588	2.264899588	2.264899588	2.264899588	2.264899588	2.264899588	2.264899588	2.264899588	2.264899588	2.264899588	2.264899588	2.264899588	2.264899588	2.264899588	2.264899588	2.264899588	2.264899588	2.264899588	2.264899588	2.264899588	2.264899588	2.264899588	2.264899588	2.264899588	2.264899588
100270679_at	2.264899588	2.264899588	2.264899588	2.264899588	2.264899588	2.264899588	2.264899588	2.264899588	2.264899588	2.264899588	2.264899588	2.264899588	2.264899588	2.264899588	2.264899588	2.264899588	2.264899588	2.264899588	2.264899588	2.264899588	2.264899588	2.264899588	2.264899588	2.264899588	2.264899588	2.264899588	2.264899588	2.264899588	2.264899588	2.264899588	2.264899588	2.264899588	2.264899588	2.264899588	2.264899588	2.264899588
100270804_at	2.59636879	2.524328378	2.39609141	3.876353087	3.150602064	2.822343677	2.43516391	2.56200809	2.619835327	2.96163775	3.080939668	2.559070255	2.735050182	2.489074515	2.264899588	3.148211199	2.485348092	3.572381571	2.568107119	2.767890962	2.696369051	2.456104897	3.446077919	2.574600827	3.19315959	2.599086623	2.485336929	2.937483055	2.512039906	2.559070255	2.674686167	2.264899588	2.744834388	2.697639975	2.559070255	2.602820601
100271722_at	2.326365644	2.326365644	2.326365644	2.326365644	2.447115143	2.326365644	2.326365644	2.451361355	2.326365644	2.326365644	2.354946433	2.324409358	2.326365644	2.326365644	2.326365644	3.052807182	2.326365644	2.269515704	2.326365644	2.326365644	2.326365644	2.326365644	3.283408397	2.316870041	2.326365644	2.326365644	2.819876909	2.326365644	2.326365644	2.555179326	2.326365644	2.326365644	2.326365644	2.324409358	2.326365644	2.544070652
100271832_at	2.264899588	2.264899588	2.264899588	2.279350157	2.264899588	2.264899588	2.264899588	2.264899588	2.264899588	2.275855347	2.264899588	2.336456539	2.264899588	2.264899588	2.264899588	2.264899588	2.264899588	2.264899588	2.264899588	2.264899588	2.264899588	2.264899588	2.264899588	2.264899588	2.264899588	2.264899588	2.264899588	2.264899588	2.264899588	2.264899588	2.264899588	2.264899588	2.264899588	2.264899588	2.385635604	2.264899588
100272147_at	5.249815942	5.377555965	6.033506576	5.710386198	5.487323419	6.692086961	5.120223899	6.192329752	5.569066441	6.080098571	5.144726482	6.002100431	6.146379261	6.097382093	6.559269778	6.387969346	6.652125929	6.190638928	6.281923591	6.040720464	6.182069098	6.493439766	6.440515299	6.191778831	5.683984152	5.756392934	5.510880629	6.022033299	5.875610596	5.761338845	5.820700094	5.328546139	6.422185858	6.490157329	5.203010337	5.608179853
100272217_at	2.264899588	2.264899588	2.264899588	2.264899588	2.264899588	2.267268786	2.273880288	2.264899588	2.264899588	2.264899588	2.264899588	2.264899588	2.264899588	2.264899588	2.264899588	2.264899588	2.264899588	2.264899588	2.264899588	2.264899588	2.264899588	2.264899588	2.264899588	2.264899588	2.264899588	2.264899588	2.264899588	2.264899588	2.264899588	2.264899588	2.264899588	2.264899588	2.264899588	2.264899588	2.264899588	2.264899588
100272228_at	2.291069006	2.29189364	2.29801137	2.809408343	2.966533312	2.264899588	2.305202599	2.29801137	2.406761102	2.945293828	2.29801137	2.29801137	2.999586669	3.099837269	2.302224442	2.401785523	2.958436999	2.284702589	3.222830261	2.294725294	2.29189364	2.305202599	2.305202599	2.29801137	2.47357359	2.348910336	2.284702411	2.29801137	2.364039679	2.367944991	2.296440142	2.797884233	2.549853167	2.576707024	2.472872581	2.29801137
100286844_at	2.288588638	2.288588638	2.288588638	2.288588638	2.288588638	2.288588638	2.318766292	2.288588638	2.288588638	2.327692563	2.288588638	2.288588638	2.288588638	2.288588638	2.288588638	2.288588638	2.288588638	2.288588638	2.288588638	2.288588638	2.288588638	2.288164586	2.288588638	2.290137362	2.408388042	2.288588638	2.288256179	2.288588638	2.30242392	2.288588638	2.288588638	2.288588638	2.288256179	2.288588638	2.288588638	2.288588638
100286938_at	2.264899588	2.264899588	2.264899588	2.264899588	2.289404747	2.264899588	2.264899588	2.264899588	2.264899588	2.264899588	2.264899588	2.264899588	2.334025414	2.264899588	2.264899588	2.264899588	2.264899588	2.264899588	2.264899588	2.264899588	2.264899588	2.264899588	2.264899588	2.264899588	2.264899588	2.264899588	2.287056523	2.264899588	2.264899588	2.264899588	2.264899588	2.264899588	2.264899588	2.264899588	2.264899588	2.264899588
100287015_at	2.264899588	2.264899588	2.264899588	2.264899588	2.264899588	2.264899588	2.264899588	2.264899588	2.264899588	2.264899588	2.264899588	2.264899588	2.278848433	2.264899588	2.264899588	2.264899588	2.264899588	2.264899588	2.264899588	2.264899588	2.264899588	2.264899588	2.264899588	2.264899588	2.264899588	2.264899588	2.264899588	2.264899588	2.264899588	2.264899588	2.264899588	2.264899588	2.264899588	2.264899588	2.264899588	2.264899588
100287098_at	4.2928053	4.83924142	4.755513874	4.366792554	4.932837159	3.428102746	4.967330992	4.614741387	4.601307403	5.632714026	5.063518789	5.546842162	5.771578915	5.925047051	4.864012941	5.332247806	4.834221116	4.966515129	4.667303376	4.426926568	3.692044291	4.215678284	5.442614392	5.662767256	3.489887669	4.795774974	4.993437443	4.1222017	4.876946044	4.094178812	4.883025605	5.071700496	4.640315012	4.438495687	5.052959159	4.327752833
100287114_at	2.326535971	2.326535971	2.335470627	2.329966055	2.326535971	2.326535971	2.662195048	2.326535971	2.326535971	2.326535971	2.326535971	2.326535971	2.326535971	2.326535971	2.326535971	2.326535971	2.326535971	2.326535971	2.326535971	2.326535971	2.326535971	2.326535971	2.326535971	2.445444546	2.326535971	2.326535971	2.326535971	2.326535971	2.326535971	2.326535971	2.326535971	2.326535971	2.326535971	2.326535971	2.326535971	2.326535971
100287166_at	2.391427169	2.391427169	2.391427169	2.391427169	2.391427169	2.391427169	2.442089256	2.391427169	2.391427169	3.029968446	2.391427169	2.470517603	2.689062056	2.453647398	2.391427169	2.391427169	2.391427169	2.391427169	2.391427169	2.447089484	2.391427169	2.391427169	2.391427169	2.394069016	2.391427169	2.391427169	2.328405857	2.326702912	2.391427169	2.391427169	2.391427169	2.391427169	2.391427169	2.407285363	2.328405857	2.391427169
100287177_at	2.274607131	2.274607131	2.274607131	2.274607131	2.274607131	2.274607131	2.285784771	2.288456465	2.274607131	2.274607131	2.274607131	2.274607131	2.274607131	2.309388334	2.274607131	2.306195538	2.274607131	2.274607131	2.274607131	2.274607131	2.274607131	2.274607131	2.345646055	2.295265282	2.274607131	2.28286525	2.274607131	2.274607131	2.274607131	2.274607131	2.274607131	2.277231962	2.274607131	2.274607131	2.334306962	2.274607131
100287216_at	2.264899588	2.264899588	2.264899588	2.264899588	2.264899588	2.264899588	2.264899588	2.264899588	2.264899588	2.264899588	2.264899588	2.264899588	2.264899588	2.264899588	2.264899588	2.264899588	2.264899588	2.271358692	2.264899588	2.264899588	2.264899588	2.264899588	2.264899588	2.264899588	2.264899588	2.264899588	2.264899588	2.264899588	2.26659059	2.264899588	2.264899588	2.264899588	2.264899588	2.280973812	2.264899588	2.264899588
100287227_at	2.264899588	2.264899588	2.264899588	2.264899588	2.264899588	2.264899588	2.264899588	2.264899588	2.264899588	2.264899588	2.264899588	2.264899588	2.264899588	2.264899588	2.264899588	2.264899588	2.264899588	2.264904771	2.264899588	2.264899588	2.264899588	2.264899588	2.264899588	2.264899588	2.267533078	2.370877019	2.264899588	2.264899588	2.264899588	2.264899588	2.264899588	2.264899588	2.264899588	2.264899588	2.264899588	2.264899588
100287290_at	2.272198934	2.264899588	2.264899588	2.264899588	2.264899588	2.264899588	2.264899588	2.264899588	2.264899588	2.264899588	2.264899588	2.264899588	2.264899588	2.264899588	2.264899588	2.264899588	2.264899588	2.264899588	2.264899588	2.264899588	2.264899588	2.264899588	2.264899588	2.264899588	2.264899588	2.264899588	2.264899588	2.264899588	2.264899588	2.264899588	2.264899588	2.264899588	2.264899588	2.264899588	2.264899588	2.264899588
100287366_at	2.265994194	2.264899588	2.264899588	2.264899588	2.264899588	2.264899588	2.264899588	2.264899588	2.264899588	2.264899588	2.321737807	2.265815929	2.264899588	2.264899588	2.264899588	2.264899588	2.264899588	2.264899588	2.264899588	2.264899588	2.264899588	2.267947011	2.264899588	2.276633292	2.264899588	2.264899588	2.264899588	2.264899588	2.264899588	2.264899588	2.264899588	2.264899588	2.264899588	2.264899588	2.421322723	2.264899588
100287387_at	2.265563776	2.264899588	2.264899588	2.264899588	2.264899588	2.264899588	2.264899588	2.264899588	2.264899588	2.264899588	2.264899588	2.305220555	2.264899588	2.264899588	2.264899588	2.264899588	2.264899588	2.264899588	2.264899588	2.264899588	2.264899588	2.264899588	2.264899588	2.264899588	2.264899588	2.264899588	2.264899588	2.36102961	2.264899588	2.264899588	2.264899588	2.264899588	2.264899588	2.264899588	2.264899588	2.264899588
100287482_at	2.264899588	2.387927917	3.03848431	2.388894826	2.506403326	2.454443266	2.388411371	2.306987858	2.387927917	2.748113034	2.387927917	2.387927917	2.87252454	2.722931714	2.730696342	2.388894826	2.388894826	2.388411371	2.63852869	2.388411371	2.388411371	2.403568282	2.388411371	3.096753391	2.388411371	2.388894826	2.387927917	2.266552528	2.388411371	2.43225845	2.418243691	2.387927917	2.388894826	2.306987858	2.306987858	2.388894826
100287569_at	6.824103723	5.920343811	5.718588212	6.296568527	5.575456251	4.940263188	4.946992082	5.017941626	6.422757676	4.388855454	6.526706913	4.460317936	4.4678259	6.479063644	4.438463595	5.349348335	4.974832329	4.884509346	6.022886291	4.949117676	4.512201352	4.92531881	5.764297005	5.140779441	6.566074775	6.014426392	4.926293488	4.938497734	5.292610939	4.996361082	5.556458329	6.784273446	5.162241864	4.980121157	6.17859453	5.007607254
100287616_at	2.354570565	2.338916793	2.368173943	2.373448306	2.981449613	2.391837754	2.338916793	2.354482194	2.338916793	2.896448275	2.847437325	2.508292359	2.487306651	2.338916793	2.483637625	2.338916793	3.20922927	2.408438424	2.861751622	2.509045014	2.267632433	2.338916793	2.533000704	3.783292812	2.354482194	2.338916793	2.338916793	2.338916793	2.338916793	2.338916793	2.451967112	2.312020931	2.818582098	2.99753765	2.338916793	3.559565541
100287765_at	2.264899588	2.264899588	2.264899588	2.264899588	2.264899588	2.264899588	2.264899588	2.264899588	2.264899588	2.264899588	2.264899588	2.264899588	2.264899588	2.264899588	2.264899588	2.264899588	2.264899588	2.264899588	2.264899588	2.264899588	2.264899588	2.264899588	2.264899588	2.264899588	2.264899588	2.264899588	2.264899588	2.264899588	2.264899588	2.281641723	2.264899588	2.264899588	2.264899588	2.264899588	2.264899588	2.264899588
100287808_at	2.264899588	2.264899588	2.264899588	2.264899588	2.264899588	2.275787474	2.264899588	2.264899588	2.264899588	2.264899588	2.264899588	2.264899588	2.264899588	2.264899588	2.264899588	2.317496513	2.264899588	2.264899588	2.264899588	2.319344496	2.264899588	2.264899588	2.264899588	2.264899588	2.264899588	2.264899588	2.264899588	2.264899588	2.264899588	2.264899588	2.264899588	2.264899588	2.264899588	2.264899588	2.29079483	2.264899588
100287814_at	2.264899588	2.264899588	2.264899588	2.264899588	2.264899588	2.264899588	2.264899588	2.264899588	2.264899588	2.270958108	2.264899588	2.264899588	2.264899588	2.266332817	2.297613588	2.264899588	2.264899588	2.264899588	2.264899588	2.278501056	2.264899588	2.264899588	2.264899588	2.264899588	2.283183481	2.264899588	2.264899588	2.264899588	2.264899588	2.264899588	2.264899588	2.264899588	2.264899588	2.264899588	2.264899588	2.264899588
100287877_at	2.264899588	2.264899588	2.264899588	2.264899588	2.264899588	2.264899588	2.264899588	2.329928727	2.264899588	2.264899588	2.264899588	2.264899588	2.264899588	2.264899588	2.264899588	2.264899588	2.264899588	2.264899588	2.264899588	2.264899588	2.264899588	2.264899588	2.264899588	2.264899588	2.264899588	2.264899588	2.264899588	2.264899588	2.264899588	2.264899588	2.264899588	2.264899588	2.264899588	2.264899588	2.493396493	2.264899588
100287896_at	2.389457329	2.388187384	2.621845582	2.385633901	2.384363956	3.372298742	2.296140129	2.389457329	2.385633901	2.612098967	2.264899588	2.385633901	2.770764297	2.632033038	3.697409714	2.756834657	4.229773839	2.407080258	2.97325852	2.385633901	2.934926361	2.388187384	2.516825119	2.384363956	2.384363956	2.819871219	2.384363956	2.630724395	2.385633901	2.384363956	2.516717957	2.314108972	2.384363956	3.334219332	2.384363956	2.38473675
100287902_at	2.276110842	2.276110842	2.275938272	2.276110842	2.309148466	2.276110842	2.276110842	2.276110842	2.284252158	2.276110842	2.309559168	2.276110842	2.276110842	2.276110842	2.276110842	2.276110842	2.46811074	2.276110842	2.276110842	2.264899588	2.276110842	2.276110842	2.276110842	2.333568796	2.276110842	2.298831325	2.276110842	2.63148319	2.279976218	2.276196742	2.276110842	2.276110842	2.276110842	2.276110842	2.276110842	2.326136975
100287932_at	6.771091037	7.460859705	7.830063455	7.092060578	7.076675414	8.068681034	6.90519512	7.546152209	7.356489476	7.264980373	6.566428875	7.50559782	7.477061482	7.3096934	7.589867234	7.520814563	7.3181544	7.920065579	7.734533801	7.613996705	7.844579074	8.049677089	7.427890049	7.143293748	7.078769644	7.550500932	7.197925141	7.610421255	7.625215908	7.545143856	7.161941114	6.898443061	7.468537313	7.651863199	7.172410095	7.235027761
100288079_at	2.266673401	2.266673401	2.266673401	2.30462099	2.297381359	2.266673401	2.266673401	2.266673401	2.266673401	2.279316152	2.266673401	2.266673401	2.266673401	2.266673401	2.266673401	2.266673401	2.266673401	2.266673401	2.266673401	2.266673401	2.266673401	2.266673401	2.266673401	2.266673401	2.266673401	2.266673401	2.266673401	2.266673401	2.266673401	2.266673401	2.440031322	2.266673401	2.35149947	2.266673401	2.266673401	2.266673401
100288122_at	2.264899588	2.264899588	2.264899588	2.264899588	2.264899588	2.264899588	2.264899588	2.264899588	2.264899588	2.264899588	2.264899588	2.264899588	2.264899588	2.264899588	2.264899588	2.264899588	2.264899588	2.264899588	2.264899588	2.264899588	2.264899588	2.264899588	2.264899588	2.264899588	2.302057464	2.264899588	2.264899588	2.264899588	2.264899588	2.264899588	2.264899588	2.264899588	2.270256163	2.264899588	2.264899588	2.264899588
100288123_at	2.264899588	2.895319623	2.287943325	2.340199209	2.264899588	2.264899588	2.264899588	2.264899588	2.264899588	2.264899588	2.264899588	2.264899588	2.264899588	2.264899588	2.264899588	2.286015343	2.264899588	2.264899588	2.264899588	2.264899588	2.264899588	2.264899588	2.264899588	2.264899588	2.264899588	2.264899588	2.264899588	2.277597839	2.264899588	2.264899588	2.264899588	2.264899588	2.264899588	2.264899588	2.264899588	2.43302558
100288152_at	2.98815923	3.088219966	2.537805579	3.088219966	3.088219966	3.199717508	3.088219966	3.088219966	3.088219966	3.088219966	3.088219966	3.088219966	3.090389317	3.088219966	3.194782346	3.088219966	3.088219966	3.088247012	4.397351937	3.088219966	3.088219966	3.088219966	2.967990158	3.114913766	3.088219966	3.088219966	3.088219966	3.089161906	2.757892815	3.088219966	2.761847589	3.088219966	3.088219966	3.994475456	3.088219966	2.449326961
100288198_at	2.264899588	2.264899588	2.270016631	2.264899588	2.264899588	2.264899588	2.264899588	2.264899588	2.264899588	2.264899588	2.264899588	2.268926397	2.264899588	2.264899588	2.264899588	2.264899588	2.264899588	2.264899588	2.264899588	2.264899588	2.264899588	2.264899588	2.264899588	2.264899588	2.362053668	2.288701388	2.264899588	2.264899588	2.264899588	2.264899588	2.264899588	2.264899588	2.264899588	2.264899588	2.264899588	2.264899588
100288413_at	2.264899588	2.264899588	2.264899588	2.264899588	2.264899588	2.264899588	2.264899588	2.264899588	2.264899588	2.264899588	2.264899588	2.264899588	2.264899588	2.264899588	2.264899588	2.264899588	2.264899588	2.264899588	2.264899588	2.264899588	2.264899588	2.264899588	2.264899588	2.264899588	2.264899588	2.269912204	2.264899588	2.264899588	2.264899588	2.264899588	2.264899588	2.264899588	2.264899588	2.264899588	2.264899588	2.264899588
100288432_at	4.278218232	3.999576894	3.791852817	5.013443722	5.428262608	4.238745109	4.835289078	4.135921172	4.28182443	6.256637497	4.324254527	3.18039426	3.883640657	3.737623202	3.80765148	4.014049245	3.696880928	3.943705049	4.001313084	3.995983005	3.818639244	3.885637767	3.888125664	4.114160912	4.647920463	4.015215014	4.104045551	3.884352444	4.203388973	4.087680511	5.174827893	5.796096288	4.304738687	4.328184669	4.874130631	4.018211539
100288637_at	2.289575408	2.385353377	2.341043013	2.264899588	2.264899588	2.264899588	2.264899588	2.278544403	2.264899588	2.264899588	2.264899588	2.264899588	2.264899588	2.264899588	2.264899588	2.264899588	2.264899588	2.286289803	2.264899588	2.264899588	2.264899588	2.264899588	2.264899588	2.264899588	3.061051952	2.264899588	2.264899588	2.264899588	2.280107527	2.264899588	2.264899588	2.266301307	2.264899588	2.264899588	2.264899588	2.264899588
100288730_at	3.858129465	2.404109938	2.391664486	2.876238464	2.789944206	2.553389926	2.394606214	2.390092005	2.960274483	2.391664486	3.83066245	3.122567529	2.391664486	2.394606214	2.408091865	3.150434155	2.624258979	2.70005968	2.390991251	2.390092005	2.393819973	2.389305765	2.394606214	2.668205692	3.825660929	2.390092005	3.462938244	2.393819973	2.394606214	2.798251369	2.389305765	2.391664486	2.699189089	2.534052354	2.390878246	2.799349977
100288797_at	2.264899588	2.264899588	2.264899588	2.264899588	2.264899588	2.264899588	2.524421067	2.264899588	2.264899588	2.264899588	2.264899588	2.264899588	2.264899588	2.264899588	2.264899588	2.264899588	2.264899588	2.264899588	2.264899588	2.264899588	2.264899588	2.264899588	2.264899588	2.264899588	2.264899588	2.264899588	2.264899588	2.264899588	2.264899588	2.264899588	2.264899588	2.264899588	2.264899588	2.264899588	2.270929469	2.264899588
100288911_at	2.264899588	2.264899588	2.264899588	2.264899588	2.264899588	2.264899588	2.264899588	2.264899588	2.264899588	2.264899588	2.264899588	2.264899588	2.264899588	2.264899588	2.264899588	2.264899588	2.264899588	2.264899588	2.264899588	2.264899588	2.264899588	2.264899588	2.264899588	2.264899588	2.264899588	2.264899588	2.264899588	2.264899588	2.264899588	2.264899588	2.264899588	2.264899588	2.264899588	2.264899588	2.264899588	2.264899588
100289019_at	2.948690672	2.948690672	2.948690672	3.36302808	2.948690672	2.948690672	2.68443319	2.948690672	2.948690672	2.948690672	2.828946043	3.051108085	2.948690672	3.142900914	3.08420619	3.837949041	2.948690672	3.916373365	3.618721593	2.948690672	2.948690672	2.948690672	2.948690672	3.088720095	2.960596769	3.122212693	2.695047811	2.948690672	2.948690672	2.78432847	2.634399615	2.779628228	2.948690672	3.048236799	2.348607249	2.948690672
100289092_at	2.264899588	2.264899588	2.264899588	2.264899588	2.264899588	2.264899588	2.264899588	2.264899588	2.264899588	2.264899588	2.264899588	2.264899588	2.264899588	2.264899588	2.264899588	2.264899588	2.264899588	2.264899588	2.264899588	2.264899588	2.264899588	2.264899588	2.264899588	2.316468577	2.264899588	2.264899588	2.264899588	2.264899588	2.264899588	2.264899588	2.264899588	2.264899588	2.264899588	2.264899588	2.264899588	2.264899588
100289097_at	5.898708727	6.599850332	6.799722207	5.433000044	4.231440843	6.636590578	3.948398669	7.357372912	6.359794072	5.980525486	6.178531326	6.245634889	5.967593073	3.619654535	6.471166408	6.97587786	5.638578089	6.459222307	6.28837554	6.480577174	3.948398669	6.659855992	4.494490444	6.752098864	6.163949021	4.5178683	3.27933019	6.296625427	6.93993757	6.776497915	4.329446401	5.958279119	6.911726427	6.376876175	6.054750215	6.957654768
100289098_at	2.628172953	2.542338097	2.542338097	3.347008706	2.428467182	2.264899588	2.542338097	2.542338097	2.56274056	2.542338097	2.448121081	2.541088922	2.542338097	2.542338097	2.608239045	2.542338097	3.680776191	2.485608959	2.586265633	2.542338097	2.542338097	2.428467182	3.064993355	2.542338097	2.542338097	2.542338097	2.542338097	2.542338097	2.578818407	2.505857788	2.542338097	2.428467182	2.451534926	2.542338097	2.333355267	2.54341976
100289187_at	2.268664902	2.264899588	2.264899588	2.264899588	2.264899588	2.264899588	2.264899588	2.264899588	2.264899588	2.264899588	2.264899588	2.264899588	2.264899588	2.264899588	2.264899588	2.264899588	2.264899588	2.264899588	2.264899588	2.264899588	2.264899588	2.264899588	2.264899588	2.264899588	2.264899588	2.264899588	2.264899588	2.264899588	2.264899588	2.264899588	2.279627179	2.264899588	2.264899588	2.264899588	2.264899588	2.264899588
100289230_at	5.591964652	4.697017361	4.704484761	4.697017361	4.697017361	4.697017361	4.40660331	4.075441419	4.697017361	4.919603141	6.063938402	6.162418419	4.925711838	5.034538336	5.429332865	4.857615766	5.704443274	4.613230798	4.337407072	4.192800075	4.619541307	4.697017361	5.714042204	4.675209246	5.746185485	4.584508849	4.403813623	4.697017361	4.362759825	4.697017361	4.697017361	4.697017361	4.728660005	5.120997326	4.609043298	5.260946204
100289255_at	2.264899588	2.264899588	2.264899588	2.264899588	2.264899588	2.264899588	2.264899588	2.264899588	2.264899588	2.272471488	2.292700746	2.264899588	2.264899588	2.545943355	2.264899588	2.264899588	2.322306651	2.264899588	2.264899588	2.264899588	2.264899588	2.264899588	2.264899588	2.264899588	2.264899588	2.264899588	2.264899588	2.264899588	2.264899588	2.352846438	2.264899588	2.264899588	2.264899588	2.264899588	2.529950845	2.264899588
100289274_at	3.409046318	2.518422832	2.535493002	3.139922957	3.835729969	2.297800943	2.304178878	2.297800943	2.495546122	2.272057724	4.421164699	3.305966698	2.324172971	3.291403509	2.327155479	2.36370534	2.36370534	2.297800943	2.481713517	2.324172971	2.324172971	2.324172971	3.61342775	2.324172971	3.906137719	3.653331772	3.094057631	2.778196136	2.304993246	2.264899588	2.63336903	3.048533135	2.715710215	2.36370534	2.36370534	3.769986763
100289341_at	2.264899588	2.281720293	2.290105272	2.287617931	2.45122956	2.416202452	2.287617931	2.339336254	2.274372082	2.294083442	2.415656041	2.287617931	2.268822564	2.301335584	2.281720293	2.56128644	2.359470669	2.287617931	2.397108793	2.281720293	2.311216383	2.287617931	2.506048659	2.663913689	2.288952597	2.281720293	2.287617931	2.286495609	2.281956998	2.329145473	2.281956998	2.281720293	2.287617931	2.294015612	2.270560521	2.28006509
100289361_at	2.264899588	2.321983478	2.264899588	2.264899588	2.264899588	2.264899588	2.264899588	2.307196034	2.264899588	2.264899588	2.264899588	2.343080374	2.264899588	2.264899588	2.264899588	2.264899588	2.272749114	2.264899588	2.264899588	2.264899588	2.264899588	2.264899588	2.264899588	2.264899588	2.264899588	2.264899588	2.264899588	2.264899588	2.264899588	2.264899588	2.264899588	2.264899588	2.264899588	2.264899588	2.264899588	2.264899588
100289373_at	2.264899588	2.264899588	2.264899588	2.264899588	2.264899588	2.264899588	2.264899588	2.264899588	2.264899588	2.279719606	2.264899588	2.295716767	2.264899588	2.265841937	2.264899588	2.264899588	2.264899588	2.264899588	2.264899588	2.264899588	2.264899588	2.264899588	2.264899588	2.264899588	2.266368922	2.264899588	2.264899588	2.264899588	2.264899588	2.266586328	2.264899588	2.264899588	2.264899588	2.264899588	2.264899588	2.264899588
100289410_at	2.264899588	2.264899588	2.264899588	2.264899588	2.264899588	2.264899588	2.264899588	2.264899588	2.264899588	2.264899588	2.264899588	2.264899588	2.264899588	2.264899588	2.298664384	2.264899588	2.277019528	2.264899588	2.264899588	2.264899588	2.278671098	2.264899588	2.264899588	2.264899588	2.264899588	2.264899588	2.264899588	2.390316749	2.264899588	2.264899588	2.264899588	2.264899588	2.264899588	2.264899588	2.264899588	2.264899588
100289495_at	2.265748095	2.264899588	2.264899588	2.264899588	2.264899588	2.264899588	2.865689113	2.264899588	2.264899588	2.264899588	2.264899588	2.264899588	2.264899588	2.264899588	2.264899588	2.264899588	2.264899588	2.264899588	2.264899588	2.264899588	2.264899588	2.264899588	2.264899588	2.264899588	2.264899588	2.362663109	2.264899588	2.302833662	2.291005645	2.264899588	2.264899588	2.285192874	2.264899588	2.264899588	2.349647835	2.264899588
100289509_at	5.221774708	5.221774708	5.221774708	5.221774708	5.221774708	5.221774708	5.221774708	5.221774708	5.221774708	5.78170736	5.221774708	5.221774708	5.252303738	5.551214376	5.221774708	5.411643615	5.221774708	5.221774708	5.222174147	5.221774708	5.200194308	5.221774708	5.221774708	5.326288272	5.221774708	5.221774708	5.484462872	5.221375269	5.221774708	5.221375269	5.221774708	5.221774708	5.221774708	5.221375269	5.221774708	5.221774708
100289635_at	2.912330819	2.912330819	2.912330819	2.912330819	3.076709993	3.439684221	2.841576625	3.010075545	2.77894117	2.886989461	2.264899588	2.903713745	2.898096404	2.912330819	3.498208584	3.578317953	3.157129012	2.912330819	2.886989461	3.053423556	2.850861179	3.814754002	2.876217814	2.915334287	3.171027181	3.306833544	2.286113831	2.72776943	2.918729279	3.046253224	2.886989461	3.035118404	3.121283975	3.883968356	2.292122335	2.912330819
100289678_at	4.052354659	4.061793289	4.016265694	4.140309808	3.993816598	4.210620027	3.88303536	4.145783779	4.058958247	4.145634965	3.536871701	4.179341008	4.179413289	4.268686702	4.243153503	4.432465481	4.605350238	4.394428535	4.418626202	4.031661112	4.404159831	4.198057897	4.177126805	4.145634965	4.016265694	4.15338828	4.058958247	4.052354659	3.964678019	4.122753867	4.155401501	3.685330424	4.386666877	4.771839634	4.058958247	4.077754506
100292680_at	2.264899588	2.264899588	2.264899588	2.264899588	2.264899588	2.264899588	2.264899588	2.264899588	2.264899588	2.264899588	2.264899588	2.264899588	2.264899588	2.264899588	2.264899588	2.264899588	2.264899588	2.264899588	2.264899588	2.264899588	2.264899588	2.264899588	2.264899588	2.264899588	2.264899588	2.264899588	2.264899588	2.264899588	2.264899588	2.264899588	2.264899588	2.264899588	2.264899588	2.264899588	2.264899588	2.264899588
100293516_at	5.506297051	5.562162095	6.128523252	5.878091544	6.484069861	5.735946888	4.509096666	6.832503606	5.875187041	5.970535834	4.033314407	6.017349388	5.187028615	6.213429854	6.1736096	5.630772933	6.918213325	5.94405603	6.501809789	5.954167886	6.342217789	5.373069936	5.973496415	6.244618467	6.228405802	5.916126137	5.595458753	5.420521869	6.226927502	5.770468243	5.935050721	5.358842877	5.617551046	5.497078685	5.798410922	4.936998151
100294362_at	2.264899588	2.264899588	2.264899588	2.264899588	2.264899588	2.264899588	2.304492969	2.264899588	2.264899588	2.974053333	2.264899588	2.264899588	2.264899588	2.264899588	2.264899588	2.298868632	2.264899588	2.264899588	2.264899588	2.264899588	2.264899588	2.264899588	2.264899588	2.264899588	2.264899588	2.264899588	2.264899588	2.264899588	2.264899588	2.264899588	2.264899588	2.264899588	2.264899588	2.264899588	2.264899588	2.265177875
100294720_at	2.264899588	2.264899588	2.264899588	2.264899588	2.264899588	2.264899588	2.264899588	2.281728569	2.264899588	2.264899588	2.279597282	2.264899588	2.264899588	2.266910217	2.264899588	2.264899588	2.264899588	2.264899588	2.264899588	2.283597553	2.264899588	2.426095228	2.264899588	2.264899588	2.264899588	2.264899588	2.264899588	2.282349993	2.264899588	2.264899588	2.264899588	2.264899588	2.264899588	2.264899588	2.264899588	2.264899588
1003_at	2.264899588	2.293898447	2.333042942	2.299879055	2.293898447	2.293898447	2.293898447	2.293898447	2.307836821	2.293898447	2.293898447	2.293898447	2.637689358	2.293898447	2.756271909	2.318344614	2.293898447	2.293898447	2.293898447	2.293898447	2.293898447	2.293898447	2.293898447	2.613166682	2.293898447	2.293898447	2.293898447	2.293898447	2.267519686	2.293898447	2.293898447	2.293898447	2.293898447	2.264899588	2.293898447	2.293898447
100302650_at	2.38523266	2.383630835	2.8090349	3.66133746	2.385178427	2.384404631	5.768451699	2.384404631	2.384404631	3.581708217	4.775346023	7.04903891	2.49735205	2.383630835	2.333269903	2.383630835	2.373748619	2.369151068	2.383630835	2.264899588	2.334150252	2.264899588	2.578203494	2.334150252	3.963872809	2.373748619	2.384404631	2.385178427	2.384404631	2.549248259	2.384404631	2.382083244	2.384404631	2.334150252	2.334150252	4.798447547
100302691_at	2.442008569	2.404459879	2.694137857	2.442029317	2.517865346	2.436075562	2.502733698	2.442008569	2.464710548	2.548596296	2.647599605	2.439784477	2.442029317	2.442029317	2.442029317	2.442008569	2.442008569	2.430995618	2.442008569	2.442953361	2.435216271	2.442008569	2.668820624	2.442029317	2.442029317	2.442029317	2.991685269	2.515640063	2.487442184	2.442029317	2.448137895	2.465476561	2.480183384	2.442029317	2.442029317	2.442029317
100302740_at	2.264899588	2.264899588	2.264899588	2.264899588	2.264899588	2.264899588	2.264899588	2.264899588	2.264899588	2.264899588	2.264899588	2.264899588	2.264899588	2.264899588	2.264899588	2.264899588	2.264899588	2.264899588	2.264899588	2.264899588	2.264899588	2.264899588	2.264899588	2.264899588	2.32890469	2.264899588	2.264899588	2.264899588	2.264899588	2.264899588	2.264899588	2.264899588	2.264899588	2.264899588	2.264899588	2.264899588
100303728_at	2.264899588	2.264899588	2.264899588	2.264899588	2.264899588	2.264899588	2.320752879	2.264899588	2.264899588	2.264899588	2.264899588	2.264899588	2.264899588	2.264899588	2.264899588	2.264899588	2.264899588	2.264899588	2.264899588	2.264899588	2.264899588	2.264899588	2.264899588	2.264899588	2.264899588	2.264899588	2.264899588	2.264899588	2.264899588	2.264899588	2.264899588	2.314978803	2.264899588	2.265564773	2.264899588	2.264899588
100303755_at	4.702347305	4.077461343	5.919814032	5.592873559	5.120447207	6.466566729	4.639396683	5.772896104	4.776856523	5.036819108	4.710212313	4.945235931	5.797120335	5.10712873	5.772683538	5.555984254	5.992339068	6.068812934	5.697687969	5.474873579	5.966947686	6.18259926	5.584030879	5.131206653	4.996257005	5.336667149	5.506604582	5.55435922	5.703709466	5.577787872	4.876418233	4.385689444	6.343238198	6.184118737	4.52679942	5.050442484
100306951_at	5.004000683	4.385872992	4.653302558	4.989696575	5.390668973	4.817945169	3.626599255	5.116011911	5.182285494	5.073594632	4.631364877	4.915206894	5.031014081	5.014093342	5.47820092	5.430503725	6.202260717	4.685353094	4.793821219	4.689576887	5.119541879	6.07608644	5.548305216	4.952958098	4.607651597	4.484707949	4.06456692	5.146986477	4.483336848	5.281128533	5.637242575	3.962683767	5.106451011	5.783100852	3.920178667	4.020038972
100309464_at	2.264899588	2.264899588	2.264899588	2.28867383	2.264899588	2.264899588	2.65082654	2.264899588	2.264899588	2.264899588	2.264899588	2.264899588	2.264899588	2.264899588	2.264899588	2.264899588	2.264899588	2.264899588	2.264899588	2.264899588	2.264899588	2.264899588	2.264899588	2.264899588	2.264899588	2.264899588	2.264899588	2.264899588	2.264899588	2.264899588	2.264899588	2.264899588	2.264899588	2.264899588	2.264899588	2.264899588
100316868_at	2.264899588	2.264899588	2.264899588	2.264899588	2.264899588	2.264899588	2.264899588	2.264899588	2.264899588	2.264899588	2.264899588	2.264899588	2.264899588	2.264899588	2.264899588	2.264899588	2.264899588	2.264899588	2.264899588	2.264899588	2.264899588	2.264899588	2.264899588	2.264899588	2.264899588	2.264899588	2.264899588	2.264899588	2.264899588	2.264899588	2.264899588	2.264899588	2.264899588	2.264899588	2.264899588	2.264899588
100316904_at	7.547515271	7.071624479	6.454984531	7.378360492	7.019252384	6.560989151	6.680575806	6.848703181	7.471276549	7.296269782	7.716106805	7.621625495	7.545792526	7.580603098	7.370302349	7.612628229	7.11361353	6.637627211	7.756923666	7.032611821	6.627430991	6.993071104	7.669069702	7.684322696	7.678379954	7.056420964	7.164567116	7.284875682	6.733755888	7.368354414	7.213282643	7.186830986	6.897191171	7.828846566	7.382773329	7.170901016
100329135_at	2.265291467	2.264899588	2.264899588	2.264899588	2.264899588	2.264899588	2.264899588	2.264899588	2.264899588	2.264899588	2.264899588	2.264899588	2.264899588	2.264899588	2.264899588	2.264899588	2.264899588	2.264899588	2.264899588	2.264899588	2.264899588	2.264899588	2.264899588	2.264899588	2.264899588	2.264899588	2.264899588	2.264899588	2.264899588	2.264899588	2.264899588	2.27028122	2.264899588	2.264899588	2.264899588	2.264899588
100359394_at	2.264899588	2.264899588	2.2689342	2.264899588	2.264899588	2.264899588	2.264899588	2.264899588	2.264899588	2.271227808	2.283362567	2.355995331	2.264899588	2.264899588	2.264988584	2.264899588	2.840663827	2.264899588	2.264899588	2.264899588	2.264899588	2.264899588	2.804670692	2.410666499	2.264899588	2.264899588	2.264899588	2.264899588	2.264899588	2.264899588	2.264899588	2.264899588	2.499598244	2.264899588	2.264899588	2.264899588
10036_at	4.035767001	4.214803581	3.956569277	4.033721055	3.847078737	4.226976901	4.028363947	4.352647601	3.983677203	4.061513097	4.018671399	4.021059654	4.029267012	3.956569277	3.927827522	4.002498251	3.622256968	4.027217759	4.100454185	4.329219324	4.273500633	4.150199276	4.024814232	3.960120004	3.991378916	4.089286528	4.052263884	4.03443238	4.212410246	4.20583805	4.022673197	4.195288043	4.028363947	3.967263283	4.268317727	4.022979888
100379174_at	2.264899588	2.264899588	2.264899588	2.264899588	2.264899588	2.264899588	2.264899588	2.264899588	2.264899588	2.264899588	2.264899588	2.264899588	2.264899588	2.264899588	2.264899588	2.264899588	2.264899588	2.264899588	2.264899588	2.264899588	2.264899588	2.264899588	2.264899588	2.264899588	2.264899588	2.264899588	2.264899588	2.264899588	2.264899588	2.264899588	2.264899588	2.264899588	2.264899588	2.264899588	2.264899588	2.264899588
100379224_at	2.264899588	2.264899588	2.264899588	2.279970377	2.264899588	2.381540435	2.264899588	2.264899588	2.264899588	2.406358586	2.325087002	2.264899588	2.264899588	2.316002512	2.264899588	2.264899588	2.264899588	2.264899588	2.264899588	2.264899588	2.264899588	2.264899588	2.264899588	2.264899588	2.264899588	2.273766443	2.264899588	2.264899588	2.264899588	2.264899588	2.264899588	2.286563263	2.264899588	2.29552251	2.264899588	2.264899588
100379661_at	2.267647931	2.267647931	2.267647931	2.267647931	2.569559869	2.267647931	2.285672949	2.26849118	2.275335751	2.267647931	2.267647931	2.267647931	2.393800384	2.267647931	2.267647931	2.267647931	2.267647931	2.274557243	2.317459599	2.267647931	2.277504678	2.267647931	2.267647931	2.267647931	2.267647931	2.278142951	2.814010701	2.749398678	2.267647931	2.267647931	2.267647931	2.267647931	2.300763745	2.264899588	2.267647931	2.267647931
10038_at	3.464986139	3.769375797	3.808209482	3.763562023	3.461908851	3.80715512	2.66813169	3.524869284	3.715921497	3.513022225	3.070343087	3.739236642	3.700991644	3.748794814	4.115169531	3.827601105	3.985911316	4.100003007	3.739236642	4.40415507	4.209176052	4.442228034	3.763562023	3.763562023	3.535228085	4.024208384	3.500437773	3.763562023	3.754515977	3.74173707	3.600825788	3.496980746	3.725516754	4.379300867	3.662873831	3.650641242
100381270_at	5.06430708	6.147970192	2.876839629	5.529453329	3.29662757	4.836885693	6.567750743	4.291476717	5.740253601	2.862723105	2.658429517	2.790302407	2.555083557	2.738623688	2.555083557	2.689016692	2.746236604	4.608531356	4.891104998	5.36944889	5.152769544	5.274604821	2.555083557	5.904985851	5.367168207	5.910001205	2.627899231	5.154157761	5.269999207	5.058359352	6.180196577	6.48569474	2.556761474	2.823257041	6.303483861	2.64129135
10039_at	3.891231622	4.349933511	4.349933511	4.333433716	4.169847196	4.349933511	4.333433716	4.728702974	4.540773062	4.349933511	4.6784826	4.571849912	4.746091098	4.349933511	4.349933511	4.349933511	4.344502039	4.356042937	4.621259177	4.826696635	4.349933511	4.349933511	4.349933511	4.494099724	4.349933511	4.127556785	4.349933511	4.333433716	4.349933511	4.333433716	4.369129159	4.553804449	4.375365428	4.182592286	4.38657587	4.195399383
1004_at	2.264899588	2.264899588	2.264899588	2.264899588	2.264899588	2.264899588	2.264899588	2.264899588	2.264899588	2.264899588	2.264899588	2.264899588	2.264899588	2.264899588	2.264899588	2.264899588	2.264899588	2.264899588	2.264899588	2.264899588	2.264899588	2.264899588	2.264899588	2.264899588	2.264899588	2.264899588	2.264899588	2.264899588	2.264899588	2.264899588	2.264899588	2.264899588	2.264899588	2.264899588	2.264899588	2.264899588
10040_at	2.265076359	2.264899588	2.264899588	2.264899588	2.264899588	2.264899588	2.264899588	2.264899588	2.264899588	2.264899588	2.38085581	2.264899588	2.264899588	2.264899588	2.264899588	2.465635419	2.344654798	2.264899588	2.265776302	2.272354447	2.466962054	2.264899588	2.264899588	2.279160055	2.264899588	2.264899588	2.264899588	2.31913536	2.264899588	2.264899588	2.264899588	2.264899588	2.264899588	2.264899588	2.264899588	2.3420129
10042_at	5.683394704	5.575868878	6.471059648	5.747281376	5.377382779	5.762398889	5.658341733	6.369527412	6.046339927	5.922332884	6.072525112	6.259297274	6.146070379	6.463358412	6.392893878	6.589927648	6.920788886	5.873765701	6.293784131	6.218694335	5.715599268	6.4895847	6.323871445	5.868212523	5.684659045	5.872510213	6.251611971	6.232457378	5.88718724	6.593169812	5.893107731	5.863845667	6.253839128	6.461191847	5.707753244	6.350520049
100422212_at	2.264899588	2.264899588	2.264899588	2.264899588	2.264899588	2.264899588	2.264899588	2.264899588	2.264899588	2.264899588	2.264899588	2.264899588	2.264899588	2.264899588	2.264899588	2.264899588	2.264899588	2.264899588	2.264899588	2.264899588	2.264899588	2.264899588	2.264899588	2.264899588	2.264899588	2.264899588	2.264899588	2.264899588	2.264899588	2.264899588	2.264899588	2.264899588	2.264899588	2.264899588	2.264899588	2.264899588
100422737_at	2.265850427	2.264899588	2.264899588	2.264899588	2.264899588	2.264899588	2.264899588	2.264899588	2.264899588	2.273123907	2.264899588	2.264899588	2.264899588	2.46103151	2.264899588	2.264899588	2.264899588	2.264899588	2.264899588	2.264899588	2.264899588	2.264899588	2.264899588	2.295552714	2.264899588	2.264899588	2.264899588	2.264899588	2.264899588	2.264899588	2.264899588	2.264899588	2.264899588	2.264899588	2.270799343	2.264899588
10043_at	6.206780544	6.023988514	4.620202815	5.284771862	5.684938447	5.051985135	6.255030022	5.519883434	5.954091359	5.355400337	6.075904526	4.719930893	5.036227555	3.977426087	4.628053268	4.872724311	3.974142339	4.73928693	4.738997075	4.896328916	4.305907973	4.852722194	5.50560112	4.626554821	5.464665073	5.132593522	6.340289606	5.325296906	5.460988666	5.340472971	5.508884048	6.249699651	4.553801467	4.827273094	5.789462141	5.787209339
10044_at	8.195424229	8.193015517	8.380462775	8.43168405	8.122187623	8.134024495	7.973760919	8.352377981	8.598899846	8.459921533	8.84620399	8.171035496	8.24065975	8.511301929	8.066853733	8.317542333	7.341146209	8.494004062	8.514686696	8.289829411	7.661849561	8.080852358	8.054124565	8.388514699	8.96498081	8.518017526	8.436673836	8.609110878	8.206055492	8.30106336	8.462075186	8.638770242	7.943664549	8.155166675	8.939293575	8.565709075
10045_at	3.123880263	3.27946403	3.123880263	3.375261387	3.168197673	3.861925876	3.264643503	3.278476136	3.278476136	3.87031942	3.243573963	3.123880263	3.278476136	3.264643503	3.264643503	3.273321427	3.973942693	3.865436814	3.278476136	3.315354097	3.930404342	3.828758911	3.27946403	3.327683436	3.342804799	4.196203778	3.123880263	3.774144891	3.253966265	3.265548532	3.264643503	3.264643503	3.27946403	3.563014642	3.278476136	3.264643503
10046_at	2.264899588	2.264899588	2.264899588	2.264899588	2.264899588	2.264899588	2.264899588	2.264899588	2.264899588	2.264899588	2.264899588	2.264899588	2.264899588	2.264899588	2.264899588	2.264899588	2.264899588	2.264899588	2.264899588	2.264899588	2.264899588	2.264899588	2.264899588	2.264899588	2.264899588	2.264899588	2.264899588	2.369843433	2.264899588	2.264899588	2.264899588	2.264899588	2.264899588	2.264899588	2.264899588	2.264899588
10047_at	2.264899588	2.264899588	2.264899588	2.264899588	2.264899588	2.276841935	2.264899588	2.264899588	2.264899588	2.264899588	2.264899588	2.264899588	2.264899588	2.264899588	2.264899588	2.264899588	2.264899588	2.264899588	2.264899588	2.264899588	2.264899588	2.264899588	2.264899588	2.264899588	2.264899588	2.264899588	2.264899588	2.264899588	2.264899588	2.264899588	2.264899588	2.264899588	2.264899588	2.264899588	2.264899588	2.264899588
10048_at	7.814671345	7.83029694	7.764531316	7.613038779	8.104185804	7.705455866	8.173344714	7.57135818	7.422676316	7.589731106	8.002529882	7.610980591	7.517966742	7.575773252	7.573397289	7.416218712	7.728527823	7.973568777	7.718608179	7.869588916	7.845983651	7.610285088	7.955212944	7.460062505	7.575454978	7.714712172	7.923216563	7.55241305	7.676324864	7.516126215	7.663201825	7.882571564	7.847099504	7.781714111	7.628073344	7.915268402
10049_at	7.700874354	7.260225367	8.034732797	7.957827874	7.855067636	7.052951188	7.360185599	7.982003559	7.825835304	7.088290342	8.336773592	7.702825195	7.990043618	8.006002644	8.344201978	7.518800291	7.581512104	6.692113707	7.614999422	7.646023688	7.407644413	7.205823438	8.310701303	7.977285875	7.719621609	7.170381879	7.198116189	7.398065594	6.700008412	8.187011921	8.43010345	7.663237983	7.545461969	7.490335407	7.485514653	8.188293333
100498859_at	2.264899588	2.880624026	2.264899588	2.264899588	2.264899588	2.264899588	2.264899588	2.264899588	2.264899588	2.567820832	2.264899588	2.264899588	2.264899588	2.264899588	2.264899588	2.716056145	2.264899588	2.264899588	2.264899588	2.264899588	2.264899588	2.333171907	2.264899588	2.264899588	2.269039196	2.264899588	2.264899588	2.264899588	2.280791275	2.264899588	2.264899588	2.264899588	2.264899588	2.264899588	2.640251669	2.264899588
100499171_at	2.264899588	2.264899588	2.264899588	2.264899588	2.264899588	2.264899588	2.80226493	2.264899588	2.264899588	2.264899588	2.264899588	2.383945286	2.264899588	2.727828339	2.264899588	2.264899588	2.264899588	2.264899588	2.264899588	2.264899588	2.265085523	2.272521184	2.264899588	2.264899588	2.264899588	2.264899588	2.264899588	2.264899588	2.264899588	2.264899588	2.264899588	2.27321194	2.264899588	2.264899588	2.264899588	2.264899588
100499177_at	7.484765102	7.974256742	7.868319071	9.174528562	7.337288418	8.624360695	7.626243574	8.484385766	8.22550187	7.990750102	8.013599103	8.591165895	8.320867132	8.096980338	8.499946639	8.633665775	8.584672038	9.095442361	8.675024327	8.552661606	8.776859667	8.506868014	8.40120693	7.939236599	8.733348118	8.424159837	7.875663913	8.70132733	8.026412526	8.691628892	8.387215277	7.648761395	7.925496513	8.709381119	8.269873275	8.443987609
100499194_at	2.264899588	2.264899588	2.264899588	2.264899588	2.264899588	2.264899588	2.264899588	2.264899588	2.264899588	2.264899588	2.264899588	2.264899588	2.264899588	2.264899588	2.264899588	2.264899588	2.264899588	2.264899588	2.264899588	2.264899588	2.264899588	2.264899588	2.264899588	2.264899588	2.264899588	2.264899588	2.264899588	2.264899588	2.264899588	2.264899588	2.264899588	2.264899588	2.264899588	2.264899588	2.264899588	2.264899588
100499466_at	4.39457583	4.418997722	4.970101062	4.382593751	4.380967305	4.396315162	4.380967305	4.477327995	4.365301047	4.20975814	4.493927546	4.39457583	4.418985314	4.402225723	4.660108894	4.777924689	4.890766744	4.337354942	4.262230507	4.44039566	4.424803026	4.420824152	4.613271396	4.289581011	4.323185449	4.0239615	4.37945935	4.713149313	4.317675379	4.519126469	4.39457583	4.397231883	4.714113418	4.739149213	4.354936748	4.393659109
100499467_at	2.291984307	2.291984307	2.291984307	2.291984307	2.291984307	2.291984307	2.291984307	2.291984307	2.291984307	2.322011181	2.291984307	2.291984307	2.291984307	2.363671603	2.291984307	2.291984307	2.291984307	2.291984307	2.322000278	2.291984307	2.291984307	2.291984307	2.291984307	2.291984307	2.291984307	2.291984307	2.291984307	2.291984307	2.291984307	2.291984307	2.291984307	2.291984307	2.291984307	2.291984307	2.291984307	2.291984307
100499489_at	2.271477549	2.271477549	2.271477549	2.271477549	2.271477549	2.271477549	2.271477549	2.271477549	2.271477549	2.285524195	2.271477549	2.271477549	2.271477549	2.271477549	2.271477549	2.271477549	2.271477549	2.271477549	2.271477549	2.271477549	2.271477549	2.271477549	2.271477549	2.271477549	2.329568911	2.271477549	2.271477549	2.271477549	2.271477549	2.271477549	2.271477549	2.271477549	2.271477549	2.271477549	2.271477549	2.271477549
1005_at	2.264899588	2.264899588	2.264899588	2.264899588	2.264899588	2.264899588	2.264899588	2.264899588	2.264899588	2.271725775	2.264899588	2.264899588	2.264899588	2.264899588	2.264899588	2.264899588	2.264899588	2.264899588	2.264899588	2.264899588	2.264899588	2.264899588	2.264899588	2.264899588	2.264899588	2.264899588	2.264899588	2.264899588	2.267919291	2.265044046	2.264899588	2.264899588	2.264899588	2.264899588	2.264899588	2.264899588
10050_at	2.264899588	2.264899588	2.31873612	2.264899588	2.264899588	2.264899588	2.264899588	2.264899588	2.264899588	2.264899588	2.264899588	2.264899588	2.264899588	2.265937593	2.264899588	2.264899588	2.264899588	2.264899588	2.264899588	2.264899588	2.264899588	2.264899588	2.264899588	2.264899588	2.264899588	2.264899588	2.264899588	2.264899588	2.264899588	2.264899588	2.264899588	2.264899588	2.264899588	2.264899588	2.264899588	2.264899588
100500850_at	4.412092534	5.054840704	4.17223365	4.72333131	3.109452005	4.977693564	2.264899588	4.779912388	5.355612202	3.404628282	4.668354931	5.48761438	5.572535672	5.484595275	5.016363527	3.533198432	5.194415678	5.460285792	4.578720282	3.136197759	4.425966133	5.292420592	5.481634793	4.025020572	6.439858615	2.898216932	2.658562682	5.281881011	3.486041173	5.397426182	4.379822378	3.273808996	4.78122461	5.765792634	5.269691793	4.785031916
100505474_at	2.264899588	2.264899588	2.264899588	2.264899588	2.264899588	2.264899588	2.264899588	2.264899588	2.264899588	2.264899588	2.264899588	2.264899588	2.264899588	2.264899588	2.264899588	2.264899588	2.264899588	2.264899588	2.264899588	2.264899588	2.264899588	2.264899588	2.264899588	2.264899588	2.264899588	2.264899588	2.264899588	2.264899588	2.264899588	2.264899588	2.264899588	2.264899588	2.264899588	2.264899588	2.264899588	2.264899588
100505478_at	3.599019646	3.891724876	3.738337176	3.738337176	4.094077355	3.232575519	3.738337176	3.225500822	3.738337176	4.188213337	3.775916171	3.913256643	3.738337176	4.100185513	3.77244423	3.900359775	3.747179783	3.738337176	3.414708121	3.738337176	3.738337176	3.441482632	3.744414917	3.738337176	3.776323253	3.738337176	3.738337176	3.251248895	3.717680632	3.738337176	3.738337176	3.738337176	3.738337176	3.738337176	3.738337176	3.583083439
100505483_at	3.960725309	4.162749533	4.190594984	4.139383604	4.151025363	4.390257384	4.576625446	4.466094415	4.104075985	4.151025363	4.145237062	4.224677117	4.360953835	4.224677117	4.449285125	4.480428958	4.855908473	4.597612364	4.756487552	4.186864835	4.229694671	4.224677117	4.796107969	4.464851628	4.083039855	4.075511213	4.224677117	4.190594984	4.224677117	4.31022384	4.224677117	3.161096628	4.224677117	4.830328686	4.109563474	3.97439942
100505495_at	2.264899588	2.264899588	2.264899588	2.264899588	2.264899588	2.264899588	2.318834645	2.264899588	2.264899588	2.264899588	2.264899588	2.264899588	2.264899588	2.264899588	2.264899588	2.264899588	2.384800985	2.264899588	2.264899588	2.264899588	2.264899588	2.264899588	2.264899588	2.264899588	2.264899588	2.264899588	2.264899588	2.264899588	2.264899588	2.264899588	2.264899588	2.264899588	2.264899588	2.264899588	2.264899588	2.264899588
100505498_at	2.265066231	2.264899588	2.264899588	2.264899588	2.299028512	2.264899588	2.264899588	2.264899588	2.264899588	2.264899588	2.339426967	2.264899588	2.264899588	2.270535687	2.264899588	2.264899588	2.264899588	2.264899588	2.264899588	2.264899588	2.264899588	2.291883472	2.330243735	2.264899588	2.264899588	2.264899588	2.264899588	2.264899588	2.264899588	2.264899588	2.264899588	2.264899588	2.264899588	2.264899588	2.264899588	2.264899588
100505501_at	2.638621853	2.632889055	4.36724119	2.590964364	3.924512108	2.602509577	2.908686367	2.638621853	3.331812731	2.549634007	2.638621853	3.082595131	2.638621853	2.590964364	3.585659914	2.638621853	3.578643069	2.662702593	2.587587417	2.549634007	2.625862805	2.638621853	2.264899588	2.625145517	3.185666077	2.643791555	2.625145517	2.644354651	2.817637894	2.898883711	2.551191836	2.638621853	2.753529216	2.638621853	2.561446715	2.478665299
100505515_at	2.264899588	2.264899588	2.26851863	2.264899588	2.264899588	2.264899588	2.264899588	2.264899588	2.264899588	2.264899588	2.264899588	2.264899588	2.264899588	2.264899588	2.264899588	2.324044005	2.264899588	2.264899588	2.264899588	2.264899588	2.264899588	2.264899588	2.264899588	2.308933487	2.264899588	2.264899588	2.264899588	2.264899588	2.264899588	2.264899588	2.264899588	2.264899588	2.264899588	2.264899588	2.264899588	2.264899588
100505518_at	2.264899588	2.264899588	2.264899588	2.264899588	2.264899588	2.264899588	2.264899588	2.264899588	2.264899588	2.359372179	2.264899588	2.264899588	2.264899588	2.264899588	2.264899588	2.280669346	2.264899588	2.264899588	2.264899588	2.264899588	2.264899588	2.266805824	2.264899588	2.264899588	2.264899588	2.264899588	2.264899588	2.264899588	2.264899588	2.264899588	2.264899588	2.264899588	2.264899588	2.264899588	2.264899588	2.264899588
100505534_at	2.264899588	2.264899588	2.264899588	2.264899588	2.264899588	2.264899588	2.264899588	2.264899588	2.264899588	2.264899588	2.314098569	2.273522558	2.264899588	2.264899588	2.264899588	2.264899588	2.264899588	2.264899588	2.264899588	2.264899588	2.274043847	2.264899588	2.264899588	2.264899588	2.264899588	2.264899588	2.264899588	2.747756649	2.264899588	2.264899588	2.264899588	2.264899588	2.264899588	2.264899588	2.264899588	2.276891703
100505536_at	2.264899588	2.264899588	2.264899588	2.264899588	2.264899588	2.264899588	2.264899588	2.264899588	2.264899588	2.264899588	2.264899588	2.264899588	2.264899588	2.264899588	2.264899588	2.264899588	2.264899588	2.264899588	2.264899588	2.264899588	2.264899588	2.264899588	2.264899588	2.264899588	2.264899588	2.264899588	2.264899588	2.264899588	2.264899588	2.264899588	2.264899588	2.264899588	2.264899588	2.264899588	2.264899588	2.264899588
100505538_at	2.264899588	2.264899588	2.264899588	2.342931857	2.264899588	2.264899588	2.264899588	2.264899588	2.264899588	2.298962227	2.264899588	2.264899588	2.264899588	2.264899588	3.169343143	2.316055554	2.264899588	2.264899588	2.264899588	2.264899588	2.264899588	2.265663607	2.264899588	2.264899588	2.264899588	2.264899588	2.264899588	2.264899588	2.266246413	2.264899588	2.264899588	2.264899588	2.264899588	3.013502037	2.264899588	2.264899588
100505540_at	2.266499994	2.264899588	2.264899588	2.264899588	2.264899588	2.264899588	2.264899588	2.264899588	2.331404815	2.961353851	2.264899588	2.264899588	2.264899588	2.463573548	2.264899588	2.264899588	2.264899588	2.264899588	2.669855031	2.264899588	2.264899588	2.264899588	2.264899588	2.264899588	2.264899588	2.292661125	2.264899588	2.264899588	2.264899588	2.264899588	2.41245404	2.323247914	2.264899588	2.264899588	2.264899588	2.264899588
100505545_at	2.264899588	2.264899588	2.264899588	2.264899588	2.264899588	2.264899588	2.264899588	2.264899588	2.264899588	2.264899588	2.264899588	2.264899588	2.264899588	2.264899588	2.264899588	2.264899588	2.264899588	2.264899588	2.264899588	2.264899588	2.264899588	2.264899588	2.264899588	2.264899588	2.264899588	2.264899588	2.264899588	2.264899588	2.264899588	2.264899588	2.264899588	2.264899588	2.264899588	2.264899588	2.264899588	2.264899588
100505547_at	2.443758374	2.443758374	2.443758374	2.443758374	3.271016817	2.444016221	2.443758374	2.443758374	2.443758374	2.975038536	2.699047526	2.524685222	2.520719231	2.443758374	2.443758374	2.445849547	2.516356181	2.443758374	2.352799392	2.443758374	2.443758374	2.372905683	2.575645408	2.443758374	2.443758374	2.45049337	2.443758374	2.443758374	2.266580388	2.443758374	2.443758374	2.264899588	3.030171171	2.6474629	2.391677332	2.443758374
100505549_at	4.290290128	4.716462118	4.585488019	4.412780427	4.433250723	5.622237297	3.888420736	4.837630689	4.848978915	4.653050931	3.655665266	5.688470847	5.066506284	4.829784555	4.834621459	5.260017946	5.642618223	5.319117917	5.577548169	4.410835048	5.224023485	5.429617184	4.877702642	4.778130308	4.890121809	5.776677858	4.411573481	4.872048954	4.422457186	4.625246756	4.388948879	4.094450504	5.035719227	5.043340518	4.079041385	4.135966419
100505555_at	2.30757714	2.286232781	2.286232781	2.286232781	2.286232781	2.286232781	2.313045673	2.290131729	2.312341001	2.352088816	2.286232781	2.286232781	2.558546314	2.286232781	2.286232781	2.286232781	2.286232781	2.286232781	2.286232781	2.286232781	2.315109855	2.284427889	2.286232781	2.286232781	2.286232781	2.286126293	2.286232781	2.286232781	2.286232781	2.286232781	2.286232781	2.286232781	2.315491854	2.442869091	2.286232781	2.286126293
100505564_at	2.315244309	2.315244309	2.315244309	2.294513383	2.322473607	3.460411505	2.315244309	2.862934773	2.315244309	2.329532957	2.315244309	3.038897874	3.230157422	2.511553277	2.544706824	2.315244309	2.700633386	3.616391829	2.357350072	2.846975681	2.33587604	2.315244309	2.759085891	2.315244309	2.322473607	3.049691135	2.26665274	2.69068669	2.799590153	3.354990431	2.279410446	2.315244309	2.715416114	2.440879763	2.315244309	2.315244309
100505570_at	2.264899588	2.264899588	2.264899588	2.264899588	2.264899588	2.264899588	2.350467722	2.264899588	2.264899588	2.264899588	2.264899588	2.266618653	2.264899588	2.264899588	2.264899588	2.264899588	2.264899588	2.264899588	2.264899588	2.264899588	2.264899588	2.264899588	2.264899588	2.264899588	2.264899588	2.264899588	2.264899588	2.264899588	2.264899588	2.264899588	2.264899588	2.264899588	2.264899588	2.293416853	2.264899588	2.264899588
100505573_at	7.015486531	6.561333518	6.69721949	6.342694745	7.103356805	7.103981667	6.082465059	7.28341778	6.724378987	6.609336478	7.018384956	7.210920112	7.036854662	6.837211628	7.256561263	6.95476315	6.46322988	6.304359081	6.869413909	6.642971348	6.574824215	6.253651859	6.951989354	6.675186586	7.169964168	6.077107095	7.058161348	6.204876664	7.281043209	7.023567635	6.827899496	6.708907783	6.537549322	6.487636825	6.690523365	7.126392178
100505576_at	5.17279904	5.452184948	4.780751141	3.800167005	5.739529258	4.42960962	4.531646191	4.64907491	4.975113304	5.016491137	4.305151068	5.903313017	4.957216847	5.700224244	4.317478932	4.70562661	4.651984779	4.509001093	5.735021074	3.789968104	3.672744539	3.665998691	4.530066587	5.349491774	4.26280857	4.601272943	4.087646643	3.731771304	3.401224892	3.609280893	4.305151068	4.305151068	3.967860289	4.55352936	4.957447298	4.342189641
100505583_at	2.264899588	2.264899588	2.264899588	2.264899588	2.264899588	2.282341958	2.312838896	2.264899588	2.264899588	2.264899588	2.264899588	2.264899588	2.264899588	2.264899588	2.264899588	2.264899588	2.264899588	2.264899588	2.264899588	2.264899588	2.264899588	2.276086125	2.264899588	2.264899588	2.264899588	2.264899588	2.264899588	2.264899588	2.264899588	2.264899588	2.264899588	2.264899588	2.264899588	2.264899588	2.264899588	2.264899588
100505592_at	2.264899588	2.267820113	2.264899588	2.264899588	2.264899588	2.264899588	2.270176387	2.277334134	2.264899588	2.264899588	2.264899588	2.264899588	2.264899588	2.394601356	2.264899588	2.264899588	2.276862114	2.264899588	2.264899588	2.264899588	2.264899588	2.265040748	2.264899588	2.264899588	2.264899588	2.264899588	2.264899588	2.264899588	2.264899588	2.264899588	2.47028235	2.264899588	2.264899588	2.280904113	2.268515696	2.264899588
100505601_at	2.264899588	2.264899588	2.264899588	2.264899588	2.264899588	2.264899588	2.264899588	2.264899588	2.264899588	2.264899588	2.264899588	2.264899588	2.278188609	2.264899588	2.294561739	2.264899588	2.264899588	2.264899588	2.264899588	2.264899588	2.264899588	2.264899588	2.264899588	2.264899588	2.264899588	2.264899588	2.264899588	2.264899588	2.264899588	2.264899588	2.264899588	2.264899588	2.471773511	2.264899588	2.264899588	2.264899588
100505609_at	2.264899588	2.264899588	2.264899588	2.264899588	2.264899588	2.264899588	2.264899588	2.264899588	2.264899588	2.264899588	2.264899588	2.264899588	2.264899588	2.264899588	2.264899588	2.264899588	2.264899588	2.264899588	2.264899588	2.264899588	2.264899588	2.264899588	2.264899588	2.264899588	2.264899588	2.264899588	2.264899588	2.264899588	2.264899588	2.264899588	2.264899588	2.264899588	2.264899588	2.264899588	2.264899588	2.264899588
100505616_at	4.828050521	5.157276865	5.144809525	5.331668261	6.538678793	6.676098331	5.555420366	5.544968573	5.045606848	5.818031074	5.28161768	5.797311445	5.770702879	6.824726459	6.634571855	6.786706029	6.613009803	6.014714642	5.77407221	5.474647583	5.835765028	6.111491425	6.618095028	5.736182934	5.68929616	5.440628731	5.17747019	5.588283366	5.894927438	5.236515479	6.054818728	5.216628589	6.112424789	6.396358228	5.323273554	5.183552387
100505619_at	2.264899588	2.264899588	2.264899588	2.264899588	2.264899588	2.264899588	2.395251283	2.264899588	2.292424598	2.264899588	2.264899588	2.266249649	2.264899588	2.294154554	2.264899588	2.264899588	2.264899588	2.264899588	2.264899588	2.264899588	2.264899588	2.264899588	2.264899588	2.264899588	2.264899588	2.264899588	2.288642368	2.264899588	2.264899588	2.264899588	2.283147094	2.280928279	2.264899588	2.264899588	2.264899588	2.26514498
100505622_at	2.595157466	2.524656604	2.96169111	2.648465117	2.664022756	2.59760896	3.658907387	2.487631643	2.859932329	2.876620099	2.595157466	2.58510469	2.782237101	2.572153074	2.595157466	2.595157466	2.694088781	2.796819283	2.52629579	2.799489054	2.610127094	3.092210671	2.595157466	2.648020805	2.533786186	2.470378761	2.597827122	2.986970074	3.427601391	2.595157466	2.609633382	2.417479652	2.595157466	2.590369538	2.754138127	2.592857394
100505624_at	2.264899588	2.264899588	2.264899588	2.264899588	2.264899588	2.264899588	2.264899588	2.264899588	2.264899588	2.264899588	2.264899588	2.264899588	2.264899588	2.264899588	2.264899588	2.264899588	2.264899588	2.264899588	2.264899588	2.264899588	2.264899588	2.264899588	2.264899588	2.264899588	2.264899588	2.264899588	2.264899588	2.264899588	2.264899588	2.264899588	2.264899588	2.264899588	2.264899588	2.264899588	2.264899588	2.264899588
100505633_at	2.264899588	2.264899588	2.264899588	2.316472392	2.264899588	2.265377909	2.321190724	2.264899588	2.264899588	2.264899588	2.264899588	2.264899588	2.264899588	2.394267659	2.264899588	2.264899588	2.264899588	2.26490098	2.265722933	2.319827246	2.264899588	2.264899588	2.309493801	2.291259323	2.264899588	2.264899588	2.264899588	2.264899588	2.264899588	2.264899588	2.264899588	2.332619034	2.264899588	2.264899588	2.264899588	2.295193375
100505641_at	9.447187085	9.643799953	9.815335422	9.439258487	9.871446381	9.500326207	9.258157099	9.772360677	9.49216097	9.417704739	9.596883301	9.780182741	9.968265462	9.086104734	9.498528251	9.410377999	9.860716461	9.628514212	9.400861915	9.816015564	9.329025383	9.469900121	9.938692691	9.676249183	9.661066296	9.275222198	9.687378961	9.488521268	9.696595304	9.650171866	9.787457306	9.091542059	9.826005363	9.895315117	9.28843961	9.732246302
100505650_at	2.432563673	2.270880021	2.270880021	2.332749814	2.8505691	2.270880021	2.270880021	2.288223621	2.270880021	2.270880021	2.268466885	2.271298914	2.270880021	2.892001607	2.270880021	2.45537234	2.270880021	2.270880021	2.270880021	2.270880021	2.270880021	2.280783727	2.268466885	2.270880021	3.32573185	2.847702825	2.270880021	2.270880021	2.270880021	2.270880021	2.268466885	2.270880021	2.270880021	2.270934158	2.470975623	2.270880021
100505658_at	2.264899588	2.264899588	2.264899588	2.264899588	2.264899588	2.264899588	2.264899588	2.264899588	2.264899588	2.264899588	2.264899588	2.264899588	2.264899588	2.264899588	2.264899588	2.264899588	2.264899588	2.264899588	2.264899588	2.264899588	2.264899588	2.264899588	2.264899588	2.264899588	2.264899588	2.264899588	2.264899588	2.264899588	2.264899588	2.264899588	2.264899588	2.264899588	2.264899588	2.264899588	2.264899588	2.264899588
100505659_at	2.298568753	2.298568753	2.298568753	2.298568753	2.298568753	2.298568753	2.298568753	2.345264694	2.32491091	2.298568753	2.298568753	2.30813463	2.694342277	2.311017769	2.298568753	2.298568753	2.298568753	2.270694356	2.264899588	2.298568753	2.298568753	2.298568753	2.298568753	2.641843291	2.298568753	2.298568753	2.298568753	2.298568753	2.298568753	2.298568753	2.533543005	2.298568753	2.298568753	2.298568753	2.298568753	2.298568753
100505664_at	2.264899588	2.264899588	2.264899588	2.264899588	2.264899588	2.264899588	2.264899588	2.264899588	2.264899588	2.264899588	2.264899588	2.306153383	2.264899588	2.264899588	2.264899588	2.264899588	2.264899588	2.264899588	2.264899588	2.264899588	2.264899588	2.264899588	2.264899588	2.264899588	2.264899588	2.264899588	2.27597412	2.264899588	2.264899588	2.264899588	2.264899588	2.264899588	2.264899588	2.264899588	2.264899588	2.264899588
100505666_at	2.264899588	2.264899588	2.264899588	2.264899588	2.264899588	2.264899588	2.264899588	2.264899588	2.264899588	2.300706141	2.264899588	2.264899588	2.264899588	2.357750135	2.287897587	2.276305244	2.264899588	2.264900233	2.264899588	2.265158412	2.264899588	2.264899588	2.264899588	2.264899588	2.264899588	2.264899588	2.493767249	2.264899588	2.304079653	2.340721858	2.264899588	2.264899588	2.302584411	2.264899588	2.432425334	2.264899588
100505676_at	2.277853827	2.264899588	2.264899588	2.264899588	2.264899588	2.264899588	2.264899588	2.264899588	2.264899588	2.264899588	2.264899588	2.264899588	2.264899588	2.264899588	2.264899588	2.264899588	2.264899588	2.264899588	2.264899588	2.264899588	2.264899588	2.264899588	2.264899588	2.300945947	2.264899588	2.264899588	2.264899588	2.264899588	2.264899588	2.264899588	2.264899588	2.264899588	2.264899588	2.264899588	2.264899588	2.264899588
100505681_at	3.207646874	2.822232699	2.815996429	3.427172057	3.060358487	2.478905068	3.275712381	2.906838482	2.608011405	3.920308403	3.484192048	3.719705098	3.029829805	2.800668522	2.782998747	3.907554444	2.782998747	2.77453029	3.236958245	2.90360824	3.650898527	2.519746975	2.782998747	2.87456844	2.577636659	2.754632657	3.633823386	2.63627174	3.668286783	2.782998747	2.782998747	2.860996076	2.753326209	2.868887515	3.673904037	2.824063906
100505683_at	2.264899588	2.264899588	2.264899588	2.264899588	2.393050511	2.264899588	2.264899588	2.264899588	2.264899588	2.264899588	2.264899588	2.264899588	2.264899588	2.400757073	2.264899588	2.264899588	2.296358471	2.346949735	2.26522205	2.264899588	2.264899588	2.264899588	2.264899588	2.264899588	2.264899588	2.264899588	2.264899588	2.264899588	2.264899588	2.264899588	2.264899588	2.264899588	2.264899588	2.264899588	2.264899588	2.264899588
100505685_at	2.264899588	2.264899588	2.264899588	2.339594261	2.264899588	2.264899588	2.264899588	2.264899588	2.264899588	2.264899588	2.264899588	2.264899588	2.264899588	2.264899588	2.264899588	2.264899588	2.264899588	2.264899588	2.264899588	2.264899588	2.264899588	2.264899588	2.264899588	2.264899588	2.264899588	2.264899588	2.264899588	2.264899588	2.264899588	2.264899588	2.264899588	2.264899588	2.264899588	2.264899588	2.264899588	2.264899588
100505687_at	2.43599521	2.444479269	2.785223584	2.443422212	2.443422212	2.46787713	2.443422212	2.645415199	2.515154823	2.443422212	2.444308096	2.444479269	2.858696879	2.444308096	2.444479269	2.883230001	2.697630067	2.50461607	2.444308096	2.444479269	2.448641685	2.444479269	2.444479269	2.444308096	2.443422212	2.444393682	2.443422212	2.443422212	2.444479269	3.078872543	2.599061358	2.444479269	2.445216209	2.736469485	2.443422212	2.443422212
100505696_at	4.800012692	4.185226786	4.584681273	5.072236246	4.494262254	4.892996009	4.418412239	4.400887411	4.825790496	4.197078417	4.837431682	5.320904407	4.840229039	5.573101359	5.040810419	4.839169117	5.389366762	5.350915168	5.352020204	4.5013451	4.535280736	4.235654542	5.292580259	4.384430591	4.447134218	4.813381793	4.031085706	4.786828147	4.775581735	5.186137833	4.728075765	4.464935961	4.877705387	5.593477294	4.778619798	4.844423892
100505702_at	4.505465264	4.384946491	3.564554723	4.156502731	6.076292403	3.237482511	3.338497552	4.661189366	5.546963525	7.380662491	3.472146796	3.129701806	3.537297608	5.086008755	2.935042205	3.635198212	4.660198028	3.344240552	5.391705202	3.537297608	3.371641857	3.437427528	6.069434251	3.33692413	5.594370165	2.501081602	5.08153138	2.264899588	2.903529087	4.148460431	5.559810413	5.324379109	3.54719933	3.139300955	3.537297608	5.638567531
100505710_at	2.264899588	2.264899588	2.264899588	2.264899588	2.264899588	2.264899588	2.264899588	2.264899588	2.264899588	2.264899588	2.264899588	2.264899588	2.264899588	2.264899588	2.264899588	2.264899588	2.264899588	2.264899588	2.264899588	2.264899588	2.264899588	2.264899588	2.264899588	2.264899588	2.264899588	2.264899588	2.264899588	2.264899588	2.264899588	2.264899588	2.264899588	2.264899588	2.264899588	2.264899588	2.264899588	2.264899588
100505711_at	2.264899588	2.264899588	2.264899588	2.264899588	2.264899588	2.264899588	2.264899588	2.264899588	2.264899588	2.264899588	2.264899588	2.264899588	2.291545757	2.264899588	2.264899588	2.264899588	2.264899588	2.264899588	2.264899588	2.264899588	2.264899588	2.2657385	2.264899588	2.264899588	2.264899588	2.264899588	2.264899588	2.264899588	2.264899588	2.264899588	2.264899588	2.264899588	2.264899588	2.264899588	2.264899588	2.264899588
100505715_at	3.216309133	3.959363552	3.985721859	3.903618055	3.959363552	4.275417827	3.778190385	4.037925183	3.892280296	4.166490611	3.587564463	3.988769223	3.959363552	3.959363552	4.750706531	4.695988153	4.528249572	4.118984435	4.485904105	3.905075814	4.019288553	3.698426984	3.823517849	3.171960453	3.959363552	3.96696945	3.893387012	3.702526983	3.448786097	3.988604787	3.676554762	3.630186808	3.959363552	4.451039898	3.928584364	2.807435351
100505716_at	2.264899588	2.264899588	2.264899588	2.264899588	2.264899588	2.264899588	2.264899588	2.264899588	2.325461732	2.264899588	2.322930649	2.264899588	2.264899588	2.264899588	2.264899588	2.264899588	2.264899588	2.264899588	2.264899588	2.264899588	2.264899588	2.264899588	2.264899588	2.264899588	2.264899588	2.264899588	2.264899588	2.264899588	2.264899588	2.264899588	2.264899588	2.264899588	2.264899588	2.264899588	2.264899588	2.264899588
100505718_at	2.264899588	2.264899588	2.264899588	2.264899588	2.264899588	2.264899588	2.264899588	2.316127391	2.264899588	2.264899588	2.264899588	2.264899588	2.264899588	2.264899588	2.264899588	2.264899588	2.264899588	2.264899588	2.264899588	2.264899588	2.264899588	2.264899588	2.264899588	2.264899588	2.264899588	2.264899588	2.264899588	2.264899588	2.264899588	2.264899588	2.264899588	2.264899588	2.264899588	2.264899588	2.264899588	2.264899588
100505727_at	2.264899588	2.264899588	2.264899588	2.264899588	2.264899588	2.264899588	2.264899588	2.264899588	2.30312777	2.264899588	2.264899588	2.264899588	2.264899588	2.300061737	2.264899588	2.264899588	2.264899588	2.264899588	2.264899588	2.264899588	2.264899588	2.264899588	2.264899588	2.264899588	2.264899588	2.264899588	2.280326387	2.264899588	2.264899588	2.264899588	2.275001196	2.264899588	2.264899588	2.264899588	2.268513551	2.264899588
100505738_at	2.264899588	2.264899588	2.264899588	2.264899588	2.264899588	2.264899588	2.264899588	2.264899588	2.264899588	2.264899588	2.264899588	2.264899588	2.264899588	2.264899588	2.264899588	2.264899588	2.264899588	2.264899588	2.264899588	2.264899588	2.264899588	2.264899588	2.264899588	2.264899588	2.264899588	2.266307458	2.264899588	2.264899588	2.264899588	2.264899588	2.264899588	2.274643669	2.264899588	2.264899588	2.264899588	2.264899588
100505741_at	4.160404343	2.766659436	2.70653717	2.603212128	3.92638175	2.603212128	3.662659283	3.159652084	3.484801306	3.731383146	2.603212128	2.603212128	2.845894247	3.034647382	2.603212128	2.274153585	2.603212128	2.692943165	2.603212128	2.603212128	2.603212128	2.956393369	2.693948256	2.603212128	3.349729675	2.710477354	3.143986656	2.603212128	2.603212128	2.603212128	2.603212128	3.052484739	2.622586284	2.603436842	2.603212128	2.644099628
100505746_at	7.983293718	8.144670934	8.214537632	9.116727811	8.48953174	7.870248163	8.494329529	9.344101591	8.199843561	9.245390848	8.714775429	8.758956341	8.991335792	10.1336727	9.59962933	9.647164589	9.24734401	9.399500758	9.644715957	9.148428858	8.676859942	9.019641069	9.529656371	9.371615132	9.192495008	8.522156579	8.600064319	8.961260644	8.468543838	9.716489378	9.102387139	9.588904862	8.92565612	9.00586401	8.58131705	7.811061648
100505761_at	4.722709503	5.325644133	4.36908043	4.488985182	4.939137261	5.685322214	4.683975615	4.755501163	4.416083257	4.712204693	4.899334699	4.953087417	5.064798923	4.796024696	4.88147471	5.367199819	5.235473958	6.189284779	5.430494372	4.910921935	4.94189495	5.711111279	5.164596223	5.177868712	5.212479935	5.274455189	4.36284816	4.939137261	4.9727994	4.327188941	4.939137261	4.796024696	5.490095691	5.154077713	4.663350382	4.563342563
100505768_at	2.267254502	2.264899588	2.264899588	2.264899588	2.264899588	2.264899588	2.264899588	2.264899588	2.264899588	2.264899588	2.355898057	2.264899588	2.264899588	2.378244506	2.264899588	2.264899588	2.264899588	2.264899588	2.264899588	2.264899588	2.264899588	2.264899588	2.264899588	2.291619554	2.264899588	2.264899588	2.264899588	2.264899588	2.264899588	2.264899588	2.264899588	2.264899588	2.264899588	2.264899588	2.264899588	2.264899588
100505774_at	2.264899588	2.264899588	2.293875787	2.264899588	2.264899588	2.265868603	2.264899588	2.264899588	2.264899588	2.264899588	2.264899588	2.455445659	2.264899588	2.264899588	2.264899588	2.306012808	2.264899588	2.264899588	2.267789829	2.276064042	2.281310139	2.264899588	2.264899588	2.264899588	2.264899588	2.264899588	2.264899588	2.264899588	2.264899588	2.264899588	2.264899588	2.506717059	2.264899588	2.264899588	2.264899588	2.264899588
100505776_at	2.264899588	2.264899588	2.264899588	2.264899588	2.264899588	2.264899588	2.264899588	2.264899588	2.264899588	2.264899588	2.264899588	2.264899588	2.264899588	2.420927329	2.264899588	2.264899588	2.417513011	2.264899588	2.264899588	2.264899588	2.264899588	2.552481988	2.264899588	2.264899588	2.264899588	2.264899588	2.270005592	2.264899588	2.264899588	2.264899588	2.264899588	2.264899588	2.264899588	2.264899588	2.264899588	2.264899588
100505782_at	2.264899588	2.264899588	2.264899588	2.264899588	2.264899588	2.264899588	2.264899588	2.26632618	2.264899588	2.264899588	2.264899588	2.270256523	2.264899588	2.264899588	2.264899588	2.264899588	2.264899588	2.264899588	2.264899588	2.264899588	2.264899588	2.264899588	2.264899588	2.264899588	2.264899588	2.264899588	2.264899588	2.463817558	2.264899588	2.264899588	2.264899588	2.264899588	2.264899588	2.264899588	2.264899588	2.264899588
100505783_at	6.042919294	5.998354617	4.466490742	6.23980804	6.591178329	4.298005102	5.776928296	5.250227418	5.546387367	5.005898553	4.904083561	5.635706512	4.077143536	4.584297317	4.276597207	4.670541176	4.212509516	5.958434911	5.807162651	4.981934512	5.595601814	5.5486677	5.202891074	4.754628177	5.461532427	4.647617204	5.796959487	5.412172753	5.232571026	5.60850387	6.035879991	5.175310601	5.027337802	3.989322444	4.912784036	4.668419664
100505784_at	2.264899588	2.264899588	2.264899588	2.264899588	2.264899588	2.264899588	2.264899588	2.264899588	2.264899588	2.264899588	2.264899588	2.264899588	2.264899588	2.264899588	2.264899588	2.264899588	2.264899588	2.264899588	2.264899588	2.264899588	2.264899588	2.264899588	2.264899588	2.264899588	2.264899588	2.264899588	2.264899588	2.272807135	2.264899588	2.264899588	2.264899588	2.264899588	2.264899588	2.264899588	2.264899588	2.264899588
100505797_at	2.278860244	2.279633831	2.279633831	2.279633831	2.278860244	2.279633831	2.400142234	2.279633831	2.264899588	4.104288141	2.336497177	2.279633831	2.98602729	2.395640042	2.332345636	2.278860244	2.634193294	2.279633831	2.280407418	2.284280069	2.535918844	2.279633831	2.278860244	2.392779601	2.488412299	2.279633831	2.278860244	2.278860244	2.279633831	2.879173128	2.264899588	2.460672797	2.332590943	2.279633831	2.278860244	2.265844825
100505806_at	2.264899588	2.264899588	2.264899588	2.264899588	2.264899588	2.264899588	2.264899588	2.264899588	2.264899588	2.264899588	2.264899588	2.264899588	2.264899588	2.264899588	2.264899588	2.264899588	2.264899588	2.264899588	2.264899588	2.264899588	2.264899588	2.264899588	2.264899588	2.264899588	2.264899588	2.264899588	2.264899588	2.264899588	2.264899588	2.264899588	2.264899588	2.264899588	2.264899588	2.264899588	2.264899588	2.264899588
100505811_at	2.264899588	2.264899588	2.264899588	2.266796588	2.264899588	2.264899588	2.264899588	2.277478684	2.264899588	2.264899588	2.279931013	2.264899588	2.293365969	2.274490007	2.264899588	2.264899588	2.456492758	2.264899588	2.430740123	2.264899588	2.264899588	2.270764031	2.264899588	2.264899588	2.264899588	2.265158078	2.264899588	2.264899588	2.264899588	2.264899588	2.264899588	2.272500356	2.264899588	2.264913342	2.264899588	2.264899588
100505812_at	9.370192711	9.313869055	8.386120586	10.00882227	9.587760269	8.395756594	9.277392833	8.614529615	8.542494109	8.035941467	8.469155392	8.616168992	8.178490212	7.560886804	7.620127871	8.26915643	8.473822193	8.411128699	8.425536792	8.895924094	8.740585972	8.669552485	8.372718064	7.627286378	8.813447321	8.122612693	9.050063654	8.749611452	9.119942296	8.971383104	9.454044403	8.758606847	8.123640618	7.134223614	8.127138645	8.202309087
100505824_at	2.264899588	2.264899588	2.264899588	2.264899588	2.289924382	2.264899588	2.264899588	2.264899588	2.264899588	2.264899588	2.264899588	2.264899588	2.264899588	2.264899588	2.264899588	2.264899588	2.264899588	2.264899588	2.264899588	2.264899588	2.264899588	2.264899588	2.264899588	2.264899588	2.290211238	2.264899588	2.264899588	2.264899588	2.264899588	2.264899588	2.325313568	2.484311279	2.264899588	2.264899588	2.264899588	2.264899588
100505826_at	2.264899588	2.888650718	2.272888406	2.391747832	2.272888406	2.264899588	2.295398809	2.272888406	2.272888406	2.531572245	2.516145851	2.272888406	2.275148121	2.272888406	2.264899588	2.273571115	2.272888406	2.272888406	2.272888406	2.272888406	2.272888406	2.272888406	2.359334195	2.584988818	2.347552415	2.302180641	2.272888406	2.272888406	2.272888406	2.435308731	2.861536861	2.286131554	2.295822263	2.272888406	2.386139382	2.264899588
100505835_at	2.42356365	2.924790816	2.274494295	2.445867447	2.323894062	2.276544612	2.274494295	2.59551885	2.70205768	2.274494295	2.274494295	2.274494295	2.274494295	2.274494295	2.274494295	2.276419846	2.368314096	2.264900581	2.428281368	2.274494295	2.274494295	2.274494295	3.18943221	2.274494295	2.725019493	2.274494295	2.28040369	2.428184107	2.274494295	2.274494295	2.924467221	2.274494295	2.274494295	2.274494295	2.274494295	2.264899588
100505839_at	2.264899588	2.264899588	2.264899588	2.264899588	2.264899588	2.264899588	2.264899588	2.264899588	2.264899588	2.264899588	2.264899588	2.264899588	2.264899588	2.264899588	2.264899588	2.264899588	2.264899588	2.264899588	2.264899588	2.264899588	2.264899588	2.264899588	2.264899588	2.264899588	2.264899588	2.264899588	2.264899588	2.264899588	2.264899588	2.264899588	2.264899588	2.264899588	2.264899588	2.265315139	2.264899588	2.264899588
100505841_at	2.264899588	2.265147295	2.399289231	2.265147295	2.265147295	2.265147295	2.265147295	2.265147295	2.265147295	2.265147295	2.265147295	2.265147295	2.265147295	2.265147295	2.265147295	2.265147295	2.265147295	2.265147295	2.264899588	2.265147295	2.265147295	2.265147295	2.265147295	2.265147295	2.265147295	2.265147295	2.380941923	2.265147295	2.265147295	2.265147295	2.589300218	2.265147295	2.265147295	2.265147295	2.356297243	2.265147295
100505851_at	2.264899588	2.264899588	2.264899588	2.264899588	2.264899588	2.264899588	2.264899588	2.264899588	2.264899588	2.454113876	2.289401739	2.264899588	2.264899588	2.264899588	2.269762143	2.264899588	2.264899588	2.264899588	2.264899588	2.264899588	2.268219853	2.264899588	2.264899588	2.264899588	2.264935106	2.264899588	2.264899588	2.264899588	2.264899588	2.264899588	2.264899588	2.264899588	2.264899588	2.264899588	2.266759024	2.264899588
100505853_at	2.267371026	2.273164495	2.267352856	2.267352856	2.267352856	2.267352856	2.267352856	2.267352856	2.267352856	2.267352856	2.267352856	2.360180658	2.267352856	2.267352856	2.267352856	2.267352856	2.267352856	2.267352856	2.267352856	2.264899588	2.267352856	2.2686995	2.267352856	2.267352856	2.267352856	2.267683343	2.267352856	2.267352856	2.267352856	2.264899588	2.264899588	2.267352856	2.267352856	2.267352856	2.267352856	2.267352856
100505854_at	6.381398211	5.242323408	4.765485978	5.828150332	6.143074048	3.185345522	6.140998353	4.950182704	5.502627772	4.862825391	7.153421015	5.491167928	5.427587343	5.238860909	5.374383229	5.351298658	4.871571781	4.134054936	5.233443321	5.389247308	4.957182468	3.622217239	6.411869717	4.732373885	5.821814077	5.578947883	5.695019045	4.988698441	5.116281976	5.308614035	5.25233518	6.183984567	5.522958568	5.383684921	6.192968415	5.173797844
100505865_at	2.265667901	2.265667901	2.265667901	2.265667901	2.265667901	2.265667901	2.265667901	2.265667901	2.265667901	2.265667901	2.265667901	2.265667901	2.271573623	2.265667901	2.265667901	2.265667901	2.53001125	2.265735265	2.316571148	2.265667901	2.265667901	2.265667901	2.265667901	2.796876496	2.265667901	2.265667901	2.265667901	2.265667901	2.265667901	2.265667901	2.265667901	2.265667901	2.265667901	2.265667901	2.265667901	2.265667901
100505875_at	2.264899588	2.264899588	2.264899588	2.264899588	2.264899588	2.264899588	2.264899588	2.264899588	2.264899588	2.279893824	2.264899588	2.412954199	2.516354489	2.264899588	2.264899588	2.314972432	2.264899588	2.264899588	2.264899588	2.264899588	2.264899588	2.264899588	2.264899588	2.264899588	2.264899588	2.264899588	2.264899588	2.264899588	2.264899588	2.264899588	2.264899588	2.264899588	2.264899588	2.264899588	2.264899588	2.264899588
100505876_at	3.887397796	2.926759023	2.848387467	3.181991528	4.708803651	2.896564194	2.903214884	3.062618653	2.817762235	2.846358973	2.67796253	3.680938031	2.7557879	2.846358973	2.840052082	2.846358973	2.896564194	4.071425351	3.742106353	4.320432597	3.956286747	4.498327817	2.87112831	2.848387467	2.882194529	2.781909577	2.896564194	2.867722423	2.968796426	3.20696849	4.375771811	2.638277619	2.892789877	2.846358973	2.712094159	2.897353699
100505877_at	2.264899588	2.264899588	2.264899588	2.264899588	2.264899588	2.264899588	2.264899588	2.264899588	2.264899588	2.264899588	2.264899588	2.264899588	2.264899588	2.264899588	2.264899588	2.264899588	2.264899588	2.264899588	2.264899588	2.269880712	2.264899588	2.28283988	2.264899588	2.264899588	2.710948627	2.264899588	2.264899588	2.264899588	2.264899588	2.264899588	2.264899588	2.264899588	2.264899588	2.264899588	2.264899588	2.264899588
100505878_at	2.264899588	2.264899588	2.264899588	2.264899588	2.264899588	2.264899588	2.264899588	2.264899588	2.264899588	2.264899588	2.264899588	2.264899588	2.264899588	2.264899588	2.264899588	2.264899588	2.264899588	2.264899588	2.264899588	2.264899588	2.264899588	2.264899588	2.264899588	2.264899588	2.264899588	2.264899588	2.264899588	2.264899588	2.264899588	2.264899588	2.264899588	2.264899588	2.264899588	2.264899588	2.264899588	2.264899588
100505879_at	2.264899588	2.264899588	2.264899588	2.264899588	2.264899588	2.264899588	2.264899588	2.264899588	2.264899588	2.282627409	2.311768872	2.264899588	2.264899588	2.264899588	2.264899588	2.264899588	2.264899588	2.264899588	2.264899588	2.264899588	2.264899588	2.264899588	2.264899588	2.318656198	2.264899588	2.264899588	2.264899588	2.264899588	2.264899588	2.264899588	2.264899588	2.264899588	2.264899588	2.264918415	2.264899588	2.264899588
100505881_at	2.264899588	2.270547359	2.264899588	2.264899588	2.264899588	2.264899588	2.264899588	2.264899588	2.264899588	2.264899588	2.264899588	2.264899588	2.264899588	2.264899588	2.264899588	2.264899588	2.264899588	2.265686959	2.264899588	2.264899588	2.264899588	2.264899588	2.264899588	2.264899588	2.264899588	2.264899588	2.264899588	2.264899588	2.264899588	2.264899588	2.264899588	2.264899588	2.264899588	2.264899588	2.264899588	2.264899588
100505890_at	2.264899588	2.264899588	2.264899588	2.264899588	2.264899588	2.264899588	2.264899588	2.264899588	2.264899588	2.266843588	2.264899588	2.264899588	2.264899588	2.264899588	2.264899588	2.264899588	2.336456539	2.264899588	2.264899588	2.264899588	2.264899588	2.264899588	2.264899588	2.264899588	2.264899588	2.264899588	2.264899588	2.264899588	2.264899588	2.264899588	2.264899588	2.264899588	2.264899588	2.264899588	2.264899588	2.264899588
100505893_at	2.264899588	2.264899588	2.264899588	2.264899588	2.264899588	2.264899588	2.264899588	2.264899588	2.264899588	2.264899588	2.264899588	2.264899588	2.264899588	2.264899588	2.264899588	2.35569006	2.264899588	2.264899588	2.264899588	2.264899588	2.264899588	2.264899588	2.264899588	2.264899588	2.264899588	2.264899588	2.264899588	2.264899588	2.264899588	2.264975137	2.264899588	2.264899588	2.264899588	2.264899588	2.264899588	2.264899588
100505894_at	2.29902229	2.322654253	2.322654253	2.322654253	2.322654253	2.322654253	2.281361268	2.322654253	2.322654253	2.322654253	2.322654253	2.322654253	2.444487324	2.322654253	2.397401834	2.597557012	2.322654253	2.322654253	2.403096267	2.322654253	2.322654253	2.442375756	2.322654253	2.562335555	2.322654253	2.322654253	2.322654253	2.334095517	2.322654253	2.322654253	2.322654253	2.293395926	2.322654253	2.322654253	2.322654253	2.322654253
100505912_at	2.264899588	2.264899588	2.264899588	2.264899588	2.264899588	2.264899588	2.264899588	2.264899588	2.264899588	2.264899588	2.264899588	2.264899588	2.264899588	2.264899588	2.264899588	2.264899588	2.264899588	2.264899588	2.345396455	2.264899588	2.264899588	2.264899588	2.264899588	2.264899588	2.264899588	2.264899588	2.264899588	2.264899588	2.264899588	2.264899588	2.264899588	2.270085657	2.264899588	2.264899588	2.264899588	2.264899588
100505918_at	2.422070115	2.342410517	2.659490126	2.453746415	3.034475269	2.453746415	2.396509435	2.476538481	2.453746415	3.459268289	2.453746415	2.723477895	2.455023457	2.453746415	2.453746415	2.604453535	2.583080419	2.264899588	2.453746415	2.453746415	2.453746415	2.545844908	2.453746415	2.572760143	2.456394693	2.453746415	2.482282668	2.453746415	2.453746415	2.453746415	2.453746415	2.453746415	2.453746415	2.453746415	2.453746415	2.453746415
100505920_at	2.264899588	2.264899588	2.264899588	2.264899588	2.264899588	2.264899588	2.264899588	2.264899588	2.264899588	2.264899588	2.309688615	2.264899588	2.264899588	2.264899588	2.264899588	2.264899588	2.264899588	2.264899588	2.264899588	2.264899588	2.264899588	2.264899588	2.264899588	2.264899588	2.264899588	2.264899588	2.264899588	2.264899588	2.264899588	2.264899588	2.264899588	2.264899588	2.264899588	2.264899588	2.264899588	2.264899588
100505929_at	2.264899588	2.264899588	2.264899588	2.273958526	2.264899588	2.264899588	2.264899588	2.264899588	2.264899588	2.264899588	2.264899588	2.264899588	2.264899588	2.309158375	2.264899588	2.264899588	2.264899588	2.264899588	2.264899588	2.264899588	2.264899588	2.264899588	2.264899588	2.264899588	2.264899588	2.264899588	2.264899588	2.264899588	2.264899588	2.264899588	2.264899588	2.264899588	2.264899588	2.264899588	2.264899588	2.264899588
100505933_at	2.352766495	2.264899588	2.264899588	2.264899588	2.382187586	2.264899588	2.2793404	2.264899588	2.264899588	2.377389541	2.298519297	2.331866337	2.264899588	2.264899588	2.264899588	2.264899588	2.264899588	2.266729781	2.264899588	2.264899588	2.264899588	2.264899588	2.264899588	2.264899588	2.264899588	2.264899588	2.32064545	2.264899588	2.264899588	2.264899588	2.264899588	2.264899588	2.264899588	2.264899588	2.264899588	2.264899588
100505938_at	2.264899588	2.264899588	2.264899588	2.264899588	2.264899588	2.264899588	2.372801232	2.264899588	2.264899588	2.264899588	2.264899588	2.264899588	2.264899588	2.264899588	2.264899588	2.269756213	2.264899588	2.264899588	2.264899588	2.264899588	2.264899588	2.264899588	2.264899588	2.264899588	2.264899588	2.267059624	2.264899588	2.264899588	2.264899588	2.264899588	2.264899588	2.32918562	2.264899588	2.265174261	2.288972136	2.264899588
100505942_at	2.264899588	2.264899588	2.264899588	2.264899588	2.264899588	2.264899588	2.264899588	2.264899588	2.264899588	2.264899588	2.264899588	2.264899588	2.264899588	2.264899588	2.264899588	2.264899588	2.264899588	2.264899588	2.264899588	2.264899588	2.264899588	2.266087235	2.264899588	2.264899588	2.264899588	2.265027403	2.264899588	2.264899588	2.264899588	2.264899588	2.264899588	2.264899588	2.264899588	2.264899588	2.264899588	2.264899588
100505964_at	2.264899588	2.324178101	2.381985838	2.2716401	2.630042683	2.264899588	2.264899588	2.264899588	2.264899588	2.434203564	2.264899588	2.264899588	2.264899588	2.265967548	2.335760608	2.269557985	2.264987242	2.264899588	2.264899588	2.264899588	2.264899588	2.264899588	2.264899588	2.278731114	2.264899588	2.264899588	2.264899588	2.264899588	2.264899588	2.264899588	2.357041665	2.264899588	2.264899588	2.264899588	2.264899588	2.264899588
100505967_at	2.264899588	2.264899588	2.264899588	2.264899588	2.264899588	2.264899588	2.264899588	2.264899588	2.264899588	2.264899588	2.264899588	2.264899588	2.264899588	2.269295412	2.264899588	2.264899588	2.264899588	2.264899588	2.264899588	2.264899588	2.264899588	2.264899588	2.264899588	2.279121529	2.264899588	2.264899588	2.264899588	2.264899588	2.264899588	2.264899588	2.264899588	2.264899588	2.264899588	2.264899588	2.264899588	2.264899588
100505975_at	2.268654035	2.264899588	2.264899588	2.264899588	2.264899588	2.264899588	2.264899588	2.264899588	2.264899588	2.264899588	2.264899588	2.264899588	2.264899588	2.380180859	2.446152023	2.419668322	2.386695461	2.264899588	2.264899588	2.264899588	2.265992879	2.265399161	2.387803011	2.264899588	2.264899588	2.264899588	2.264899588	2.264899588	2.264899588	2.264899588	2.264899588	2.264899588	2.264899588	2.281051298	2.265794836	2.264899588
100505978_at	2.264990684	2.264899588	2.264899588	2.264899588	2.300709685	2.264899588	2.264899588	2.264899588	2.264899588	2.264899588	2.421800841	2.484203884	2.264899588	2.402578898	2.264899588	2.264899588	2.264899588	2.264899588	2.264899588	2.264899588	2.264899588	2.264899588	2.264899588	2.264899588	2.264899588	2.264899588	2.264899588	2.264899588	2.264899588	2.264899588	2.264899588	2.264899588	2.264899588	2.264899588	2.480889673	2.264899588
100505984_at	2.27735243	2.27566218	2.27566218	2.285497379	2.276548361	2.434927355	2.27566218	2.293561646	2.280053143	2.71356049	2.829326795	2.276548361	2.377011487	2.772058875	2.276548361	2.500129917	2.51878394	2.264899588	2.264899588	2.26578577	2.27566218	2.27566218	2.276548361	2.27566218	2.383477006	2.264899588	2.279394687	2.27566218	2.276548361	2.27566218	2.276548361	2.283569274	2.276548361	2.276548361	2.27566218	2.276548361
100505985_at	2.264899588	2.264899588	2.264899588	2.264899588	2.264899588	2.264899588	2.434148132	2.264899588	2.264899588	2.264899588	2.264899588	2.264899588	2.264899588	2.264899588	2.264899588	2.264899588	2.264899588	2.264899588	2.264899588	2.264899588	2.264899588	2.264899588	2.264899588	2.264899588	2.264899588	2.264899588	2.264899588	2.264899588	2.264899588	2.264899588	2.264899588	2.264899588	2.264899588	2.264899588	2.264899588	2.264899588
100505989_at	2.264899588	2.264899588	2.264899588	2.264899588	2.264899588	2.264899588	2.264899588	2.264899588	2.264899588	2.264899588	2.264899588	2.264899588	2.264899588	2.264899588	2.264899588	2.264899588	2.264899588	2.264899588	2.264899588	2.264899588	2.264899588	2.264899588	2.264899588	2.264899588	2.264899588	2.264899588	2.264899588	2.264899588	2.264899588	2.264899588	2.264899588	2.264899588	2.264899588	2.264899588	2.264899588	2.264899588
100506012_at	2.264899588	2.264899588	2.264899588	2.264899588	2.305036146	2.270602197	2.264899588	2.264899588	2.264899588	2.264899588	2.264899588	2.264899588	2.264899588	2.264899588	2.264899588	2.264899588	2.264899588	2.264899588	2.264899588	2.264899588	2.264899588	2.264899588	2.264899588	2.504547658	2.307924615	2.264899588	2.264899588	2.264899588	2.264899588	2.264899588	2.264899588	2.264899588	2.264899588	2.264899588	2.264899588	2.268161692
100506013_at	2.264899588	2.264899588	2.264899588	2.264899588	2.264899588	2.264899588	2.264899588	2.264899588	2.264899588	2.264899588	2.264899588	2.264899588	2.273819418	2.264899588	2.264899588	2.264899588	2.264899588	2.264899588	2.264899588	2.264899588	2.264899588	2.264899588	2.264899588	2.264899588	2.286266868	2.264899588	2.264899588	2.264899588	2.264899588	2.264899588	2.264899588	2.288608539	2.264899588	2.264899588	2.264899588	2.264899588
100506014_at	2.264899588	2.264899588	2.264899588	2.264899588	2.264899588	2.264899588	2.264899588	2.264899588	2.264899588	2.264899588	2.264899588	2.264899588	2.264899588	2.264899588	2.264899588	2.280500805	2.264899588	2.264899588	2.264899588	2.264899588	2.264899588	2.264899588	2.264899588	2.264899588	2.264899588	2.264899588	2.264899588	2.264899588	2.431966677	2.264899588	2.264899588	2.264899588	2.264899588	2.264899588	2.295256135	2.264899588
100506016_at	2.264899588	2.264899588	2.264899588	2.264899588	2.264899588	2.264899588	2.321904621	2.264899588	2.264899588	2.264899588	2.264899588	2.264899588	2.264899588	2.264899588	2.264899588	2.264899588	2.264899588	2.264899588	2.264899588	2.264899588	2.264899588	2.264899588	2.264899588	2.264899588	2.264899588	2.264899588	2.264899588	2.264899588	2.264899588	2.264899588	2.29531548	2.264899588	2.264899588	2.264899588	2.264899588	2.264899588
100506022_at	2.264899588	2.264899588	2.264899588	2.264899588	2.264899588	2.264899588	2.264899588	2.401407289	2.264899588	2.394800192	3.115388015	2.264899588	2.264899588	2.264899588	2.264899588	2.264899588	2.264899588	2.264899588	2.264899588	2.264899588	2.264899588	2.301288363	2.462807885	2.264899588	2.264899588	2.264899588	2.264899588	2.264899588	2.264899588	2.264899588	2.608271973	2.264899588	2.264899588	2.264899588	2.264899588	2.264899588
100506025_at	2.264899588	2.264899588	2.315811287	2.264899588	2.264899588	2.264899588	2.264899588	2.264899588	2.264899588	2.264899588	2.264899588	2.32479162	2.264899588	2.269414638	2.264899588	2.264899588	2.264899588	2.264899588	2.264899588	2.264899588	2.264899588	2.264899588	2.264899588	2.264899588	2.264899588	2.264899588	2.264899588	2.264899588	2.264899588	2.264899588	2.264899588	2.264899588	2.264899588	2.264899588	2.272500194	2.264899588
100506046_at	2.264899588	2.264899588	2.264899588	2.264899588	2.344413027	2.264899588	2.264899588	2.40890723	2.264899588	2.264899588	2.34445386	2.264899588	2.264899588	2.281491099	2.336336241	2.264899588	2.264899588	2.264899588	2.264899588	2.264899588	2.337793175	2.264899588	2.264899588	2.264899588	2.264899588	2.264899588	2.264899588	2.264899588	2.264899588	2.264899588	2.264899588	2.264899588	2.264899588	2.282242618	2.264899588	2.280710568
100506047_at	2.29235377	2.264899588	2.278036511	2.264899588	2.348001783	2.264899588	2.264899588	2.264899588	2.326527352	2.264899588	2.264899588	2.264899588	2.264899588	2.264899588	2.264899588	2.264899588	2.264899588	2.264899588	2.266966412	2.264899588	2.264899588	2.264899588	2.264899588	2.517566865	2.264899588	2.264899588	2.272666452	2.264899588	2.264899588	2.264899588	2.264899588	2.264899588	2.321345977	2.264899588	2.264899588	2.265469792
100506049_at	2.264899588	2.264899588	2.264899588	2.264899588	2.367528099	2.264899588	2.264899588	2.269529655	2.264899588	2.264899588	2.446348803	2.264899588	2.264899588	2.264899588	2.264899588	2.264899588	2.300786277	2.265288593	2.264899588	2.264899588	2.264899588	2.264899588	2.264899588	2.264899588	2.264899588	2.264899588	2.264899588	2.32080659	2.264899588	2.304006225	2.264899588	2.264899588	2.264899588	2.315843733	2.264899588	2.264899588
100506054_at	2.741089925	2.770543206	2.868036828	2.965736205	2.884229685	3.053333773	2.769952646	2.769952646	2.872269082	2.769952646	2.692537648	2.793730802	2.58209583	2.769952646	3.319307141	2.769952646	2.769952646	2.939543569	2.769952646	2.769952646	2.769952646	2.769952646	2.765780544	2.769952646	2.769952646	2.896390994	2.765780544	3.01669812	3.017108743	2.769952646	2.90357182	2.769952646	2.847683785	2.769952646	2.769952646	2.767870644
100506068_at	2.264899588	2.264899588	2.264899588	2.264899588	2.264899588	2.264899588	2.264899588	2.264899588	2.264899588	2.264899588	2.264899588	2.2807772	2.264899588	2.268516113	2.264899588	2.264899588	2.264899588	2.264899588	2.264899588	2.264899588	2.264899588	2.264899588	2.264899588	2.264899588	2.264899588	2.264899588	2.264899588	2.264899588	2.264899588	2.264899588	2.264899588	2.264899588	2.264899588	2.264899588	2.264899588	2.264899588
100506070_at	2.264899588	2.264899588	2.264899588	2.264899588	2.264899588	2.264899588	2.281576083	2.264899588	2.264899588	2.264899588	2.264899588	2.264899588	2.264899588	2.264899588	2.264899588	2.329912575	2.264899588	2.264899588	2.264899588	2.264899588	2.264899588	2.264899588	2.264899588	2.308572711	2.329161821	2.264899588	2.284631161	2.264899588	2.264899588	2.264899588	2.264899588	2.264899588	2.264899588	2.264899588	2.264899588	2.264899588
100506071_at	2.264899588	2.265623523	2.264899588	2.264899588	2.264899588	2.264899588	2.264899588	2.264899588	2.264899588	2.264899588	2.264899588	2.264899588	2.264899588	2.313428457	2.264899588	2.264899588	2.264899588	2.264899588	2.264899588	2.264899588	2.264899588	2.264899588	2.264899588	2.264899588	2.264899588	2.264899588	2.264899588	2.264899588	2.264899588	2.264899588	2.264899588	2.401401594	2.264899588	2.264899588	2.264899588	2.264899588
100506082_at	2.264899588	2.264899588	2.264899588	2.264899588	2.264899588	2.264899588	2.264899588	2.264899588	2.264899588	2.264899588	2.264899588	2.264899588	2.264899588	2.264899588	2.264899588	2.264899588	2.264899588	2.264899588	2.264899588	2.264899588	2.264899588	2.264899588	2.393420737	2.264899588	2.264899588	2.264899588	2.264899588	2.264899588	2.264899588	2.264899588	2.264899588	2.264899588	2.264899588	2.264899588	2.311912742	2.264899588
100506083_at	2.264899588	2.264899588	2.744859395	2.264899588	2.264899588	2.264899588	2.264899588	2.264899588	2.264899588	2.329824137	2.264899588	2.264899588	2.264899588	2.264899588	2.264899588	2.264899588	2.264899588	2.264899588	2.264899588	2.267729044	2.264899588	2.264899588	2.264899588	2.264899588	2.264899588	2.264899588	2.264899588	2.265997708	2.264899588	2.264899588	2.264899588	2.264899588	2.264899588	2.269766985	2.264899588	2.264899588
100506098_at	2.264899588	2.264899588	2.264899588	2.264899588	2.264899588	2.264899588	2.264899588	2.264899588	2.264899588	2.264899588	2.264899588	2.264899588	2.264899588	2.264899588	2.264899588	2.264899588	2.264899588	2.264899588	2.264899588	2.264899588	2.264899588	2.264899588	2.264899588	2.264899588	2.264899588	2.266350213	2.264899588	2.264899588	2.264899588	2.264899588	2.264899588	2.264899588	2.264899588	2.264899588	2.264899588	2.264899588
100506100_at	3.341797376	2.839693343	3.46930997	2.89436383	3.049668998	3.279809012	2.876725272	2.836818397	3.435949405	2.839693343	2.980027239	2.839693343	2.896099008	2.280718071	2.832322813	2.681229142	2.839693343	2.94112374	2.970170948	3.041599573	2.895961301	3.90030393	2.876725272	2.83217451	2.890573376	3.193113222	2.97835668	2.839693343	3.368555263	3.036782838	3.088323003	2.839693343	2.838746701	2.89436383	2.83217451	3.290509845
100506107_at	2.264899588	2.264899588	2.264899588	2.264899588	2.264899588	2.264899588	2.264899588	2.264899588	2.264899588	2.264899588	2.264899588	2.264899588	2.264899588	2.264899588	2.264899588	2.264899588	2.264899588	2.264899588	2.264899588	2.264899588	2.264899588	2.264899588	2.264899588	2.264899588	2.264899588	2.264899588	2.264899588	2.264899588	2.264899588	2.264899588	2.264899588	2.264899588	2.264899588	2.264899588	2.264899588	2.264899588
100506108_at	2.264899588	2.264899588	2.264899588	2.31284464	2.264899588	2.277926936	2.264899588	2.264899588	2.264899588	2.264899588	2.264899588	2.264899588	2.264899588	2.264899588	2.264899588	2.264899588	2.264899588	2.264899588	2.264899588	2.282876473	2.26540683	2.264899588	2.264899588	2.270877791	2.264899588	2.290976587	2.264899588	2.264899588	2.264899588	2.264899588	2.264899588	2.264899588	2.264899588	2.71877347	2.355301472	2.385381906
100506113_at	2.302180174	2.302180174	2.320980185	2.305520695	2.302180174	2.302180174	2.302180174	2.302180174	2.302180174	2.453851608	2.302180174	2.34509451	2.452406973	2.328319107	2.289329516	2.302180174	2.302180174	2.302180174	2.302180174	2.302180174	2.265458226	2.302180174	2.302180174	2.302180174	2.304975801	2.310152013	2.302180174	2.302180174	2.352236756	2.28167463	2.302180174	2.301555852	2.310863557	2.293332323	2.302180174	2.366998848
100506115_at	9.467153828	7.811430007	7.32859614	7.697909821	9.883297524	6.170677959	7.222828603	7.526336938	9.055869522	9.548069143	8.572870263	8.168804718	7.983479631	9.966111097	8.165196184	8.742916885	8.153232695	7.570477319	8.007160471	8.294079812	6.998655823	6.431001589	9.739614935	8.257274835	9.158381546	6.52641752	7.254926526	7.878704188	7.047868427	8.021902507	9.821062832	8.76124094	6.809979132	7.900411747	9.039357197	9.466384623
100506119_at	4.132068903	2.871255919	2.871255919	2.6495548	2.91308087	2.676379062	2.871255919	2.871255919	2.972853091	4.560711625	2.855363407	2.871255919	2.642438189	2.956203615	2.871255919	2.977793207	3.320016643	2.871255919	4.016126723	3.332668889	2.676379062	2.871255919	3.746505202	2.875539678	2.871255919	2.642438189	2.722541258	2.871255919	3.028702063	2.871255919	3.262960943	3.446237928	2.871255919	2.886670259	2.891243144	3.467991921
100506122_at	2.264899588	2.264899588	2.264899588	2.275746436	2.264899588	2.264899588	2.264899588	2.264899588	2.264899588	2.264899588	2.264899588	2.264899588	2.264899588	2.528867663	2.264899588	2.630768823	2.264899588	2.264899588	2.264899588	2.264899588	2.265550599	2.264899588	2.264899588	2.264899588	2.264899588	2.264899588	2.264899588	2.264899588	2.264899588	2.264899588	2.264899588	2.264899588	2.365818511	2.264899588	2.264899588	2.269296109
100506124_at	2.264899588	2.278435856	2.264899588	2.264899588	2.264899588	2.264899588	2.264899588	2.267959173	2.272637021	2.264899588	2.264899588	2.264899588	2.264899588	2.264899588	2.264899588	2.264899588	2.264899588	2.402520268	2.278695835	2.264899588	2.266990567	2.264899588	2.264899588	2.338938951	2.264899588	2.267209878	2.264899588	2.265295582	2.264899588	2.392054159	2.264899588	2.265668145	2.275288353	2.536837273	2.264899588	2.295038694
100506125_at	2.264899588	2.264899588	2.264899588	2.299307811	2.264899588	2.264899588	2.264899588	2.264899588	2.331873668	2.264899588	2.264899588	2.264899588	2.264899588	2.264899588	2.264899588	2.264899588	2.264899588	2.264899588	2.264899588	2.264899588	2.264899588	2.264899588	2.264899588	2.264899588	2.264899588	2.265360755	2.264899588	2.264899588	2.264899588	2.264899588	2.264899588	2.264899588	2.264899588	2.264899588	2.320144472	2.264899588
100506126_at	2.264899588	2.264899588	2.264899588	2.264899588	2.264899588	2.264899588	2.264899588	2.264899588	2.264899588	2.264899588	2.264899588	2.264899588	2.264899588	2.264899588	2.266477711	2.264899588	2.264899588	2.264899588	2.264899588	2.264899588	2.264899588	2.264899588	2.264899588	2.264899588	2.264899588	2.264899588	2.264899588	2.264899588	2.264899588	2.264899588	2.264899588	2.264899588	2.264899588	2.264899588	2.264899588	2.264899588
100506127_at	2.324770235	2.264899588	2.264899588	2.264899588	2.283879595	2.264899588	2.264899588	2.320743244	2.264899588	2.264899588	2.264899588	2.334836025	2.264899588	2.264899588	2.26497628	2.265604506	2.264899588	2.264899588	2.264899588	2.264899588	2.264899588	2.430740123	2.264899588	2.264899588	2.264899588	2.264899588	2.264899588	2.264899588	2.280130256	2.264899588	2.264899588	2.264899588	2.264899588	2.264899588	2.264899588	2.276978258
100506142_at	2.265917422	2.265917422	2.265917422	2.265917422	2.265917422	2.265917422	2.265917422	2.266318339	2.265917422	2.265917422	2.265917422	2.583955601	2.271555418	2.265917422	2.265917422	2.266588913	2.292257996	2.265917422	2.269660007	2.265917422	2.265917422	2.265917422	2.265917422	2.274697236	2.265917422	2.266194391	2.265917422	2.265917422	2.265917422	2.265917422	2.265917422	2.265917422	2.265917422	2.265917422	2.270547277	2.265917422
100506144_at	6.778899218	6.706138688	7.457033458	6.8395261	6.361055282	7.126069396	6.517785251	7.545448087	6.945172223	7.153256715	6.481904137	7.000035403	7.155586388	6.992776267	7.535124882	7.055221115	7.365844392	7.183594396	7.309475293	7.285004462	7.710834398	7.661967895	7.149170036	7.254653064	6.692158359	7.214605671	6.903072893	6.995501571	7.342828079	7.485894881	7.211097848	6.764201858	7.574468115	8.110467769	6.757671669	7.366810452
100506161_at	2.264899588	2.264899588	2.264899588	2.264899588	2.264899588	2.264899588	2.264899588	2.264899588	2.264899588	2.264899588	2.264899588	2.275663198	2.264899588	2.270459017	2.264899588	2.264899588	2.264899588	2.264899588	2.264899588	2.264899588	2.264899588	2.264899588	2.264899588	2.264899588	2.264899588	2.264899588	2.264899588	2.264899588	2.264899588	2.264899588	2.264899588	2.264899588	2.264899588	2.264899588	2.264899588	2.264899588
100506172_at	2.264899588	2.264899588	2.264899588	2.264899588	2.264899588	2.264899588	2.264899588	2.264899588	2.264899588	2.264899588	2.264899588	2.264899588	2.264899588	2.264899588	2.264899588	2.264899588	2.264899588	2.264899588	2.264899588	2.264899588	2.264899588	2.264899588	2.264899588	2.264899588	2.264899588	2.264899588	2.264899588	2.264899588	2.264899588	2.264899588	2.264899588	2.27429325	2.264899588	2.264899588	2.264899588	2.264899588
100506175_at	2.308149105	2.308149105	2.308149105	2.308149105	2.308149105	2.308149105	2.308149105	2.308149105	2.308149105	2.308149105	2.308149105	2.667749532	2.308149105	2.321246849	2.308149105	2.308149105	2.308149105	2.308149105	2.308149105	2.264899588	2.308149105	2.308149105	2.308149105	2.308149105	2.308149105	2.308149105	2.308149105	2.27716955	2.308149105	2.267535146	2.308149105	2.308149105	2.308149105	2.267146859	2.308149105	2.308149105
100506190_at	5.533794475	5.280465773	3.727755262	4.452703866	5.934454022	3.620084293	5.194158156	4.288044135	4.95043631	5.440687039	5.791201585	4.676763161	4.463146607	4.873601638	3.496094669	4.158674367	3.942840063	4.706740759	3.946155817	4.841503243	3.942840063	4.147586047	4.713563917	4.724417242	5.400587104	3.997080968	5.443051072	4.104216308	4.700715904	4.008139066	5.56369307	5.339407763	4.486842994	4.547529991	4.968634705	6.052222294
100506195_at	2.264899588	2.264899588	2.264899588	2.264899588	2.264899588	2.264899588	2.264899588	2.264899588	2.264899588	2.264899588	2.264899588	2.264899588	2.264899588	2.264899588	2.264899588	2.264899588	2.264899588	2.264899588	2.264899588	2.264899588	2.264899588	2.264899588	2.264899588	2.264899588	2.264899588	2.264899588	2.264899588	2.264899588	2.264899588	2.264899588	2.264899588	2.264899588	2.264899588	2.264899588	2.264899588	2.264899588
100506207_at	2.264899588	2.264899588	2.264899588	2.264899588	2.264899588	2.264899588	2.264899588	2.264899588	2.264899588	2.264899588	2.264899588	2.264899588	2.264899588	2.264899588	2.264899588	2.264899588	2.264899588	2.264899588	2.264899588	2.264899588	2.264899588	2.264899588	2.264899588	2.264899588	2.264899588	2.264899588	2.264899588	2.264899588	2.264899588	2.264899588	2.264899588	2.264899588	2.264899588	2.264899588	2.264899588	2.264899588
100506211_at	2.264899588	2.264899588	2.264899588	2.264899588	2.264899588	2.264899588	2.264899588	2.264899588	2.264899588	2.264899588	2.264899588	2.264899588	2.264899588	2.264899588	2.264899588	2.264899588	2.264899588	2.264899588	2.264899588	2.264899588	2.264899588	2.264899588	2.264899588	2.264899588	2.264899588	2.264899588	2.264899588	2.264899588	2.264899588	2.264899588	2.264899588	2.264899588	2.264899588	2.264899588	2.264899588	2.264899588
100506215_at	2.266976699	2.266976699	2.266976699	2.26880182	2.266976699	2.266976699	2.266976699	2.266976699	2.266976699	2.266976699	2.266976699	2.351416168	2.266976699	2.266976699	2.266976699	2.378843525	2.40138387	2.266976699	2.269305348	2.266976699	2.266976699	2.266976699	2.266976699	2.266976699	2.266976699	2.266976699	2.267625247	2.266976699	2.266976699	2.266976699	2.266976699	2.266976699	2.266976699	2.267004469	2.266976699	2.266976699
100506229_at	4.362086659	2.599547247	2.43641595	2.342528954	7.906999718	2.264899588	6.249394035	2.326794953	6.635219281	6.733204876	5.556508275	2.326794953	2.341710088	2.43180369	2.264899588	2.326794953	3.051116465	2.347957134	2.360882051	2.264899588	2.326794953	3.104688799	4.042463723	2.326794953	7.483860644	2.538176122	2.535900273	2.318063449	2.346099772	2.361548092	4.171727623	5.041975063	2.264899588	2.264899588	2.936798417	4.443280945
100506233_at	4.035474537	5.941857865	4.073136644	4.363576198	4.008501938	4.146894501	4.646813989	4.739181414	4.289488044	4.306469773	3.840082593	4.159256758	4.464955988	3.892545449	3.874261221	4.05544306	4.292268528	4.860975471	4.634709237	4.146894501	5.248982607	4.238561812	4.162295084	4.015368167	4.146894501	4.704083621	4.027966637	4.334045411	4.396488957	4.322478112	4.146894501	4.323014144	4.146894501	4.279493335	4.736968931	4.241419908
100506236_at	2.264899588	2.264899588	2.264899588	2.264899588	2.264899588	2.264899588	2.264899588	2.264899588	2.264899588	2.264899588	2.264899588	2.264899588	2.264899588	2.264899588	2.264899588	2.264899588	2.264899588	2.264899588	2.264899588	2.264899588	2.264899588	2.264899588	2.264899588	2.264899588	2.264899588	2.264899588	2.264899588	2.264899588	2.264899588	2.264899588	2.264899588	2.264899588	2.264899588	2.264899588	2.264899588	2.264899588
100506237_at	2.264899588	2.264899588	2.264899588	2.264899588	2.264899588	2.264899588	2.264899588	2.264899588	2.264899588	2.264899588	2.264899588	2.264899588	2.264899588	2.264899588	2.264899588	2.264899588	2.264899588	2.264899588	2.264899588	2.264899588	2.264899588	2.264899588	2.264899588	2.264899588	2.264899588	2.264899588	2.264899588	2.264899588	2.264899588	2.264899588	2.264899588	2.264899588	2.264899588	2.264899588	2.264899588	2.264899588
100506243_at	2.314173839	2.314173839	2.314173839	2.264899588	2.314173839	2.319554515	2.523045291	2.55576157	2.318762838	2.314173839	2.315978077	2.314173839	2.314173839	2.777335462	2.314173839	2.314173839	2.314173839	2.314173839	2.314173839	2.314173839	2.314173839	2.264899588	2.314173839	2.314173839	2.314173839	2.314173839	2.550793849	2.314173839	2.325102496	2.314173839	2.314173839	2.314173839	2.314173839	2.314173839	2.327565559	2.348745994
100506271_at	2.264899588	2.264899588	2.264899588	2.264899588	2.264899588	2.264899588	2.264899588	2.264899588	2.264899588	2.264899588	2.264899588	2.264899588	2.264899588	2.264899588	2.264899588	2.264899588	2.264899588	2.264899588	2.266691497	2.264899588	2.264899588	2.264899588	2.264899588	2.264899588	2.264899588	2.264899588	2.264899588	2.264899588	2.264899588	2.264899588	2.264899588	2.264899588	2.264899588	2.264899588	2.264899588	2.496707325
100506272_at	2.264899588	2.264899588	2.28726732	2.264899588	2.264899588	2.264899588	2.264899588	2.264899588	2.264899588	2.264899588	2.264899588	2.264899588	2.323212386	2.264899588	2.264899588	2.269145002	2.264899588	2.264899588	2.264899588	2.264899588	2.264899588	2.264899588	2.264899588	2.264899588	2.264899588	2.264899588	2.285698542	2.304118465	2.264899588	2.264899588	2.264899588	2.264899588	2.264899588	2.264899588	2.264899588	2.264899588
100506274_at	2.264899588	2.264899588	2.264899588	2.306071433	2.264899588	2.264899588	2.264899588	2.264899588	2.264899588	2.264899588	2.264899588	2.264899588	2.264899588	2.264899588	2.264899588	2.264899588	2.264899588	2.264899588	2.264899588	2.264899588	2.264899588	2.264899588	2.264899588	2.264899588	2.264899588	2.264899588	2.264899588	2.270219886	2.264899588	2.268362618	2.264899588	2.264899588	2.264899588	2.26495547	2.264899588	2.264899588
100506282_at	5.425914592	5.577035814	4.42349422	4.87994079	3.95473096	3.366782011	4.128667145	5.561438949	4.9756712	3.332953441	3.378156336	4.747656551	3.111152203	3.244849898	4.493778117	5.102371701	4.29479514	5.540623881	4.167764427	4.330717185	4.343386963	4.667534065	2.788244884	3.400552406	3.862908962	3.165791416	2.462130267	4.875929788	5.465575206	5.032245085	5.007237889	5.320442928	3.314339749	4.628583458	4.811302342	2.27735484
100506286_at	2.264899588	2.264899588	2.264899588	2.264899588	2.264899588	2.264899588	2.264899588	2.264899588	2.264899588	2.264899588	2.264899588	2.264899588	2.264899588	2.264899588	2.264899588	2.264899588	2.264899588	2.264899588	2.264899588	2.264899588	2.264899588	2.264899588	2.264899588	2.264899588	2.264899588	2.264899588	2.264899588	2.264899588	2.264899588	2.264899588	2.264899588	2.264899588	2.264899588	2.264899588	2.264899588	2.264899588
100506289_at	2.264899588	2.264899588	2.264899588	2.264899588	2.264899588	2.265123431	2.264899588	2.264899588	2.264899588	2.264899588	2.264899588	2.277373892	2.264899588	2.264899588	2.265363279	2.264899588	2.264899588	2.264899588	2.264899588	2.264899588	2.264899588	2.264899588	2.264899588	2.264899588	2.264899588	2.264899588	2.264899588	2.264899588	2.264899588	2.264899588	2.264899588	2.264899588	2.264899588	2.264899588	2.264899588	2.264899588
100506299_at	3.761790721	2.56485006	2.364525111	2.615398374	3.836155029	2.364525111	3.039755284	2.364525111	2.507917102	2.303282936	5.014352599	2.264899588	2.364525111	2.809689584	2.364525111	2.364525111	2.30711779	2.30041117	2.30041117	2.318566238	2.364525111	2.364525111	3.450559262	2.364525111	2.30711779	3.449607911	4.152189186	2.364525111	3.075645809	2.364525111	2.364525111	2.875861534	2.364525111	2.402224263	2.493953748	2.365179272
100506302_at	2.265572199	2.265572199	2.265572199	2.265572199	2.265572199	2.720270027	2.265572199	3.170321402	2.265572199	2.265572199	2.265572199	2.265572199	2.265572199	2.265572199	2.724366033	2.273072238	2.265572199	2.303675042	2.265572199	2.265572199	2.265572199	2.653745496	2.264899588	2.265572199	2.348237983	2.265572199	2.265572199	2.316079782	2.265572199	2.265572199	2.265572199	2.421140199	2.265572199	2.265572199	2.265572199	2.264899588
100506311_at	8.655155051	7.205345157	8.850868782	8.526755314	7.822034747	5.91506437	8.481633942	8.139107604	7.636371429	8.098014437	8.231445234	7.947005264	7.926158376	8.127540093	6.74746592	8.454154272	7.13082844	7.00530442	7.072354259	7.162994205	6.064831283	6.247392675	7.203018444	7.671851377	5.847014753	6.275406235	8.754658983	7.650445488	8.425873297	8.403494546	7.872537019	8.427088675	5.789886071	7.852157499	8.049783091	7.906751119
100506314_at	2.264899588	2.264899588	2.264899588	2.264899588	2.264899588	2.264899588	2.264899588	2.264899588	2.264899588	2.264899588	2.264899588	2.264899588	2.264899588	2.264899588	2.264899588	2.264899588	2.264899588	2.264899588	2.264899588	2.264899588	2.264899588	2.264899588	2.264899588	2.264899588	2.264899588	2.264899588	2.264899588	2.264899588	2.264899588	2.264899588	2.264899588	2.264899588	2.264899588	2.264899588	2.264899588	2.264899588
100506319_at	2.371380558	2.371380558	2.371380558	2.371380558	2.371380558	2.464133156	2.264899588	2.371380558	2.371380558	2.371380558	2.371380558	2.371380558	2.371380558	2.371380558	2.371380558	2.371380558	2.371380558	2.371380558	2.371380558	2.371380558	2.371380558	2.371380558	2.377711471	2.793714623	2.371380558	2.371380558	2.371380558	2.371380558	2.371380558	2.349809605	2.371380558	2.371380558	2.371380558	2.51585602	2.371380558	2.371380558
100506325_at	2.264899588	2.264899588	2.264899588	2.264899588	2.264899588	2.264899588	2.264899588	2.329691836	2.264899588	2.264899588	2.264899588	2.264899588	2.264899588	2.264899588	2.264899588	2.264899588	2.287506671	2.264899588	2.264899588	2.264899588	2.264938159	2.264899588	2.415648777	2.480275123	2.264899588	2.268666326	2.264899588	2.264899588	2.264899588	2.264899588	2.264899588	2.264899588	2.264899588	2.264899588	2.264899588	2.264899588
100506331_at	2.264899588	2.264899588	2.264899588	2.264899588	2.463813422	2.264899588	2.264899588	2.264899588	2.264899588	2.264899588	2.264899588	2.264899588	2.264899588	2.53233231	2.264899588	2.264899588	2.264899588	2.264899588	2.264899588	2.313535126	2.264899588	2.437834078	2.755330674	2.281583297	2.264899588	2.264899588	2.264899588	2.264899588	2.264899588	2.264899588	2.264899588	2.264899588	2.264899588	2.264899588	2.264899588	2.264899588
100506343_at	2.342923575	2.342923575	2.342923575	2.342923575	2.843963709	2.511497929	2.342923575	2.342923575	2.675686507	2.342923575	3.12254706	2.366439214	2.374140689	2.597346819	2.342923575	2.44733292	2.342923575	2.296775384	2.342923575	2.288869577	2.342923575	2.342923575	2.342923575	2.342923575	2.342923575	2.296775384	2.388292729	2.342923575	2.342923575	2.342923575	2.342923575	2.342923575	2.342923575	2.296775384	2.326902801	2.376500517
100506351_at	2.264899588	2.264899588	2.264899588	2.35875838	2.264899588	2.264899588	2.264899588	2.264899588	2.264899588	2.264899588	2.264899588	2.264899588	2.264899588	2.264899588	2.267061151	2.264899588	2.264899588	2.264899588	2.264899588	2.264899588	2.264899588	2.264899588	2.264899588	2.267722582	2.264899588	2.264899588	2.264899588	2.264899588	2.264899588	2.264899588	2.264899588	2.264899588	2.264899588	2.264899588	2.264899588	2.264899588
100506358_at	2.298192737	2.27833173	2.367283263	2.276102664	2.27833173	2.273709188	2.51917053	2.320337151	2.276102664	2.589319606	2.27833173	2.415741919	2.316213875	2.338603371	2.27833173	2.270146245	2.276102664	3.464573092	2.270146245	2.270146245	2.27833173	2.27833173	2.656135071	4.592579892	2.317218764	2.274238987	2.276102664	4.076816868	2.35445107	2.27833173	2.272009921	2.272009921	2.272009921	2.293717789	2.272009921	2.276102664
100506365_at	5.399074664	5.193382393	5.847317251	5.452472715	4.676746425	5.448173582	5.138862802	6.347713707	5.526469178	4.485630135	4.982824505	5.3875994	5.774087269	5.823123645	5.658670745	5.479130091	6.054534747	5.808566913	6.368081943	5.980692104	6.126705387	6.289810095	5.093881871	6.167446262	5.484462199	5.465466892	4.861153572	5.588909866	5.951056418	6.229018066	5.663921717	5.955127906	5.450760035	6.201352123	5.570606647	5.898807916
100506368_at	2.306521957	2.306521957	2.306521957	2.550612669	2.306521957	2.317568854	2.306521957	2.306521957	2.306521957	2.716475852	2.319529881	2.306521957	2.306521957	2.570782178	2.306521957	2.522428034	2.306521957	2.271860993	2.306521957	2.306521957	2.306521957	2.306521957	2.306521957	2.306521957	2.306521957	2.306521957	2.306521957	2.340191496	2.306521957	2.306521957	2.345729972	2.306521957	2.306521957	2.306521957	2.306521957	2.306521957
100506371_at	4.357350341	4.311520798	4.357350341	4.357350341	4.357350341	4.508902546	4.366859193	4.357350341	4.357350341	4.402312822	4.587071725	4.357350341	4.357350341	4.357350341	4.357350341	4.512858126	4.357350341	4.276314667	4.357350341	4.357350341	4.357350341	4.357350341	4.357350341	4.44648625	4.357350341	4.357350341	4.365683225	4.357350341	4.357350341	4.406395828	4.646072939	4.357350341	4.372292072	4.357350341	4.420113853	4.357350341
100506374_at	2.281030865	2.281030865	2.281030865	2.281030865	2.281030865	2.281030865	2.281030865	2.281030865	2.281030865	2.415637111	2.281030865	2.281030865	2.281030865	2.281030865	2.281030865	2.283823538	2.281030865	2.281030865	2.281030865	2.281030865	2.281030865	2.281030865	2.281030865	2.281030865	2.281030865	2.281030865	2.281030865	2.281030865	2.281030865	2.281030865	2.281030865	2.281030865	2.281030865	2.281030865	2.281030865	2.281030865
100506379_at	2.264899588	2.264899588	2.264899588	2.264899588	2.264899588	2.264899588	2.264899588	2.264899588	2.264899588	2.264899588	2.264899588	2.264899588	2.264899588	2.264899588	2.264899588	2.264899588	2.264899588	2.264899588	2.264899588	2.264899588	2.264899588	2.264899588	2.264899588	2.264899588	2.264899588	2.264899588	2.264899588	2.264899588	2.264899588	2.264899588	2.264899588	2.264899588	2.264899588	2.264899588	2.264899588	2.264899588
100506380_at	2.27702125	2.295748118	2.27702125	2.27702125	2.27702125	2.27702125	2.27702125	2.27702125	2.27702125	2.27702125	2.446016822	2.27702125	2.386611297	2.27702125	2.27702125	2.27702125	2.27702125	2.27702125	2.27702125	2.27702125	2.264899588	2.27702125	2.27702125	2.27702125	2.37521784	2.277283872	2.35534565	2.27702125	2.27702125	2.27702125	2.27702125	2.279069504	2.27702125	2.27702125	2.27702125	2.27702125
100506385_at	2.264899588	2.264899588	2.264899588	2.264899588	2.264899588	2.264899588	2.264899588	2.264899588	2.264899588	2.264899588	2.264899588	2.264899588	2.264899588	2.264899588	2.264899588	2.264899588	2.264899588	2.264899588	2.264899588	2.264899588	2.459898558	2.649600051	2.264899588	2.264899588	2.264899588	2.264899588	2.264899588	2.264899588	2.264899588	2.264899588	2.264899588	2.278172352	2.264899588	2.264899588	2.264899588	2.264899588
100506388_at	2.264899588	2.264899588	2.264899588	2.264899588	2.264899588	2.264899588	2.264899588	2.264899588	2.264899588	2.264899588	2.264899588	2.264899588	2.264899588	2.264899588	2.264899588	2.264899588	2.264899588	2.264899588	2.264899588	2.264899588	2.264899588	2.264899588	2.264899588	2.264899588	2.264899588	2.264899588	2.264899588	2.264899588	2.264899588	2.264899588	2.264899588	2.264899588	2.264899588	2.264899588	2.264899588	2.264899588
100506403_at	2.264899588	2.264899588	2.264899588	2.264899588	2.264899588	2.264899588	2.264899588	2.264899588	2.269665814	2.264899588	2.264899588	2.264899588	2.264899588	2.264899588	2.264899588	2.264899588	2.264899588	2.264899588	2.264899588	2.264899588	2.264899588	2.264899588	2.264899588	2.264899588	2.264899588	2.265008165	2.266820786	2.264899588	2.264899588	2.264899588	2.593374784	2.264899588	2.264899588	2.264899588	2.265796647	2.264899588
100506405_at	2.264899588	2.264899588	2.264899588	2.264899588	2.264899588	2.264899588	2.264899588	2.264899588	2.264899588	2.264899588	2.264899588	2.264899588	2.264899588	2.264899588	2.264899588	2.264899588	2.264899588	2.285784428	2.264899588	2.264899588	2.264899588	2.264899588	2.264899588	2.264899588	2.264899588	2.264899588	2.264899588	2.264899588	2.264899588	2.264899588	2.495407963	2.264899588	2.264899588	2.264899588	2.264899588	2.264899588
100506406_at	2.866816409	2.724326429	2.866816409	2.866816409	3.05872551	2.866816409	2.866816409	2.866816409	2.90043853	3.280689577	3.119720578	2.866816409	2.866816409	3.013026226	2.884607043	3.211058766	2.866816409	2.782617002	2.866816409	2.866816409	2.866816409	2.866816409	2.947400096	2.8000506	2.866816409	2.808657367	2.866816409	2.866816409	2.866816409	2.866816409	2.866816409	3.130325826	2.866816409	2.866816409	2.954384406	2.866816409
100506409_at	2.264899588	2.264899588	2.264899588	2.264899588	2.264899588	2.264899588	2.27249382	2.264899588	2.264899588	2.282238626	2.264899588	2.264899588	2.264899588	2.264899588	2.264899588	2.264899588	2.264899588	2.264899588	2.264899588	2.264899588	2.264899588	2.264899588	2.264899588	2.264899588	2.264899588	2.264899588	2.264899588	2.264899588	2.264899588	2.265976649	2.296597	2.264899588	2.264899588	2.264899588	2.264899588	2.264899588
100506413_at	2.265268025	2.264899588	2.264899588	2.269731629	2.264899588	2.264899588	2.264899588	2.264899588	2.264899588	2.264899588	2.264899588	2.264899588	2.264899588	2.264899588	2.264899588	2.264899588	2.264899588	2.264899588	2.264899588	2.264899588	2.264899588	2.264899588	2.264899588	2.264899588	2.264899588	2.264899588	2.264899588	2.264899588	2.264899588	2.264899588	2.264899588	2.266994256	2.264899588	2.264899588	2.264899588	2.264899588
100506421_at	2.264899588	2.264899588	2.264899588	2.264899588	2.264899588	2.264899588	2.264899588	2.264899588	2.264899588	2.356432924	2.264899588	2.264899588	2.353665116	2.264899588	2.264899588	2.264899588	2.264899588	2.264899588	2.264899588	2.264899588	2.264899588	2.264899588	2.264899588	2.264899588	2.264899588	2.264899588	2.264899588	2.264899588	2.264899588	2.264899588	2.264899588	2.264899588	2.36973015	2.264899588	2.264899588	2.264899588
100506428_at	2.264899588	2.264899588	2.264899588	2.264899588	2.264899588	2.264899588	2.565810048	2.264899588	2.264899588	2.264899588	2.264899588	2.264899588	2.264899588	2.264899588	2.264899588	2.264899588	2.264899588	2.264899588	2.264899588	2.264899588	2.264899588	2.264899588	2.264899588	2.264899588	2.264899588	2.264899588	2.264899588	2.39611438	2.264899588	2.264899588	2.264899588	2.264899588	2.264899588	2.264899588	2.264899588	2.264899588
100506433_at	2.264899588	2.264899588	2.264899588	2.264899588	2.264899588	2.264899588	2.264899588	2.264899588	2.264899588	2.264899588	2.264899588	2.264899588	2.264899588	2.264899588	2.264899588	2.264899588	2.264899588	2.264899588	2.264899588	2.264899588	2.264899588	2.264899588	2.264899588	2.264899588	2.264899588	2.264899588	2.264899588	2.264899588	2.264899588	2.264899588	2.264899588	2.264899588	2.264899588	2.264899588	2.264899588	2.264899588
100506436_at	2.26754148	2.26754148	2.26754148	2.26754148	2.3396471	2.26754148	2.26754148	2.26754148	2.26754148	2.281519251	2.484964152	2.26754148	2.339138405	2.297980682	2.26754148	2.267878357	2.26754148	2.26754148	2.278271029	2.26754148	2.26754148	2.26754148	2.26754148	2.26754148	2.26754148	2.26754148	2.26754148	2.26754148	2.26754148	2.26754148	2.26754148	2.272896135	2.26754148	2.30823904	2.26754148	2.269555918
100506443_at	5.963916499	6.13965441	5.917700215	5.917700215	5.917700215	5.744298661	6.115964985	5.917700215	6.276067791	6.364768936	6.913960847	6.621093454	6.376212641	6.575444707	5.877613657	5.917700215	5.917700215	5.917700215	5.917700215	5.917700215	5.540560362	5.917700215	6.16240093	5.763079752	5.917700215	6.334858896	6.444919571	5.800108387	5.917700215	5.818047343	5.917700215	5.917700215	6.030641543	5.917700215	5.917700215	5.917700215
100506446_at	2.265144079	2.274044299	2.265144079	2.265144079	2.265144079	2.265144079	2.635066708	2.265741813	2.265144079	2.265144079	2.366031386	2.53013932	2.265144079	2.265144079	2.265144079	2.265144079	2.265144079	2.265144079	2.278420427	2.265144079	2.265144079	2.265326048	2.265144079	2.265144079	2.266342742	2.272398957	2.265144079	2.265144079	2.265144079	2.265144079	2.265144079	2.269298785	2.264899588	2.265144079	2.282641583	2.445411143
100506457_at	2.264899588	2.264899588	2.264899588	2.264899588	2.264899588	2.264899588	2.264899588	2.264899588	2.264899588	2.264899588	2.264899588	2.264899588	2.264899588	2.264899588	2.264899588	2.264899588	2.264899588	2.264899588	2.264899588	2.264899588	2.264899588	2.264899588	2.264899588	2.264899588	2.264899588	2.264899588	2.264899588	2.264899588	2.264899588	2.264899588	2.264899588	2.264899588	2.264899588	2.264899588	2.264899588	2.264899588
100506462_at	2.264899588	2.264899588	2.264899588	2.264899588	2.264899588	2.264899588	2.264899588	2.264899588	2.264899588	2.264899588	2.264899588	2.264899588	2.264899588	2.264899588	2.264899588	2.264899588	2.264899588	2.264899588	2.264899588	2.264899588	2.264899588	2.264899588	2.264899588	2.264899588	2.264899588	2.264899588	2.264899588	2.264899588	2.264899588	2.264899588	2.264899588	2.267774247	2.264899588	2.264899588	2.264899588	2.264899588
100506465_at	2.264899588	2.264899588	2.264899588	2.275595319	2.425111991	2.264899588	2.264899588	2.264899588	2.264899588	2.274708425	2.264899588	2.265382921	2.264899588	2.264899588	2.286866349	2.264899588	2.264899588	2.264899588	2.264899588	2.264899588	2.264899588	2.264899588	2.264899588	2.264899588	2.298801706	2.264899588	2.264899588	2.264899588	2.264899588	2.264899588	2.264899588	2.264899588	2.264899588	2.264899588	2.264899588	2.264899588
100506469_at	2.964200909	3.137466363	3.126704347	3.116302007	3.136452621	3.617217533	3.135443284	3.171858659	3.151816237	3.136452621	3.132145442	3.145688781	3.172266652	3.16679674	3.286297944	3.137466363	3.378478158	3.279869998	3.137466363	3.136452621	3.145279178	3.436151638	3.130815384	3.208726574	3.018058599	3.415026179	2.857835228	3.143090651	3.386625783	3.139856921	3.129314585	3.136452621	3.15188378	3.296993467	3.12973192	3.130815384
100506470_at	2.798746118	2.798746118	3.426750181	3.255849303	3.386166366	2.798746118	2.798746118	2.798746118	2.798746118	3.004831581	2.900337016	2.798746118	2.798746118	3.004173684	2.751329652	3.104353079	2.697607579	2.750621661	2.798746118	2.798746118	2.36933251	2.798746118	3.255519974	2.798746118	3.627845105	2.798746118	2.660555872	2.986354656	2.798746118	2.741001223	2.798746118	2.798746118	2.798746118	2.798746118	3.251074109	2.798746118
100506473_at	2.29404328	2.29404328	2.304819248	2.575315588	2.29404328	2.463899277	2.29404328	2.28360319	2.29404328	2.29404328	2.29404328	2.695902421	2.29404328	2.450930478	2.291036742	2.455837243	2.390909981	2.667697657	2.380310277	2.286318401	2.286318401	2.553577775	3.094508811	2.29404328	2.29404328	2.28360319	2.29404328	2.29404328	2.286687776	2.29404328	2.29404328	2.29404328	2.29404328	2.352535901	2.29404328	2.286687776
100506475_at	2.264899588	2.264899588	2.264899588	2.264899588	2.264899588	2.265177999	2.264899588	2.264899588	2.264899588	2.264899588	2.264899588	2.264899588	2.264899588	2.264899588	2.264899588	2.264899588	2.264899588	2.264899588	2.264899588	2.264899588	2.264899588	2.264899588	2.264899588	2.264899588	2.264899588	2.264899588	2.264899588	2.264899588	2.264899588	2.491210628	2.264899588	2.264899588	2.264899588	2.264899588	2.264899588	2.267248918
100506476_at	2.264899588	2.264899588	2.264899588	2.324216079	2.264899588	2.471021978	2.264899588	2.264899588	2.264899588	2.264899588	2.264899588	2.612353065	2.264899588	2.264899588	2.264899588	2.264899588	2.264899588	2.264899588	2.264899588	2.264899588	2.268457097	2.264899588	2.264899588	2.264899588	2.554629431	2.264899588	2.264899588	2.264899588	2.264899588	2.264899588	2.264899588	2.264899588	2.264899588	2.264899588	2.264899588	2.264899588
100506489_at	2.264899588	2.264899588	2.264899588	2.264899588	2.264899588	2.264899588	2.264899588	2.264899588	2.264899588	2.264899588	2.264899588	2.272801633	2.264899588	2.264899588	2.264899588	2.264899588	2.264899588	2.264899588	2.264899588	2.264899588	2.264899588	2.264899588	2.264899588	2.264899588	2.264899588	2.264899588	2.264899588	2.264899588	2.264899588	2.264899588	2.264899588	2.264899588	2.264899588	2.264899588	2.264899588	2.264899588
100506492_at	2.264899588	2.264899588	2.264899588	2.264899588	2.264899588	2.264899588	2.264899588	2.264899588	2.264899588	2.264899588	2.264899588	2.264899588	2.264899588	2.264899588	2.264899588	2.264899588	2.264899588	2.264899588	2.264899588	2.264899588	2.264899588	2.264899588	2.264899588	2.264899588	2.264899588	2.264899588	2.264899588	2.264899588	2.264899588	2.264899588	2.264899588	2.264899588	2.264899588	2.264899588	2.264899588	2.264899588
100506495_at	2.264899588	2.264899588	2.264899588	2.264899588	2.264899588	2.264899588	2.264899588	2.264899588	2.264899588	2.264899588	2.264899588	2.264899588	2.264899588	2.264899588	2.264899588	2.264899588	2.264899588	2.264899588	2.264899588	2.264899588	2.264899588	2.264899588	2.264899588	2.264899588	2.264899588	2.264899588	2.264899588	2.264899588	2.264899588	2.264899588	2.264899588	2.264899588	2.264899588	2.264899588	2.264899588	2.264899588
100506497_at	2.264899588	2.264899588	2.264899588	2.264899588	2.264899588	2.264899588	2.264899588	2.264899588	2.264899588	2.264899588	2.264899588	2.264899588	2.264899588	2.264899588	2.264899588	2.264899588	2.264899588	2.264899588	2.264899588	2.264899588	2.264899588	2.264899588	2.555355743	2.264899588	2.35072826	2.264899588	2.264899588	2.264899588	2.264899588	2.264899588	2.264899588	2.264899588	2.264899588	2.264899588	2.592994125	2.264899588
100506498_at	2.264899588	2.264899588	2.264899588	2.264899588	2.264899588	2.264899588	2.264899588	2.264899588	2.264899588	2.264899588	2.264899588	2.264899588	2.264899588	2.264899588	2.264899588	2.264899588	2.264899588	2.264899588	2.264899588	2.264899588	2.264899588	2.264899588	2.264899588	2.264899588	2.264899588	2.264899588	2.264899588	2.264899588	2.264899588	2.264899588	2.264899588	2.264899588	2.264899588	2.264899588	2.264899588	2.264899588
100506504_at	2.264899588	2.264899588	2.264899588	2.264899588	2.264899588	2.308162257	2.264899588	2.264899588	2.264899588	2.264899588	2.284850091	2.264899588	2.482623731	2.264899588	2.264899588	2.264899588	2.264899588	2.264899588	2.264899588	2.264899588	2.264899588	2.264899588	2.33539545	2.264899588	2.264899588	2.295845526	2.264899588	2.264899588	2.264899588	2.264899588	2.264899588	2.264899588	2.264899588	2.264899588	2.264899588	2.264899588
100506526_at	2.264899588	2.264899588	2.264899588	2.264899588	2.264899588	2.264899588	2.264899588	2.264899588	2.264899588	2.264899588	2.264899588	2.264899588	2.264899588	2.264899588	2.264899588	2.264899588	2.264899588	2.264899588	2.264899588	2.264899588	2.264899588	2.264899588	2.264899588	2.264899588	2.264899588	2.264899588	2.264899588	2.264899588	2.264899588	2.264899588	2.264899588	2.264899588	2.264899588	2.264899588	2.264899588	2.264899588
100506527_at	2.264899588	2.264899588	2.264899588	2.264899588	2.264899588	2.288079407	2.946149053	2.264899588	2.264899588	2.264899588	2.264899588	2.264899588	2.264899588	2.264899588	2.264899588	2.264899588	2.264899588	2.264899588	2.264899588	2.264899588	2.264899588	2.264899588	2.295523646	2.264899588	2.264899588	2.264899588	2.264899588	2.264899588	2.264899588	2.264899588	2.264899588	2.264899588	2.264899588	2.264899588	2.269842933	2.269130781
100506530_at	2.264899588	2.264899588	2.264899588	2.264899588	2.264899588	2.264899588	2.264899588	2.264899588	2.505001447	2.274924861	2.264899588	2.264899588	2.264899588	2.264899588	2.264899588	2.264899588	2.264899588	2.264899588	2.264899588	2.264899588	2.264899588	2.264899588	2.308571298	2.264899588	2.264899588	2.264899588	2.264899588	2.264899588	2.264899588	2.264899588	2.264899588	2.264899588	2.264899588	2.264899588	2.27483606	2.264899588
100506538_at	2.264899588	2.264899588	2.264899588	2.264899588	2.264899588	2.264899588	2.264899588	2.264899588	2.264899588	2.264899588	2.264899588	2.264899588	2.264899588	2.264899588	2.264899588	2.370034617	2.264899588	2.264899588	2.264899588	2.264899588	2.264899588	2.264899588	2.264899588	2.264899588	2.264899588	2.264899588	2.275186432	2.264899588	2.264899588	2.264899588	2.264899588	2.264899588	2.264899588	2.264899588	2.264899588	2.264899588
100506540_at	2.264899588	2.264899588	2.264899588	2.264899588	2.264899588	2.264899588	3.541015452	2.264899588	2.264899588	2.264899588	2.264899588	2.265952679	2.264899588	2.264899588	2.264899588	2.264899588	2.426583241	2.264899588	2.264899588	2.264899588	2.264899588	2.264899588	2.264899588	2.5926133	2.344484594	2.264899588	2.264899588	2.265356747	2.264899588	2.264899588	2.264899588	2.264899588	2.264899588	2.264899588	2.264899588	2.356684342
100506542_at	2.264899588	2.264899588	2.264899588	2.264899588	2.264899588	2.264899588	2.264899588	2.264899588	2.264899588	2.264899588	2.264899588	2.264899588	2.264899588	2.264899588	2.264899588	2.264899588	2.264899588	2.264899588	2.264899588	2.264899588	2.264899588	2.264899588	2.264899588	2.480715461	2.264899588	2.264899588	2.264899588	2.264899588	2.264899588	2.264899588	2.264899588	2.264899588	2.264899588	2.264899588	2.264899588	2.482047434
100506548_at	4.393487322	4.402868891	4.064864824	4.651604209	4.277243394	4.536484997	4.064864824	4.541135049	4.392031229	4.17108283	4.064864824	4.393487322	4.393487322	4.393487322	4.647309731	5.077082665	4.537689347	4.653904887	4.648114424	5.091692147	4.827689697	4.392262334	4.162765908	4.412054128	4.393487322	4.394712309	3.892944756	4.31868692	4.623038915	4.331298359	4.38387768	4.278969561	4.439342858	4.762893782	4.218678159	4.320929082
100506555_at	2.264899588	2.264899588	2.264899588	2.264899588	2.264899588	2.264899588	2.264899588	2.264899588	2.264899588	2.264899588	2.264899588	2.264899588	2.264899588	2.341071008	2.264899588	2.302241538	2.264899588	2.264899588	2.264899588	2.264899588	2.264899588	2.264899588	2.264899588	2.264899588	2.264899588	2.264899588	2.502757642	2.264899588	2.264899588	2.264899588	2.475710805	2.264899588	2.264899588	2.264899588	2.264899588	2.264899588
100506557_at	2.283950189	2.264899588	2.264899588	2.264899588	2.264899588	2.264899588	2.264899588	2.264899588	2.264899588	2.264899588	2.452874352	2.264899588	2.264899588	2.264899588	2.264899588	2.264899588	2.264899588	2.264899588	2.264899588	2.264899588	2.264899588	2.264899588	2.264899588	2.276948618	2.264899588	2.264899588	2.264899588	2.264899588	2.264899588	2.264899588	2.264899588	2.264899588	2.264899588	2.264899588	2.264899588	2.264899588
100506558_at	2.264899588	2.264899588	2.299442256	2.264899588	2.264899588	2.335279902	2.264899588	2.264899588	2.264899588	2.264899588	2.264899588	2.264899588	2.264899588	2.420654053	2.264899588	2.405078169	2.282813231	2.264899588	2.264899588	2.323405196	2.602360688	2.267326964	2.264899588	2.264899588	2.264899588	2.264899588	2.264899588	2.265990707	2.264899588	2.264899588	2.264899588	2.315684155	2.264899588	2.273783661	2.274611069	2.264899588
100506571_at	2.264899588	2.264899588	2.264899588	2.264899588	2.264899588	2.264899588	2.264899588	2.264899588	2.264899588	2.264899588	2.264899588	2.264899588	2.274195153	2.264899588	2.264899588	2.264899588	2.264899588	2.264899588	2.264899588	2.264899588	2.264899588	2.264899588	2.865414827	2.264899588	2.264899588	2.264899588	2.264899588	2.264899588	2.264899588	2.264899588	2.264899588	2.264899588	2.264899588	2.264899588	2.264899588	2.264899588
100506581_at	2.403031335	2.435439051	2.403031335	2.403031335	2.403031335	2.460136	2.403031335	2.403031335	2.403031335	2.42849053	2.403031335	2.403031335	2.403031335	2.403031335	2.403031335	2.403031335	2.403031335	2.403059101	2.403031335	2.403031335	2.403031335	2.416344333	2.403031335	2.422203185	2.542652096	2.403031335	2.403031335	2.403031335	2.403031335	2.403031335	2.403031335	2.403031335	2.403031335	2.364221367	2.403031335	2.403031335
100506585_at	2.672869442	2.88096886	2.750214984	2.750214984	3.937946096	2.750214984	2.726145258	2.788046779	2.73010276	2.976695472	2.669979864	2.750214984	2.903246463	2.59087465	2.750452227	3.347847835	3.103259841	2.76586617	2.678385988	2.88009955	2.750214984	2.963721819	2.750214984	2.818609218	2.750214984	2.750214984	3.462444826	2.726145258	2.750214984	2.698068539	2.750214984	3.553149165	2.750214984	2.669979864	2.938856548	2.89674154
100506599_at	2.264899588	2.264899588	2.264899588	2.264899588	2.264899588	2.264899588	2.269360444	2.264899588	2.264899588	2.264899588	2.264899588	2.264899588	2.264899588	2.264899588	2.264899588	2.264899588	2.264899588	2.264899588	2.264899588	2.264899588	2.264899588	2.264899588	2.264899588	2.293302013	2.264899588	2.264899588	2.264899588	2.264899588	2.264899588	2.264899588	2.264899588	2.264899588	2.264899588	2.264899588	2.264899588	2.264899588
100506603_at	2.338611129	2.338611129	2.338611129	2.350712418	2.338611129	2.338611129	2.338611129	2.338611129	2.338611129	2.338611129	2.338611129	2.352215599	2.372720515	2.338611129	2.338611129	2.482120684	2.338611129	2.352536679	2.741594486	2.338611129	2.338611129	2.338611129	2.701247333	2.338611129	2.338611129	2.338611129	2.338611129	2.338611129	2.338611129	2.338611129	2.338611129	2.35037118	2.338611129	2.642658997	2.348942367	2.358576512
100506606_at	5.167406579	3.644378316	3.113547924	3.283297941	4.870324792	3.114741841	4.738296139	2.936410733	4.34967526	3.691567411	3.916202834	3.44925118	2.76191637	3.311003785	3.236706754	3.333983616	3.505541516	3.441428574	2.994017611	3.35959785	3.091209885	3.304571739	2.803983604	3.471142168	3.701561038	4.011094085	4.383747737	3.41861448	3.509571433	3.189056334	3.55847326	4.57455796	4.283195058	2.801162606	3.22697944	3.179962517
100506621_at	2.264899588	2.264899588	2.264899588	2.264899588	2.264899588	2.264899588	2.264899588	2.264899588	2.264899588	2.264899588	2.264899588	2.264899588	2.264899588	2.264899588	2.264899588	2.264899588	2.264899588	2.264899588	2.264899588	2.264899588	2.264899588	2.264899588	2.264899588	2.264899588	2.264899588	2.264899588	2.264899588	2.264899588	2.264899588	2.264899588	2.264899588	2.264899588	2.264899588	2.264899588	2.264899588	2.264899588
100506622_at	2.264899588	2.276525582	2.276890918	2.276642708	2.275293358	2.275293358	2.276642708	2.276890918	2.276890918	2.276890918	2.276642708	2.276642708	2.276890918	2.276642708	2.728121689	2.716876352	3.790322101	2.275139801	2.276890918	2.35169255	2.27733422	2.284029972	2.276642708	2.284659248	2.275293358	2.275293358	2.276642708	3.466629069	2.275135897	2.271297212	2.722343533	2.265892061	2.281787784	2.804425219	2.275293358	2.280471553
100506627_at	2.264899588	2.264899588	2.264899588	2.264899588	2.264899588	2.264899588	2.264899588	2.264899588	2.264899588	2.264899588	2.264899588	2.264899588	2.264899588	2.264899588	2.264899588	2.264899588	2.264899588	2.264899588	2.264899588	2.264899588	2.264899588	2.264899588	2.264899588	2.264899588	2.264899588	2.264899588	2.264899588	2.264899588	2.264899588	2.264899588	2.264899588	2.264899588	2.264899588	2.264972749	2.318824086	2.264899588
100506649_at	2.264899588	2.264899588	2.264899588	2.264899588	2.264899588	2.264899588	2.264899588	2.264899588	2.264899588	2.264899588	2.264899588	2.264899588	2.264899588	2.264899588	2.264899588	2.264899588	2.264899588	2.264899588	2.264899588	2.264899588	2.264899588	2.264899588	2.264899588	2.264899588	2.264899588	2.264899588	2.264899588	2.264899588	2.264899588	2.264899588	2.264899588	2.264899588	2.264899588	2.264899588	2.264899588	2.264899588
100506655_at	2.264899588	2.264899588	2.264899588	2.264899588	2.264899588	2.264899588	2.264899588	2.264899588	2.264899588	2.264899588	2.264899588	2.264899588	2.26919107	2.264899588	2.264899588	2.439187623	2.264899588	2.264899588	2.264899588	2.264899588	2.264899588	2.264899588	2.264899588	2.264899588	2.264899588	2.264899588	2.264899588	2.264899588	2.264899588	2.264899588	2.264899588	2.264899588	2.264899588	2.264899588	2.264899588	2.264899588
100506660_at	2.264899588	2.264899588	2.264899588	2.264899588	2.264899588	2.264899588	2.264899588	2.264899588	2.264899588	2.264899588	2.264899588	2.264899588	2.264899588	2.264899588	2.264899588	2.264899588	2.264899588	2.264899588	2.264899588	2.264899588	2.264942841	2.264899588	2.264899588	2.264899588	2.264899588	2.264899588	2.264899588	2.264899588	2.264899588	2.264899588	2.264899588	2.264899588	2.264899588	2.264899588	2.264899588	2.264899588
100506668_at	2.264899588	2.264899588	2.264899588	2.264899588	2.264899588	2.264899588	2.264899588	2.264899588	2.264899588	2.264899588	2.264899588	2.264899588	2.264899588	2.264899588	2.264899588	2.264899588	2.264899588	2.264899588	2.264899588	2.264899588	2.264899588	2.264899588	2.264899588	2.264899588	2.264899588	2.264899588	2.264899588	2.264899588	2.264899588	2.264899588	2.264899588	2.264899588	2.264899588	2.264899588	2.264899588	2.264899588
100506675_at	2.297913311	2.27212733	2.264899588	2.264899588	2.264899588	2.264899588	2.264899588	2.264899588	2.264899588	2.446105905	2.264899588	2.264899588	2.264899588	2.264899588	2.264899588	2.264899588	2.264899588	2.264899588	2.361581044	2.264899588	2.264899588	2.264899588	2.264899588	2.264899588	2.264899588	2.264899588	2.264899588	2.264899588	2.264899588	2.264899588	2.264899588	2.264899588	2.269099415	2.264899588	2.281388259	2.264899588
100506677_at	2.873356395	2.873356395	2.873356395	2.917221832	2.873356395	2.873356395	2.873356395	2.873356395	2.876198036	3.511350099	2.898656162	2.874244276	2.873356395	2.861580898	2.873356395	2.873356395	2.873356395	2.859771925	2.859568192	2.873356395	2.873356395	2.873356395	2.873356395	3.275897565	2.873356395	2.873356395	3.29762031	2.873356395	2.873356395	2.873356395	2.891925065	2.977558169	2.873356395	2.873356395	2.873356395	2.873625618
100506679_at	2.293341486	2.296671265	2.296671265	2.296671265	2.296671265	2.296671265	2.296671265	2.296671265	2.296671265	2.296671265	2.296671265	2.296671265	2.293341486	2.296671265	2.296671265	2.603761893	2.296671265	2.293341486	2.296671265	2.296671265	2.277566923	2.296894779	2.402626961	2.30226366	2.296671265	2.296671265	2.526361944	2.296671265	2.293341486	2.293341486	2.296671265	2.296671265	2.296671265	2.293341486	2.510812287	2.296671265
100506680_at	2.264899588	2.264899588	2.264899588	2.264899588	2.264899588	2.264899588	2.563985379	2.264899588	2.264899588	2.264899588	2.468802771	2.264899588	2.298332402	2.264899588	2.264899588	2.264899588	2.264899588	2.264899588	2.264899588	2.264899588	2.264899588	2.264899588	2.264899588	2.264899588	2.29079483	2.264899588	2.284196007	2.264899588	2.264899588	2.264899588	2.264899588	2.264899588	2.264899588	2.264899588	2.264899588	2.264899588
100506681_at	2.312225898	2.264899588	2.264899588	2.603232099	2.555995776	2.264899588	2.264899588	2.264899588	2.264899588	2.264899588	3.147127496	2.264899588	2.264899588	2.264899588	2.264899588	2.264899588	2.264899588	2.264899588	2.264899588	2.264899588	2.264899588	2.264899588	2.264899588	2.264899588	2.321167944	2.264899588	2.264899588	2.264899588	2.264899588	2.264899588	2.264899588	2.264899588	2.264899588	2.264899588	2.379478241	2.264899588
100506686_at	2.308882667	2.344268952	2.344268952	2.344268952	2.710991159	2.308882667	2.344268952	2.344268952	2.392201559	2.264899588	2.264899588	2.308882667	3.020940861	3.069401501	3.432374867	2.928286174	2.373547947	2.344167264	2.594298362	2.350547981	2.344268952	2.344167264	2.344167264	2.704571968	2.676853452	2.344268952	2.344268952	2.516412236	2.344268952	2.453693371	3.064649169	2.344268952	2.587348476	2.358149895	2.344268952	2.264899588
100506691_at	2.264899588	2.264899588	2.264899588	2.266454766	2.264899588	2.264899588	2.374538544	2.302387016	2.264899588	2.410556082	2.264899588	2.264899588	2.264899588	2.264899588	2.26587485	2.264899588	2.280246001	2.264899588	2.298695339	2.264899588	2.264899588	2.26497052	2.264899588	2.264899588	2.264899588	2.264899588	2.264899588	2.264899588	2.264899588	2.264899588	2.264899588	2.264899588	2.264899588	2.264899588	2.264899588	2.264899588
100506696_at	2.264899588	2.264899588	2.264899588	2.264899588	2.458548576	2.264899588	2.268669185	2.264899588	2.311516193	2.264899588	2.264899588	2.264899588	2.264899588	2.264899588	2.264899588	2.264899588	2.277914045	2.264899588	2.264899588	2.264899588	2.264899588	2.264899588	2.264899588	2.264899588	2.40892212	2.266100311	2.264899588	2.383612855	2.264899588	2.264899588	2.38794049	2.271878508	2.264899588	2.264930593	2.264899588	2.268406605
100506697_at	2.264899588	2.264899588	2.431172351	2.264899588	2.264899588	2.264899588	2.264899588	2.264899588	2.26633479	2.264899588	2.264899588	2.264899588	2.264899588	2.264899588	2.264899588	2.264899588	2.264899588	2.269266842	2.264899588	2.264899588	2.264899588	2.264899588	2.264899588	2.264899588	2.264899588	2.264899588	2.264899588	2.264899588	2.264899588	2.264899588	2.449958284	2.264899588	2.264899588	2.264899588	2.264899588	2.264899588
100506710_at	8.786256616	8.669226347	8.890568952	9.203058855	9.259360203	9.127548291	8.349190105	8.95420003	8.683855371	8.748238241	9.031138822	8.855332032	9.257821536	8.943928164	8.777054694	8.951129882	10.09848903	9.457646081	8.917918125	9.286415644	9.359361403	9.205017255	9.399024334	8.833031035	8.637859443	9.52880587	8.625493988	8.918351934	9.277385679	9.061241846	8.918703695	8.456637313	8.9382549	8.994799142	8.680777941	8.985165571
100506713_at	2.33228096	2.264927453	2.264927453	2.264927453	2.641349187	2.274057844	2.264927453	2.264927453	2.264927453	2.264927453	2.272153282	2.330294559	2.635633064	2.264927453	2.276156714	2.264927453	2.264927453	2.314417136	2.264927453	2.264927453	2.264955317	2.264927453	2.384390683	2.264927453	2.264927453	2.264927453	2.264927453	2.264927453	2.264927453	2.264927453	2.266179793	2.615488591	2.264927453	2.409703204	2.264927453	2.264927453
100506714_at	3.439795305	4.756225019	3.537537934	4.624897634	3.537537934	3.537537934	2.430923506	3.537537934	4.035445404	3.322754729	3.537537934	3.690064045	3.537537934	3.404030134	4.060433676	3.537537934	3.145134747	3.07216492	4.032032784	3.065605312	3.467668249	3.537537934	4.153687946	3.537537934	3.302861724	3.550440969	2.714439032	4.241443018	3.455694292	3.680018543	4.084675066	4.391985758	3.058141989	3.537537934	3.958688377	3.537537934
100506724_at	2.264899588	2.264899588	2.264899588	2.264899588	2.264899588	2.264899588	2.264899588	2.264899588	2.264899588	2.264899588	2.264899588	2.264899588	2.264899588	2.264899588	2.264899588	2.264899588	2.264899588	2.264899588	2.264899588	2.264899588	2.264899588	2.264899588	2.264899588	2.264899588	2.264899588	2.264899588	2.264899588	2.264899588	2.264899588	2.264899588	2.264899588	2.264899588	2.264899588	2.264899588	2.264899588	2.264899588
100506725_at	2.264899588	2.264899588	2.264899588	2.264899588	2.264899588	2.264899588	2.264899588	2.264899588	2.264899588	2.264899588	2.264899588	2.264899588	2.264899588	2.264899588	2.264899588	2.264899588	2.264899588	2.264899588	2.264899588	2.264899588	2.264899588	2.264899588	2.264899588	2.264899588	2.264899588	2.264899588	2.264899588	2.264899588	2.264899588	2.264899588	2.264899588	2.264899588	2.264899588	2.264899588	2.264899588	2.264899588
100506730_at	2.264899588	2.264899588	2.264899588	2.264899588	2.264899588	2.264899588	2.264899588	2.264899588	2.264899588	2.264899588	2.264899588	2.282001643	2.264899588	2.264899588	2.264899588	2.270630844	2.264899588	2.265895592	2.264981277	2.264899588	2.264899588	2.264899588	2.264899588	2.268036485	2.264899588	2.264899588	2.264899588	2.264899588	2.264899588	2.264899588	2.264899588	2.264899588	2.264899588	2.264899588	2.264899588	2.264899588
100506731_at	2.264899588	2.264899588	2.264899588	2.264899588	2.264899588	2.264899588	2.264899588	2.264899588	2.264899588	2.271373207	2.264899588	2.264899588	2.264899588	2.264899588	2.264899588	2.264899588	2.264899588	2.264899588	2.264899588	2.264899588	2.264899588	2.264899588	2.264899588	2.264899588	2.673811677	2.264899588	2.296352567	2.264899588	2.264899588	2.264899588	2.264899588	2.264899588	2.286851279	2.264899588	2.264899588	2.27227559
100506733_at	2.264899588	2.264899588	2.264899588	2.264899588	2.264899588	2.264899588	2.264899588	2.264899588	2.264899588	2.264899588	2.264899588	2.264899588	2.264899588	2.264899588	2.264899588	2.264899588	2.264899588	2.264899588	2.264899588	2.264899588	2.264899588	2.264899588	2.264899588	2.264899588	2.264899588	2.264899588	2.264899588	2.264899588	2.264899588	2.264899588	2.264899588	2.264899588	2.264899588	2.264899588	2.264899588	2.264899588
100506742_at	2.264899588	2.264899588	2.264899588	2.264899588	2.264899588	2.264899588	2.264899588	2.264899588	2.264899588	2.264899588	2.264899588	2.264899588	2.264899588	2.264899588	2.264899588	2.264899588	2.264899588	2.264899588	2.264899588	2.264899588	2.264899588	2.264899588	2.264899588	2.264899588	2.264899588	2.264899588	2.264899588	2.264899588	2.264899588	2.264899588	2.317578029	2.264899588	2.264899588	2.264899588	2.264899588	2.264899588
100506755_at	2.466089487	2.296017299	2.388366258	2.296017299	2.296017299	2.296017299	2.296017299	2.296017299	2.528325265	2.296017299	2.522700078	2.296017299	2.296017299	2.296017299	2.296017299	2.313424296	2.296017299	2.296017299	2.296017299	2.296017299	2.296017299	2.296017299	2.296017299	2.296017299	2.264899588	2.296017299	2.296017299	2.296017299	2.301881742	2.264899588	2.662976668	2.586082871	2.591653671	2.296017299	2.888534838	2.296017299
100506757_at	2.264899588	2.264899588	2.264899588	2.264899588	3.294961594	2.264899588	2.264899588	2.276361444	2.264899588	2.264899588	2.264899588	2.264899588	2.264899588	2.264899588	2.273718548	2.264899588	2.264899588	2.264899588	2.264899588	2.264899588	2.264899588	2.47935131	2.264899588	2.264899588	2.953866809	2.264899588	2.264899588	2.264899588	2.285132238	2.264899588	2.264899588	2.264899588	2.264899588	2.264899588	2.264899588	2.268585874
100506765_at	2.288946147	2.264899588	2.264899588	2.264899588	2.264899588	2.264899588	2.264899588	2.350775523	2.264899588	2.264899588	2.264899588	2.264899588	2.264899588	2.264899588	2.264899588	2.264899588	2.264899588	2.264899588	2.264899588	2.264899588	2.264899588	2.264899588	2.264899588	2.264899588	2.264899588	2.312020931	2.264899588	2.264899588	2.264899588	2.264899588	2.264899588	2.264899588	2.264899588	2.264899588	2.264899588	2.264899588
100506769_at	2.264899588	2.353345127	2.264899588	2.264899588	2.264899588	2.264899588	2.264899588	2.264899588	2.264899588	2.264899588	2.264899588	2.486473901	2.264899588	2.264899588	2.264899588	2.264899588	2.264899588	2.264899588	2.264899588	2.264899588	2.264899588	2.264899588	2.264899588	2.287085438	2.264899588	2.264899588	2.264899588	2.264899588	2.264899588	2.264899588	2.264899588	2.264899588	2.264899588	2.264899588	2.264899588	2.264899588
100506776_at	6.982615309	6.4705017	9.624245994	6.79190429	7.412819375	6.975322056	4.97459277	7.25529455	6.459138348	7.574579464	6.58285937	7.27833624	7.647455946	8.107725246	7.014136235	7.028235926	8.903600619	8.089052143	7.801407672	6.976463713	6.802515461	7.646712377	4.095418486	8.401423218	7.158259251	6.975301922	6.833352278	7.642391677	7.566184232	6.851003284	7.114741859	6.761218868	7.727740134	7.604053191	6.06079274	7.426422768
100506779_at	6.721929147	7.214061008	6.878016793	6.704562224	5.869145975	7.231058929	5.509693946	6.339942122	6.673505998	6.957067905	5.370188471	7.122463392	7.250651682	7.074900696	7.966834468	7.015524638	7.590257893	7.409908946	6.85092992	6.765843907	7.025023437	7.009715604	6.891944313	6.795698668	6.465704846	6.814094681	5.937596516	6.75312803	6.277510597	6.061840329	6.351787266	6.012635042	6.914305648	7.46547884	5.603800595	6.435996042
100506783_at	2.264899588	2.264899588	2.264899588	2.264899588	2.264899588	2.264899588	2.264899588	2.264899588	2.264899588	2.264899588	2.264899588	2.264899588	2.264899588	2.264899588	2.264899588	2.264899588	2.264899588	2.264899588	2.264899588	2.264899588	2.264899588	2.265033868	2.264899588	2.264899588	2.264899588	2.264899588	2.264899588	2.264899588	2.264899588	2.264899588	2.264899588	2.264899588	2.264899588	2.264899588	2.264899588	2.264899588
100506790_at	2.264899588	2.264899588	2.264899588	2.264899588	2.264899588	2.688503285	2.264899588	2.331693469	2.264899588	2.264899588	2.401194799	2.264899588	2.264899588	2.574188187	2.264899588	2.36891065	2.275319294	2.353267236	2.264899588	2.264899588	2.264899588	2.264899588	2.304195479	2.264899588	2.264899588	2.264899588	2.264899588	2.264899588	2.264899588	2.264899588	2.264899588	2.264899588	2.264899588	2.486003573	2.264899588	2.264899588
100506791_at	2.264899588	2.264899588	2.264899588	2.264899588	2.264899588	2.264899588	2.331270012	2.264899588	2.264899588	2.264899588	2.306305424	2.264899588	2.264899588	2.337198512	2.264899588	2.264899588	2.264899588	2.264899588	2.264899588	2.264899588	2.264899588	2.264899588	2.264899588	2.264899588	2.409525491	2.264899588	2.264899588	2.264899588	2.264899588	2.264899588	2.264899588	2.264899588	2.264899588	2.264899588	2.294742449	2.264899588
100506795_at	2.264899588	2.270125591	2.264899588	2.264899588	2.264899588	2.264899588	2.264899588	2.264899588	2.264899588	2.264899588	2.264899588	2.287399248	2.269370923	2.264899588	2.264899588	2.264899588	2.264899588	2.264899588	2.264899588	2.264899588	2.264899588	2.264899588	2.264899588	2.264899588	2.264899588	2.264899588	2.264899588	2.264899588	2.264899588	2.264899588	2.264899588	2.276691877	2.264899588	2.264899588	2.264899588	2.264899588
100506797_at	2.271032454	2.266402477	2.266402477	2.266402477	2.388621147	2.266402477	2.272638384	2.266402477	2.266402477	2.266402477	2.266402477	2.266402477	2.266402477	2.266402477	2.266402477	2.295677493	2.266402477	2.264899588	2.266402477	2.266402477	2.266402477	2.266402477	2.415193396	2.266402477	2.299633367	2.31089966	2.266402477	2.297017629	2.266402477	2.28929788	2.266402477	2.266402477	2.266402477	2.266402477	2.267211315	2.266402477
100506826_at	2.264899588	2.315796804	2.393244204	2.393244204	2.393244204	2.393244204	2.325750183	2.393244204	2.670409426	2.393244204	2.393244204	2.499671619	2.393244204	3.054271911	2.325750183	2.39744701	2.393244204	2.368220028	2.393244204	2.264899588	2.338872319	2.393244204	2.58328795	2.833019703	2.393244204	2.393244204	2.376038873	2.393244204	2.315796804	2.325750183	2.340014588	2.393244204	2.393244204	2.393244204	2.825060506	2.404679109
100506827_at	2.264899588	2.264899588	2.264899588	2.264899588	2.264899588	2.264899588	2.264899588	2.264899588	2.264899588	2.264899588	2.264899588	2.264899588	2.264899588	2.310892251	2.264899588	2.357606344	2.264899588	2.264899588	2.266907222	2.264899588	2.264899588	2.264899588	2.264899588	2.264899588	2.326069859	2.264899588	2.264899588	2.264899588	2.264899588	2.264899588	2.264899588	2.264899588	2.264899588	2.264899588	2.264899588	2.264899588
100506834_at	2.264899588	2.264899588	2.264899588	2.264899588	2.264899588	2.264899588	2.264899588	2.264899588	2.264899588	2.264899588	2.264899588	2.264899588	2.264899588	2.267791379	2.264899588	2.264899588	2.264899588	2.264899588	2.264899588	2.264899588	2.264899588	2.264899588	2.264899588	2.264899588	2.264899588	2.264899588	2.264899588	2.264899588	2.264899588	2.264899588	2.264899588	2.264899588	2.264899588	2.264899588	2.264899588	2.264899588
100506840_at	2.264899588	2.264899588	2.264899588	2.264899588	2.264899588	2.264899588	2.264899588	2.264899588	2.264899588	2.264899588	2.264899588	2.264899588	2.264899588	2.264899588	2.264899588	2.264899588	2.264899588	2.264899588	2.264899588	2.264899588	2.264899588	2.264899588	2.264899588	2.264899588	2.264899588	2.264899588	2.264899588	2.264899588	2.264899588	2.264899588	2.264899588	2.264899588	2.264899588	2.264899588	2.264899588	2.264899588
100506844_at	6.576702767	6.565732413	6.579034513	7.510227522	7.208535379	6.315758212	6.315758212	6.354344691	6.304824754	6.303533944	7.482709154	6.350287725	5.938657556	6.114537321	6.315758212	6.13685749	6.374353736	6.298730398	5.734202249	5.972606506	6.076713992	6.323611937	6.729087761	5.600765606	6.528884695	6.535804553	6.315758212	6.350287725	6.673793435	6.779636815	6.331461697	7.307803679	6.291168544	6.224990307	7.074121266	6.356196494
100506851_at	2.264899588	2.264899588	2.264899588	2.264899588	2.264899588	2.264899588	2.264899588	2.264899588	2.264899588	2.264899588	2.264899588	2.264899588	2.264899588	2.264899588	2.264899588	2.264899588	2.264899588	2.264899588	2.264899588	2.264899588	2.264899588	2.266642103	2.264899588	2.264899588	2.264899588	2.264899588	2.264899588	2.264899588	2.264899588	2.264899588	2.285586221	2.264899588	2.264899588	2.264899588	2.372563455	2.264899588
100506858_at	2.264899588	2.264899588	2.264899588	2.429095237	2.38790279	2.264899588	2.264899588	2.264899588	2.264899588	2.264899588	2.554705933	2.264899588	2.264899588	2.264899588	2.264899588	2.445580899	2.264899588	2.264899588	2.264899588	2.264899588	2.264899588	2.264899588	2.264899588	2.593822783	2.264899588	2.264899588	2.264899588	2.264899588	2.264899588	2.276978367	2.264899588	2.264899588	2.264899588	2.264899588	2.264899588	2.264899588
100506860_at	2.264899588	2.264899588	2.264926978	2.2670975	2.264899588	2.264899588	2.277391461	2.264899588	2.264899588	2.268427613	2.327839879	2.264899588	2.264899588	2.264899588	2.264899588	2.264899588	2.295746433	2.264899588	2.264899588	2.264899588	2.264899588	2.264899588	2.270328481	2.264899588	2.267805379	2.264899588	2.264899588	2.264899588	2.264899588	2.264899588	2.264899588	2.301978764	2.264899588	2.264899588	2.282246406	2.264899588
100506866_at	6.664270692	5.700762585	5.083025808	5.221894507	5.599783386	4.777527021	6.179337009	4.860372666	5.090187308	5.42078236	5.98140615	5.221894507	4.935650203	5.820978938	5.241276774	5.236720226	4.985255502	5.241276774	5.241276774	5.083025808	4.854792623	4.985255502	5.221894507	4.650857075	5.241276774	5.643715048	6.950231104	5.083025808	5.331227137	5.017086766	5.462371903	6.224449631	5.939639824	5.186525183	6.547847961	5.38795625
100506870_at	2.419709412	2.525827108	2.264899588	2.430553661	2.547867292	2.419519187	2.410274165	3.334299744	2.523684073	3.572165544	2.644141001	2.430553661	2.605882991	3.126103898	2.430553661	2.437819401	2.443802201	2.430553661	2.430553661	2.658707261	2.430553661	2.40852816	2.430553661	2.782942798	2.410274165	2.333428301	2.410274165	2.430553661	2.423525249	2.40852816	2.514879164	3.46677068	2.302532524	2.75043855	4.71395958	3.818541608
100506874_at	2.264899588	2.269624225	2.264899588	2.264899588	2.264899588	2.264899588	2.264899588	2.264899588	2.264899588	2.264899588	2.264899588	2.264899588	2.264899588	2.264899588	2.264899588	2.264899588	2.28328512	2.264899588	2.264899588	2.264899588	2.264899588	2.264899588	2.264899588	2.283359765	2.264899588	2.264899588	2.272674476	2.264899588	2.264899588	2.264899588	2.264899588	2.264899588	2.264899588	2.264899588	2.264899588	2.264899588
100506882_at	3.376931271	3.201010178	3.201010178	3.201010178	3.201010178	3.183092679	3.258384587	3.201010178	3.201010178	3.27291743	3.480282308	3.203736261	3.208526498	3.201010178	3.201010178	3.207406928	3.106382096	3.201010178	3.201010178	3.214757296	3.183092679	3.201010178	3.201010178	3.240406732	3.201010178	3.201010178	3.207408638	3.201010178	3.241317492	3.183092679	3.201010178	3.201010178	3.201010178	3.201010178	3.267360603	3.391944175
100506895_at	2.264899588	2.264899588	2.264899588	2.264899588	2.264899588	2.264899588	2.264899588	2.264899588	2.264899588	2.264899588	2.264899588	2.264899588	2.264899588	2.264899588	2.264899588	2.264899588	2.264899588	2.264899588	2.264899588	2.264899588	2.264899588	2.264899588	2.264899588	2.280510965	2.264899588	2.264899588	2.264899588	2.264899588	2.264899588	2.264899588	2.271317	2.264899588	2.264899588	2.264899588	2.264899588	2.264899588
100506898_at	2.598143967	2.325313392	2.395702933	2.325313392	2.325313392	2.325313392	2.325313392	2.283012453	2.325313392	2.325313392	2.450260654	2.325313392	2.325313392	2.264899588	2.264899588	2.325313392	2.325313392	2.325313392	2.325313392	2.325313392	2.325313392	2.325313392	2.441396226	2.325313392	2.325313392	2.325313392	2.325313392	2.325313392	2.334384235	2.3340247	2.325313392	2.325313392	2.325313392	2.325313392	2.325313392	2.325313392
100506907_at	2.264948462	2.264948462	2.264948462	2.264948462	2.298955283	2.264948462	2.264948462	2.264948462	2.264948462	2.264948462	2.264948462	2.264948462	2.264948462	2.264948462	2.264948462	2.264948462	2.264948462	2.264948462	2.264948462	2.264948462	2.264948462	2.264948462	2.264948462	2.264948462	2.264948462	2.264948462	2.264948462	2.264948462	2.264948462	2.264948462	2.284508765	2.264948462	2.264948462	2.264948462	2.264948462	2.264948462
100506922_at	4.387806511	3.292953695	3.244309319	4.734327415	3.659454043	2.913149879	3.454958143	3.989353553	4.402254813	4.314027335	3.922708581	3.872501972	4.48862453	2.692564846	2.989543354	4.570216509	3.228077822	2.965124409	4.036505916	3.998188113	3.060868321	3.873069902	4.887570733	4.668693212	4.674052496	3.222457907	3.337153618	4.11004999	3.694875838	4.165002162	5.187331321	4.6628776	3.102599373	5.181939442	3.665105573	4.873884948
100506929_at	2.264899588	2.264899588	2.264899588	2.264899588	2.264899588	2.264899588	2.264899588	2.264899588	2.264899588	2.264899588	2.264899588	2.264899588	2.264899588	2.264899588	2.264899588	2.264899588	2.264899588	2.264899588	2.264899588	2.264899588	2.264899588	2.264899588	2.264899588	2.264899588	2.264899588	2.264899588	2.264899588	2.264899588	2.264899588	2.264899588	2.264899588	2.264899588	2.264899588	2.264899588	2.264899588	2.264899588
100506930_at	2.264899588	2.264899588	2.264899588	2.264899588	2.264899588	2.264899588	2.264899588	2.264899588	2.264899588	2.264899588	2.264899588	2.264899588	2.264899588	2.264899588	2.264899588	2.264899588	2.264899588	2.264899588	2.264899588	2.264899588	2.264899588	2.264899588	2.264899588	2.264899588	2.264899588	2.264899588	2.264899588	2.264899588	2.264899588	2.264899588	2.264899588	2.264899588	2.264899588	2.264899588	2.264899588	2.264899588
100506963_at	3.188100401	3.188100401	3.115415144	3.188100401	3.188100401	3.188100401	3.188100401	3.188100401	3.188100401	3.262963497	3.188100401	3.188100401	3.252391245	3.188100401	3.416452051	3.126737261	3.406728131	3.190584719	3.204708814	3.188100401	3.188100401	3.188100401	3.188100401	3.188100401	3.188100401	3.324391654	3.171948621	3.115415144	3.35479674	3.188100401	3.188100401	3.18979013	3.188100401	3.869826528	3.188100401	3.225358874
100506974_at	2.330795902	2.264899588	2.264899588	2.264899588	2.264899588	2.264899588	2.264899588	2.264899588	2.267965893	2.264899588	2.264899588	2.264899588	2.264899588	2.264899588	2.264899588	2.264899588	2.264899588	2.264899588	2.264899588	2.264899588	2.264899588	2.264899588	2.264899588	2.264899588	2.264899588	2.264899588	2.264899588	2.264899588	2.264899588	2.26540683	2.264899588	2.264899588	2.264899588	2.264899588	2.264899588	2.266318174
100506994_at	2.264899588	2.264899588	2.264899588	2.264899588	2.264899588	2.264899588	2.264899588	2.264899588	2.264899588	2.281044572	2.264899588	2.264899588	2.264899588	2.264899588	2.264899588	2.264899588	2.264899588	2.264899588	2.264899588	2.264899588	2.264899588	2.268255422	2.264899588	2.264899588	2.264899588	2.264899588	2.264899588	2.264899588	2.264899588	2.264899588	2.264899588	2.264899588	2.264899588	2.264899588	2.264899588	2.264899588
100506999_at	2.264899588	2.264899588	2.264899588	2.264899588	2.264899588	2.264899588	2.264899588	2.264899588	2.264899588	2.264899588	2.264899588	2.264899588	2.264899588	2.264899588	2.264899588	2.264899588	2.264899588	2.264899588	2.264899588	2.264899588	2.264899588	2.264899588	2.264899588	2.353298999	2.264899588	2.264899588	2.264899588	2.264899588	2.264899588	2.264899588	2.264899588	2.264899588	2.264899588	2.264899588	2.264899588	2.264899588
100507006_at	8.292181674	7.900078549	6.490806876	9.015309323	6.649127072	6.452794666	7.801523653	7.676205369	9.156888594	7.131224903	9.206567211	7.497147142	6.760761043	6.505425408	7.357877379	7.400439404	5.572388356	7.410435666	7.525579199	7.662573022	7.40696059	7.006499857	6.964363192	7.66752041	9.115329899	7.998820494	8.231353458	8.771082276	7.567079596	8.314488865	7.416323785	8.539147026	7.000707715	7.610835382	8.721254793	8.176541868
100507008_at	2.264937572	2.264899588	2.264899588	2.264899588	2.264899588	2.264899588	2.264899588	2.264899588	2.264899588	2.264899588	2.264899588	2.264899588	2.264899588	2.321848297	2.264899588	2.264899588	2.264899588	2.264899588	2.264899588	2.264899588	2.264899588	2.264899588	2.264899588	2.264899588	2.264899588	2.264899588	2.264899588	2.264899588	2.264899588	2.264899588	2.264899588	2.264899588	2.264899588	2.264899588	2.266539833	2.264899588
100507027_at	2.264899588	2.264899588	2.264899588	2.264899588	2.264899588	2.264899588	2.264899588	2.264899588	2.264899588	2.264899588	2.264899588	2.264899588	2.322079195	2.264899588	2.264899588	2.264899588	2.264899588	2.264899588	2.264899588	2.264899588	2.264899588	2.264899588	2.264899588	2.264899588	2.264899588	2.264899588	2.264899588	2.264899588	2.264899588	2.265761978	2.264899588	2.264899588	2.264899588	2.264899588	2.264899588	2.264899588
100507033_at	2.264899588	2.264899588	2.264899588	2.264899588	2.264899588	2.264899588	2.264899588	2.264899588	2.264899588	2.32505439	2.28780544	2.264899588	2.264899588	2.264899588	2.264899588	2.33127134	2.264899588	2.264899588	2.264899588	2.264899588	2.264899588	2.264899588	2.264899588	2.264899588	2.795853253	2.299054761	2.264899588	2.264899588	2.264899588	2.264899588	2.264899588	2.264899588	2.264899588	2.264899588	2.371206302	2.264899588
100507034_at	2.264899588	2.264899588	2.264899588	2.264899588	2.581933366	2.264899588	2.264899588	2.264899588	2.264899588	2.264899588	2.264899588	2.264899588	2.266997583	2.264899588	2.264899588	2.264899588	2.264899588	2.264899588	2.264899588	2.264899588	2.264899588	2.264899588	2.267682727	2.264899588	2.264899588	2.264899588	2.264899588	2.264899588	2.264899588	2.264899588	2.264899588	2.264899588	2.264899588	2.264899588	2.264899588	2.264899588
100507043_at	2.264899588	2.264899588	2.264899588	2.264899588	2.264899588	2.264899588	2.264899588	2.264899588	2.264899588	2.264899588	2.264899588	2.264899588	2.283950189	2.264899588	2.264899588	2.264899588	2.264899588	2.264899588	2.264899588	2.264899588	2.33176518	2.264899588	2.264899588	2.347587213	2.264899588	2.264899588	2.264899588	2.299154022	2.264899588	2.264899588	2.264899588	2.264899588	2.264899588	2.264899588	2.264899588	2.264899588
100507050_at	2.264899588	2.264899588	2.264899588	2.264899588	2.264899588	2.264899588	2.2678959	2.264899588	2.264899588	2.575097835	2.264899588	2.264899588	2.264899588	2.264899588	2.264899588	2.264899588	2.264899588	2.264899588	2.264899588	2.264899588	2.264899588	2.264899588	2.264899588	2.270348437	2.264899588	2.264899588	2.264899588	2.264899588	2.264899588	2.264899588	2.299913456	2.289184878	2.264899588	2.264899588	2.264899588	2.319089767
100507054_at	4.060915393	4.343262631	3.129951787	4.262144992	4.162578669	4.667444353	4.612352875	3.917576149	3.703140469	3.668799341	4.855907624	4.246859008	5.031634408	4.359711976	4.145949973	3.965004188	4.377954189	3.840187428	4.450613518	4.145949973	4.426993256	4.01008591	4.145949973	4.142980373	4.139595356	4.086852253	4.783516595	4.145949973	4.203862585	4.117640964	4.162577744	4.45130522	4.559495676	4.225712762	4.51968821	3.809984845
100507057_at	2.271547183	2.271547183	2.271547183	2.271547183	2.271547183	2.271547183	2.271547183	2.271547183	2.271547183	2.293723196	2.271547183	2.271547183	2.271547183	2.271547183	2.271547183	2.32628287	2.271547183	2.271547183	2.271547183	2.271547183	2.271547183	2.271547183	2.271547183	2.271547183	2.322910946	2.271547183	2.271547183	2.271680781	2.271547183	2.348047638	2.272362115	2.271547183	2.271547183	2.281781268	2.575390952	2.271547183
100507058_at	2.264899588	2.264899588	2.264899588	2.264899588	2.264899588	2.264899588	2.264899588	2.264899588	2.264899588	2.264899588	2.264899588	2.264899588	2.264899588	2.264899588	2.264899588	2.264899588	2.264899588	2.264899588	2.264899588	2.264899588	2.264899588	2.264899588	2.264899588	2.268211306	2.264899588	2.264899588	2.264899588	2.264899588	2.264899588	2.264899588	2.264899588	2.264899588	2.264899588	2.264899588	2.264899588	2.264899588
100507059_at	2.264899588	2.264899588	2.264899588	2.264899588	2.264899588	2.264899588	2.264899588	2.264899588	2.264899588	2.264899588	2.264899588	2.264899588	2.264899588	2.264899588	2.264899588	2.264899588	2.264899588	2.264899588	2.264899588	2.264899588	2.264899588	2.264899588	2.264899588	2.264899588	2.264899588	2.264899588	2.264899588	2.264899588	2.264899588	2.264899588	2.264899588	2.264899588	2.264899588	2.264899588	2.264899588	2.264899588
100507062_at	7.747810335	7.041507284	6.809986363	6.876121761	5.985598272	5.98124109	7.682543824	6.047988618	6.782495691	6.034736372	6.607290374	5.638990422	4.923845721	6.27855946	4.538676584	5.570937208	5.964689612	6.372315104	6.027797572	6.270417904	4.783454274	5.721941728	5.887588881	6.079849432	7.700305264	6.689204306	6.200244198	6.560587195	5.786091919	6.883720404	5.920806621	6.966948682	5.660698926	5.590039545	6.322576594	5.516515498
100507064_at	2.264899588	2.264899588	2.269825124	2.264899588	2.264899588	2.264899588	2.264899588	2.264899588	2.264899588	2.264899588	2.264899588	2.264899588	2.264899588	2.264899588	2.264899588	2.264899588	2.264899588	2.264899588	2.264899588	2.264899588	2.264899588	2.264899588	2.264899588	2.264899588	2.264899588	2.264899588	2.264899588	2.264899588	2.264899588	2.264899588	2.264899588	2.264899588	2.264899588	2.264899588	2.264899588	2.264899588
100507065_at	2.322005015	2.265440728	2.265440728	2.265440728	2.265440728	2.265440728	2.265440728	2.265440728	2.265440728	2.265596032	2.385570009	2.344546354	2.265440728	2.265440728	2.265440728	2.265440728	2.265440728	2.264899588	2.265440728	2.354820988	2.266971716	2.265440728	2.356580773	2.265440728	2.265440728	2.265440728	2.265440728	2.265440728	2.265440728	2.265440728	2.265440728	2.265440728	2.265440728	2.265440728	2.265440728	2.265440728
100507066_at	2.264899588	2.264899588	2.264899588	2.264899588	2.264899588	2.264899588	2.271418958	2.264899588	2.264899588	2.264899588	2.27424985	2.264899588	2.277677742	2.833895341	2.264899588	2.5585752	2.264899588	2.264899588	2.343099934	2.264899588	2.264899588	2.264899588	2.264899588	2.264899588	2.264899588	2.264899588	2.264899588	2.264899588	2.264899588	2.264899588	2.264899588	2.288083905	2.264899588	2.264899588	2.264899588	2.264899588
100507086_at	2.264899588	2.264899588	2.264899588	2.264899588	2.264899588	2.264899588	2.264899588	2.264899588	2.264899588	2.264899588	2.264899588	2.264899588	2.264899588	2.264899588	2.264899588	2.264899588	2.264899588	2.264899588	2.264899588	2.264899588	2.264899588	2.264899588	2.264899588	2.264899588	2.264899588	2.264899588	2.264899588	2.264899588	2.264899588	2.264899588	2.264899588	2.264899588	2.264899588	2.264899588	2.292060849	2.264899588
100507098_at	2.264899588	2.264899588	2.289161574	2.264899588	2.264899588	2.264899588	2.264899588	2.271149871	2.264899588	2.264899588	2.264899588	2.264899588	2.264899588	2.264899588	2.264899588	2.264899588	2.264899588	2.264899588	2.264899588	2.288511743	2.264899588	2.264899588	2.264899588	2.264899588	2.264899588	2.264899588	2.264899588	2.264899588	2.264899588	2.264899588	2.264899588	2.264899588	2.264899588	2.264899588	2.264899588	2.264899588
100507099_at	2.410927871	2.270291961	2.297907945	2.270291961	2.270291961	2.270291961	2.462906579	2.270291961	2.346376072	2.270291961	2.357880551	2.282882452	2.302455792	2.270291961	2.315526484	2.296200603	2.281119475	2.267272425	2.270291961	2.270291961	2.275263095	2.270291961	2.455919677	2.269774576	2.270291961	2.270291961	2.468474058	2.270291961	2.267272425	2.7395056	2.811927084	3.516728344	2.584912212	2.267272425	2.270291961	2.267272425
100507114_at	2.264899588	2.264899588	2.264899588	2.264899588	2.264899588	2.264899588	2.264899588	2.264899588	2.264899588	2.264899588	2.264899588	2.264899588	2.264899588	2.398926961	2.264899588	2.266433223	2.264899588	2.264899588	2.264899588	2.28076624	2.264899588	2.264899588	2.415425605	2.264899588	2.264899588	2.264899588	2.264899588	2.266398908	2.264899588	2.264899588	2.264899588	2.264899588	2.264899588	2.264899588	2.279227579	2.264899588
100507117_at	5.845324203	7.69757339	5.877160549	5.61904034	7.140831162	5.330301579	5.387445689	4.390766381	5.967591726	5.673196687	4.791925448	6.590841424	4.902215123	6.627873768	4.573843447	5.677879969	4.522555912	5.232633878	6.824922263	4.590140851	4.540311226	5.153618218	4.961841685	6.048580206	6.012865404	4.893850858	5.734637812	5.545438282	3.705313787	5.036923371	5.314837732	6.580671574	4.93246571	4.126500213	6.567073291	5.674691155
100507135_at	2.264899588	2.264899588	2.264899588	2.285098425	2.53862522	2.264899588	2.264899588	2.264899588	2.264899588	2.47517963	2.264899588	2.44334669	2.264899588	2.264899588	2.264899588	2.264899588	2.264899588	2.264899588	2.264899588	2.264899588	2.264899588	2.264899588	2.264899588	2.485945561	2.383090416	2.264899588	2.697454112	2.264899588	2.264899588	2.264899588	2.418666075	2.264899588	2.264899588	2.264899588	2.264899588	2.264899588
100507140_at	2.264899588	2.264899588	2.264899588	2.264899588	2.264899588	2.264899588	2.264899588	2.264899588	2.264899588	2.365369714	2.264899588	2.264899588	2.264899588	2.264899588	2.264899588	2.271517054	2.264899588	2.264899588	2.264899588	2.264899588	2.264899588	2.264899588	2.264899588	2.264899588	2.270071072	2.264899588	2.264899588	2.264899588	2.264899588	2.264899588	2.264899588	2.264899588	2.264899588	2.264899588	2.264899588	2.264899588
100507143_at	2.264899588	2.264899588	2.264899588	2.264899588	2.264899588	2.264899588	2.264899588	2.567794437	2.264899588	2.264899588	2.264899588	2.757852889	2.264899588	2.264899588	2.264899588	2.264899588	2.264899588	2.264899588	2.281829662	2.264899588	2.264899588	2.264899588	2.264899588	2.320180614	2.264899588	2.264899588	2.264899588	2.264899588	2.264899588	2.264899588	2.264899588	2.264899588	2.264899588	2.264899588	2.264899588	2.264899588
100507156_at	2.264899588	2.264899588	2.264899588	2.264899588	2.264899588	2.264899588	2.264899588	2.264899588	2.264899588	2.264899588	2.264899588	2.264899588	2.264899588	2.264899588	2.264899588	2.30784874	2.264899588	2.264899588	2.264899588	2.264899588	2.264899588	2.264899588	2.264899588	2.264899588	2.264899588	2.264899588	2.264899588	2.264899588	2.264899588	2.264899588	2.264899588	2.264899588	2.264899588	2.264899588	2.264899588	2.264899588
100507165_at	2.284335439	2.264899588	2.264899588	2.264899588	2.264899588	2.264899588	2.264899588	2.293174623	2.268446848	2.264899588	2.264899588	2.264899588	2.38715802	2.418884385	2.264899588	2.264899588	2.2878596	2.264899588	2.264899588	2.264899588	2.264899588	2.264899588	2.345061871	2.264899588	2.264899588	2.264899588	2.264899588	2.264899588	2.264899588	2.264899588	2.264899588	2.264899588	2.264899588	2.264899588	2.264899588	2.359428938
100507171_at	2.264899588	2.264899588	2.264899588	2.264899588	2.264899588	2.264899588	2.264899588	2.264899588	2.264899588	2.264899588	2.264899588	2.264899588	2.264899588	2.264899588	2.264899588	2.264899588	2.264899588	2.264899588	2.264899588	2.264899588	2.264899588	2.264899588	2.264899588	2.268677685	2.264899588	2.264899588	2.264899588	2.264899588	2.264899588	2.264899588	2.264899588	2.264899588	2.264899588	2.264899588	2.264899588	2.264899588
100507173_at	2.264899588	2.264899588	2.264899588	2.264899588	2.264899588	2.264899588	2.264899588	2.264899588	2.264899588	2.264899588	2.264899588	2.264899588	2.264899588	2.264899588	2.264899588	2.264899588	2.264899588	2.264899588	2.264899588	2.264899588	2.264899588	2.321408074	2.264899588	2.264899588	2.275452426	2.265957029	2.264899588	2.264899588	2.264899588	2.264899588	2.264899588	2.264899588	2.264899588	2.264899588	2.264899588	2.264899588
100507194_at	2.264899588	2.264899588	2.264899588	2.264899588	2.264899588	2.264899588	2.264899588	2.264899588	2.264899588	2.264899588	2.264899588	2.264899588	2.264899588	2.264899588	2.264899588	2.264899588	2.264899588	2.264899588	2.264899588	2.264899588	2.264899588	2.264899588	2.264899588	2.264899588	2.264899588	2.264899588	2.264899588	2.264899588	2.264899588	2.264899588	2.264899588	2.283151473	2.264899588	2.264899588	2.264899588	2.264899588
100507201_at	2.264899588	2.264899588	2.264899588	2.264899588	2.264899588	2.264899588	2.264899588	2.31902504	2.264899588	2.264899588	2.264899588	2.264899588	2.264899588	2.264899588	2.264899588	2.264899588	2.264899588	2.264899588	2.264899588	2.264899588	2.264899588	2.264899588	2.264899588	2.264899588	2.397830209	2.264899588	2.264899588	2.264899588	2.264899588	2.264899588	2.264899588	2.264899588	2.264899588	2.267786379	2.264899588	2.264899588
100507203_at	2.264899588	2.264899588	2.264899588	2.264899588	2.264899588	2.264899588	2.264899588	2.264899588	2.264899588	2.264899588	2.264899588	2.264899588	2.264899588	2.264899588	2.264899588	2.264899588	2.264899588	2.264899588	2.264899588	2.264899588	2.264899588	2.264899588	2.264899588	2.264899588	2.264899588	2.264899588	2.280369165	2.264899588	2.264899588	2.264899588	2.264899588	2.264899588	2.264899588	2.264899588	2.264899588	2.264899588
100507206_at	2.264899588	2.264899588	2.264899588	2.264899588	2.264899588	2.264899588	2.264899588	2.264899588	2.264899588	2.264899588	2.264899588	2.264899588	2.264899588	2.264899588	2.264899588	2.264899588	2.264899588	2.264899588	2.264899588	2.264899588	2.264899588	2.264899588	2.264899588	2.264899588	2.264899588	2.264899588	2.264899588	2.264899588	2.264899588	2.264899588	2.264899588	2.264899588	2.264899588	2.264899588	2.264899588	2.264899588
100507213_at	2.743377441	2.719706516	2.562417403	2.351010388	2.987224798	2.375374086	2.568628252	2.351010388	2.638883832	2.351010388	2.351010388	2.351010388	2.351010388	2.33841642	2.6876549	2.353642536	2.487018664	2.351010388	2.351010388	2.328539235	2.353642536	2.437446921	2.351010388	2.33841642	2.353642536	2.465466375	2.360836261	2.46148513	2.530989302	2.683929965	2.351010388	2.351010388	2.353642536	2.351010388	2.38265509	2.351010388
100507217_at	11.71811144	12.04420792	11.53696683	12.40002797	11.66028475	12.11543935	11.68911498	11.80800974	11.64956184	11.67635099	11.94441322	11.76945103	12.14654885	11.51036891	11.81175104	11.70318439	11.90951916	12.32527251	11.96116501	12.17320573	12.05747453	12.02428238	11.94050256	12.09989677	12.09247047	12.24504325	11.75771042	12.05239591	12.22228988	11.83388313	11.92978235	11.77686832	11.9668627	11.96789832	11.97283876	11.95190951
100507218_at	2.265023215	2.265023215	2.313643411	2.265023215	2.265023215	2.265023215	2.265023215	2.265023215	2.265023215	2.265023215	2.265023215	2.269673554	2.316045783	2.265023215	2.268045003	2.265023215	3.179110652	2.265023215	2.265023215	2.269063927	2.265023215	2.265023215	2.265023215	2.265023215	2.265023215	2.265023215	2.265023215	2.265023215	2.26559544	2.265023215	2.265023215	2.265023215	2.265023215	2.75238152	2.265023215	2.265023215
100507221_at	2.674252974	2.264899588	2.264899588	2.264899588	2.264899588	2.264899588	2.296185378	2.264899588	3.711909129	2.264899588	2.264899588	2.264899588	2.264899588	2.264899588	2.264899588	2.264899588	3.925969796	2.264899588	2.599618695	2.264899588	2.982652137	2.264899588	2.264899588	2.264899588	2.264899588	3.17398759	2.264899588	2.264899588	3.675363352	2.264899588	2.264899588	2.264899588	2.353837326	2.264950815	2.264899588	2.288088036
100507240_at	2.264899588	2.264899588	2.264899588	2.264899588	2.264899588	2.265045463	2.264899588	2.264899588	2.264899588	2.264899588	2.264899588	2.264899588	2.264899588	2.264899588	2.264899588	2.264899588	2.264899588	2.264899588	2.264899588	2.264899588	2.264899588	2.264899588	2.264899588	2.266964639	2.264899588	2.264899588	2.264899588	2.266052451	2.264899588	2.264899588	2.264899588	2.264899588	2.264899588	2.264899588	2.264899588	2.264899588
100507244_at	2.264899588	2.264899588	2.264899588	2.264899588	2.30437372	2.264899588	2.264899588	2.264899588	2.264899588	2.264899588	2.264899588	2.264899588	2.264899588	2.264899588	2.264899588	2.264899588	2.264899588	2.264899588	2.264899588	2.264899588	2.264899588	2.264899588	2.264899588	2.264899588	2.264899588	2.264899588	2.264899588	2.264899588	2.264899588	2.264899588	2.264899588	2.264899588	2.264899588	2.264899588	2.264899588	2.264899588
100507246_at	9.128996264	8.146256363	8.901561866	8.568389667	8.968883891	8.450405299	8.534452091	8.559336013	9.019910633	8.806849388	9.606578709	9.212586161	8.954378549	7.851667656	8.995055959	9.046904364	8.200754617	8.8064715	8.935779146	8.364834898	8.651880729	8.777788702	8.94666891	8.34744794	8.231554154	8.130730575	7.887513437	8.459728286	8.409645257	8.626756359	8.404840734	8.084011763	7.962271371	9.230012779	8.609526607	8.823601199
100507250_at	2.327632015	2.327632015	2.327632015	2.574986545	2.327632015	2.327632015	2.327632015	2.327632015	2.327632015	2.679293406	2.327632015	2.327632015	2.327632015	2.327632015	2.442647153	2.515207145	2.327632015	2.264899602	2.327632015	2.372492353	2.327632015	2.269744795	2.327632015	2.327632015	2.327632015	2.327632015	2.336156647	2.541077828	2.644686085	2.264899588	2.327632015	2.941181687	2.327632015	2.327632015	2.494905392	2.327632015
100507254_at	2.264899588	2.267898541	2.26634182	2.264899588	2.26634182	2.778916041	2.26634182	2.26634182	2.264899588	2.26634182	2.26634182	2.270547231	2.26634182	2.264899588	2.300206722	2.26634182	2.26634182	2.26634182	2.490284099	2.26634182	2.39940052	2.743419445	2.26634182	2.26634182	2.26634182	2.26634182	2.26634182	2.271257928	2.26634182	2.26634182	2.26634182	2.26634182	2.26634182	2.26634182	2.26634182	2.26634182
100507257_at	2.264899588	2.275087925	2.264899588	2.264899588	2.264899588	2.264899588	2.264899588	2.264899588	2.264899588	2.264899588	2.264899588	2.566397819	2.264899588	2.264899588	2.264899588	2.264899588	2.264899588	2.264899588	2.264899588	2.264899588	2.271793645	2.264899588	2.264899588	2.264899588	2.413115883	2.264899588	2.264899588	2.264899588	2.264899588	2.264899588	2.264899588	2.311566787	2.264899588	2.264899588	2.264899588	2.264899588
100507261_at	2.264899588	2.264899588	2.264899588	2.264899588	2.264899588	2.264899588	2.264899588	2.264899588	2.264899588	2.264899588	2.264899588	2.264899588	2.264899588	2.264899588	2.264899588	2.264899588	2.991850745	2.264899588	2.264899588	2.264899588	2.264899588	2.264899588	2.264899588	2.264899588	2.264899588	2.264899588	2.286586723	2.527180136	2.264899588	2.264899588	2.264899588	2.264899588	2.264899588	2.264899588	2.264899588	2.264899588
100507266_at	2.264899588	2.264899588	2.264899588	2.264899588	2.264899588	2.264899588	2.264899588	2.275750422	2.264899588	2.264899588	2.264899588	2.264899588	2.264899588	2.407447969	2.264899588	2.266717725	2.264899588	2.264899588	2.264899588	2.264899588	2.264899588	2.264899588	2.264899588	2.264899588	2.264899588	2.264899588	2.264899588	2.264899588	2.267151951	2.264899588	2.264899588	2.264899588	2.264899588	2.264899588	2.264899588	2.264899588
100507267_at	2.264899588	2.264899588	2.264899588	2.264899588	2.264899588	2.264899588	2.264899588	2.264899588	2.264899588	2.435454457	2.264899588	2.264899588	2.264899588	2.268932841	2.264899588	2.264899588	2.264899588	2.264899588	2.264899588	2.264899588	2.264899588	2.264899588	2.264899588	2.264899588	2.264899588	2.264899588	2.264899588	2.264899588	2.264899588	2.264899588	2.264899588	2.264899588	2.264899588	2.264899588	2.264899588	2.264899588
100507274_at	2.264899588	2.264899588	2.264899588	2.264899588	2.264899588	2.264899588	2.264899588	2.264899588	2.264899588	2.264899588	2.264899588	2.264899588	2.264899588	2.264899588	2.264899588	2.264899588	2.264899588	2.264899588	2.264899588	2.264899588	2.264899588	2.264899588	2.264899588	2.264899588	2.264899588	2.264899588	2.264899588	2.264899588	2.264899588	2.264899588	2.264899588	2.264899588	2.264899588	2.264899588	2.264899588	2.264899588
100507277_at	2.264899588	2.264899588	2.264899588	2.264899588	2.289191279	2.27009329	2.264899588	2.264899588	2.304383206	2.264899588	2.264899588	2.264899588	2.264899588	2.264899588	2.264899588	2.264899588	2.264899588	2.264899588	2.264899588	2.264899588	2.264899588	2.264899588	2.313762473	2.267929831	2.264899588	2.264899588	2.292896724	2.267409761	2.264899588	2.264899588	2.264899588	2.264899588	2.264899588	2.264899588	2.264899588	2.264899588
100507283_at	2.264899588	2.264899588	2.264899588	2.264899588	2.264899588	2.264899588	2.264899588	2.264899588	2.264899588	2.264899588	2.264899588	2.264899588	2.264899588	2.264899588	2.264899588	2.264899588	2.264899588	2.264899588	2.264899588	2.264899588	2.264899588	2.264899588	2.264899588	2.264899588	2.264899588	2.264899588	2.264899588	2.264899588	2.264899588	2.264899588	2.264899588	2.264899588	2.264899588	2.264899588	2.264899588	2.264899588
100507290_at	2.274786662	2.274845706	2.274845706	2.274845706	2.274845706	2.274845706	2.281181987	2.274845706	2.274845706	2.332343666	2.305671736	2.274845706	2.274845706	2.274845706	2.274845706	2.274845706	2.274845706	2.274845706	2.274845706	2.274845706	2.274845706	2.274845706	2.274845706	2.274845706	2.274845706	2.274845706	2.274845706	2.274845706	2.274845706	2.274845706	2.274845706	2.274845706	2.274845706	2.286206416	2.274845706	2.274845706
100507297_at	4.744113871	3.777559714	4.277577621	3.864207266	4.792554267	3.85067805	3.908024255	4.931961323	3.859797449	4.723245243	5.203215088	4.244617097	3.932934636	3.834923567	4.343669717	3.649721148	4.387644512	4.231173454	4.063773375	3.873468821	3.992223579	4.135494208	4.317342518	3.774024632	3.676931794	3.820896842	4.242501341	3.864207266	5.490979291	3.864207266	4.15399082	4.195852211	4.900141844	3.732252188	3.740840936	4.542587231
100507299_at	2.278012161	2.278012161	2.278012161	2.278012161	2.427483368	2.278012161	2.278012161	2.278012161	2.278278088	2.278012161	2.286537164	2.278012161	2.278012161	2.367194185	2.309769866	2.570852962	2.448814957	2.278012161	2.278012161	2.278012161	2.278012161	2.278012161	2.278012161	2.278012161	2.278012161	2.278012161	2.278012161	2.278012161	2.281991128	2.278012161	2.278012161	2.278012161	2.278012161	2.278012161	2.278012161	2.278012161
100507300_at	2.264899588	2.264899588	2.264899588	2.264899588	2.264899588	2.264899588	2.264899588	2.264899588	2.264899588	2.264899588	2.264899588	2.264899588	2.264899588	2.264899588	2.264899588	2.264899588	2.264899588	2.264899588	2.264899588	2.264899588	2.264899588	2.264899588	2.264899588	2.264899588	2.264899588	2.264899588	2.264899588	2.264899588	2.264899588	2.264899588	2.264899588	2.264899588	2.264899588	2.264899588	2.264899588	2.264899588
100507303_at	4.596878155	4.283400419	5.141769641	5.273407216	5.273407216	5.307007417	4.200422824	5.205649721	4.87800368	5.344078656	4.336718135	5.385853401	5.801496224	5.637819852	6.352993384	6.358460271	6.363192256	5.720668273	5.273407216	5.273407216	5.273407216	5.273407216	5.599425066	5.858494118	5.054156803	4.799047152	3.964191871	4.992324273	5.363210976	4.676770218	5.292543431	4.728641502	5.273407216	6.034197697	4.546469217	5.037795874
100507316_at	2.265356943	2.307898367	2.337670301	2.640685317	2.818513547	2.313424729	2.308642395	2.360797527	2.312413118	2.308734651	2.370810598	2.308734651	2.304332514	2.976368371	2.345814363	2.759245453	3.250685342	2.46073021	2.308734651	2.308642395	2.308734651	2.303626328	2.902998758	2.868382088	2.308734651	2.308642395	2.31259238	2.308734651	2.302488999	2.414384801	2.308734651	2.304083683	2.330525284	3.782547064	2.431040721	2.308734651
100507321_at	4.699638548	4.387582213	4.872397877	5.172997031	4.872397877	4.872397877	4.391893239	4.872397877	5.367941598	5.630668909	4.872397877	4.872397877	5.752104605	6.127921556	4.872397877	4.872397877	4.872397877	5.02671091	5.836948533	4.396978743	4.397215765	4.805669493	5.829287676	4.872397877	4.391893239	4.872397877	5.478627288	4.872397877	5.167254946	4.441240477	4.872397877	4.383170218	4.439975217	4.872397877	5.16824016	5.050716284
100507331_at	2.440295691	2.744436654	2.412976459	2.440295691	3.441770154	2.441592644	2.549511402	2.412976459	2.264899588	2.880021269	2.387583933	2.442382339	2.440295691	2.698123414	2.338918334	2.451337912	2.412976459	3.369365676	3.656662482	2.531658399	2.440295691	2.440295691	3.047829393	2.440295691	2.440295691	2.310124991	2.440295691	2.440295691	2.440295691	2.440295691	2.616359261	2.412976459	2.285159532	2.819318891	2.61706987	2.630382867
100507336_at	2.264899588	2.264899588	2.273456807	2.264899588	2.264899588	2.264899588	2.264899588	2.264899588	2.296168529	2.264899588	2.337087589	2.264899588	2.271242133	2.264899588	2.264899588	2.264899588	2.264899588	2.264899588	2.264899588	2.264899588	2.264899588	2.264899588	2.41839038	2.264899588	2.264899588	2.264899588	2.274550306	2.264899588	2.264899588	2.264899588	2.264899588	2.264899588	2.471156561	2.264899588	2.264899588	2.264899588
100507351_at	2.264899588	2.264899588	2.264899588	2.264899588	2.264899588	2.264899588	2.264899588	2.264899588	2.264899588	2.264899588	2.264899588	2.264899588	2.264899588	2.264899588	2.264899588	2.264899588	2.264899588	2.264899588	2.264899588	2.264899588	2.264899588	2.264899588	2.264899588	2.264899588	2.264899588	2.264899588	2.264899588	2.264899588	2.264899588	2.264899588	2.264899588	2.264899588	2.264899588	2.264899588	2.264899588	2.264899588
100507353_at	2.264899588	2.264899588	2.264899588	2.264899588	2.264899588	2.264899588	2.264899588	2.264899588	2.264899588	2.275153189	2.264899588	2.264899588	2.264899588	2.264899588	2.264899588	2.264899588	2.264899588	2.264899588	2.264899588	2.264899588	2.264899588	2.264899588	2.264899588	2.264899588	2.335882926	2.264899588	2.264899588	2.264899588	2.264899588	2.264899588	2.264899588	2.264899588	2.264899588	2.264899588	2.264899588	2.264899588
100507362_at	2.264899588	2.264899588	2.264899588	2.264899588	2.264899588	2.264899588	2.264899588	2.264899588	2.268794519	2.264899588	2.264899588	2.264899588	2.270712443	2.264899588	2.264899588	2.264899588	2.264899588	2.264899588	2.264899588	2.291740285	2.264899588	2.264899588	2.264899588	2.264899588	2.264899588	2.269158059	2.264899588	2.264899588	2.264899588	2.264899588	2.264899588	2.270480548	2.264899588	2.269816786	2.264899588	2.313408695
100507384_at	2.264899588	2.264899588	2.264899588	2.264899588	2.264899588	2.264899588	2.264899588	2.264899588	2.264899588	2.264899588	2.264899588	2.264899588	2.264899588	2.264899588	2.264899588	2.264899588	2.350162282	2.264899588	2.266482751	2.264899588	2.264899588	2.264899588	2.264899588	2.264899588	2.264899588	2.264899588	2.264899588	2.264899588	2.264899588	2.264899588	2.264899588	2.264899588	2.371460722	2.264899588	2.264899588	2.275326666
100507388_at	2.264899588	2.264899588	2.264899588	2.264899588	2.264899588	2.264899588	2.264899588	2.264899588	2.264899588	2.264899588	2.264899588	2.319092473	2.264899588	2.264899588	2.264899588	2.264899588	2.264899588	2.264899588	2.264899588	2.264899588	2.264899588	2.264899588	2.264899588	2.264899588	2.264899588	2.264899588	2.264899588	2.264899588	2.264899588	2.264899588	2.264899588	2.264899588	2.264899588	2.264899588	2.264899588	2.264899588
100507389_at	2.264899588	2.264899588	2.264899588	2.264899588	2.264899588	2.265420673	2.264899588	2.264899588	2.264899588	2.264899588	2.264899588	2.264899588	2.264899588	2.264899588	2.264899588	2.264899588	2.264899588	2.264899588	2.264899588	2.264899588	2.264899588	2.264899588	2.264899588	2.264899588	2.264899588	2.264899588	2.264899588	2.264899588	2.264899588	2.264899588	2.264899588	2.264899588	2.264899588	2.264899588	2.264899588	2.264899588
100507391_at	2.264899588	2.264899588	2.264899588	2.264899588	2.264899588	2.264899588	2.264899588	2.278362585	2.269487401	2.270389546	2.264899588	2.264899588	2.264899588	2.275633547	2.264899588	2.320809753	2.264899588	2.264899588	2.264899588	2.264899588	2.27606836	2.264899588	2.264899588	2.291082489	2.264899588	2.264899588	2.264899588	2.264899588	2.264899588	2.264899588	2.264899588	2.332170306	2.264899588	2.268562654	2.280423767	2.293691055
100507392_at	4.270729436	3.459562622	3.528886923	4.189804769	4.715538093	3.243831252	3.263097492	3.271593565	3.902960469	4.006954925	4.642154679	3.519069753	3.472044791	3.62455893	3.477883956	3.969086053	3.459562622	3.125615797	3.472044791	3.222965078	3.339156202	3.205466879	4.074444273	3.755565863	4.432907773	3.339156202	3.712112368	3.52501787	3.337820415	3.339156202	3.180593607	3.914693752	3.019715813	3.438628744	3.383451884	3.952189711
100507398_at	3.495812674	3.475337535	3.446361943	4.322871729	3.587459106	3.679629885	3.415543051	3.626152007	4.216034334	3.399935719	4.075350764	3.436011739	3.430796984	3.376857985	3.434960072	3.415543051	3.68674709	3.436011739	3.655500208	3.45083496	3.372060576	3.771099568	3.947440005	3.415543051	4.917829355	3.571929133	3.452042379	3.998836609	3.470025576	3.56097554	3.794495368	3.415543051	3.580572128	3.435531037	3.606027549	3.54125793
100507399_at	2.286528454	2.286528454	2.276914665	2.512464812	2.286528454	2.446232693	2.286528454	2.286528454	2.286528454	2.276914665	2.286528454	2.859576929	2.340396108	3.394541208	2.289415728	2.593921141	2.938865509	2.386033201	2.286528454	2.286528454	2.286528454	2.286528454	2.286528454	2.276914665	2.264899588	3.490932909	2.264899588	2.286528454	3.100026073	2.277679573	2.286528454	2.276914665	2.286528454	2.358266024	2.283641181	2.286528454
100507403_at	2.264899588	2.264899588	2.264899588	2.264899588	2.264899588	2.264899588	2.264899588	2.264899588	2.264899588	2.264899588	2.264899588	2.264899588	2.264899588	2.264899588	2.264899588	2.264899588	2.264899588	2.264899588	2.264899588	2.264899588	2.264899588	2.264899588	2.264899588	2.264899588	2.264899588	2.264899588	2.264899588	2.264899588	2.264899588	2.264899588	2.264899588	2.264899588	2.264899588	2.264899588	2.264899588	2.264899588
100507410_at	2.267612836	2.271331862	2.267612836	2.267612836	2.267612836	2.267612836	2.267612836	2.274555517	2.267612836	2.267612836	2.393806337	2.267612836	2.267612836	2.400006557	2.267612836	2.267612836	2.267612836	2.267612836	2.267612836	2.268215509	2.267612836	2.266781606	2.267612836	2.473929357	2.51082491	2.270241488	2.267612836	2.267612836	2.278372064	2.266376758	2.267612836	2.267612836	2.266376758	2.267612836	2.267612836	2.320016411
100507419_at	2.847219415	2.847219415	2.360274922	2.847219415	2.729249751	2.264899588	3.331946774	3.069988778	2.847219415	2.303555933	2.847219415	2.847219415	2.979999999	2.890782167	2.847219415	3.392983152	3.757364529	2.847219415	2.848428603	2.847219415	2.559104379	2.635280517	2.344122226	2.847219415	3.673313967	2.631319577	2.880782025	2.847643842	2.96553762	2.871818905	2.999334706	2.915269326	2.847219415	2.847219415	2.886483925	2.698904559
100507421_at	2.264899588	2.264899588	2.264899588	2.264899588	2.264899588	2.264899588	2.264899588	2.264899588	2.264899588	2.264899588	2.264899588	2.264899588	2.264899588	2.264899588	2.264899588	2.264899588	2.264899588	2.264899588	2.264899588	2.264899588	2.264899588	2.44954904	2.264899588	2.264899588	2.333620772	2.265611417	2.267842543	2.266728061	2.264899588	2.264899588	2.264899588	2.311552447	2.264899588	2.264899588	2.264899588	2.264899588
100507423_at	2.264899588	2.264899588	2.264899588	2.264899588	2.264899588	2.264899588	2.341809442	2.264899588	2.264899588	2.264899588	2.264899588	2.264899588	2.264899588	2.264899588	2.264899588	2.264899588	2.264899588	2.264899588	2.264899588	2.264899588	2.264899588	2.264899588	2.264899588	2.264899588	2.264899588	2.264899588	2.264899588	2.264899588	2.264899588	2.264899588	2.264899588	2.264899588	2.264899588	2.264899588	2.264899588	2.264899588
100507424_at	4.874258246	5.098200821	4.849158624	4.894916142	4.614165923	5.257754104	3.412452786	4.915262579	4.915262579	4.853546712	4.698662963	4.942162555	4.915262579	5.383557428	5.375717595	5.532490791	4.884769385	6.001225929	5.370302921	4.877838454	4.915262579	4.966412363	4.896661024	5.385142823	4.55988435	4.915262579	4.575493284	4.740809789	4.915262579	4.793809042	4.793809042	4.575493284	4.915262579	5.500721508	4.793809042	4.583281139
100507428_at	2.264899588	2.264899588	2.264899588	2.264899588	2.264899588	2.264899588	2.264899588	2.264899588	2.264899588	2.264899588	2.264899588	2.264899588	2.264899588	2.264899588	2.264899588	2.264899588	2.264899588	2.264899588	2.264899588	2.264899588	2.264899588	2.264899588	2.264899588	2.264899588	2.264899588	2.264899588	2.264899588	2.264899588	2.264899588	2.264899588	2.264899588	2.264899588	2.264899588	2.264899588	2.264899588	2.264899588
100507431_at	2.264899588	2.264899588	2.264899588	2.264899588	2.264899588	2.290036939	2.264899588	2.264899588	2.264899588	2.264899588	2.264899588	2.264899588	2.264899588	2.264899588	2.462253973	2.307896253	2.293451921	2.264899588	2.264899588	2.264899588	2.264899588	2.33971662	2.311949133	2.264899588	2.264899588	2.264899588	2.264899588	2.264899588	2.264899588	2.264899588	2.264899588	2.383548995	2.264899588	2.295424966	2.264899588	2.264899588
100507433_at	2.264899588	2.26809427	2.264899588	2.264899588	2.264899588	2.264899588	2.286678689	2.264899588	2.264899588	2.264899588	2.264899588	2.264899588	2.264899588	2.264899588	2.264899588	2.264899588	2.264899588	2.264899588	2.264899588	2.264899588	2.264899588	2.264899588	2.264899588	2.264899588	2.264899588	2.264899588	2.264899588	2.35587508	2.264899588	2.264899588	2.293054584	2.264899588	2.264899588	2.264899588	2.264899588	2.264899588
100507436_at	7.4881135	7.568871039	6.999812964	7.500027379	5.584511629	6.329898172	7.08286037	6.975514548	7.852467717	7.811312355	7.377201904	6.896768348	7.152823276	6.923311951	7.210592571	6.622293282	7.16457635	7.228643332	6.228833329	7.327963798	7.422584478	7.307290131	7.125740215	7.086328356	6.886547486	7.1124827	7.374651728	7.16558879	7.596695574	6.643804827	7.056900431	7.645758603	7.216382765	7.141516645	7.404795651	6.734080487
100507443_at	2.264899588	2.269893235	2.264899588	2.264899588	2.264899588	2.264899588	2.264899588	2.264899588	2.264899588	2.264899588	2.264899588	2.264899588	2.264899588	2.264899588	2.264899588	2.264899588	2.264899588	2.264899588	2.264899588	2.264899588	2.264899588	2.264899588	2.264899588	2.264899588	2.266550136	2.264899588	2.264899588	2.271451542	2.264899588	2.264899588	2.264899588	2.264899588	2.264899588	2.264899588	2.264899588	2.264899588
100507459_at	2.264899588	2.264899588	2.264899588	2.264899588	2.264899588	2.264899588	2.264899588	2.264899588	2.264899588	2.264899588	2.264899588	2.264899588	2.264899588	2.264899588	2.264899588	2.264899588	2.264899588	2.264899588	2.264899588	2.264899588	2.264899588	2.264899588	2.264899588	2.264899588	2.264899588	2.264899588	2.264899588	2.264899588	2.264899588	2.264899588	2.264899588	2.264899588	2.264899588	2.264899588	2.264899588	2.264899588
100507461_at	2.264899588	2.264899588	2.264899588	2.264899588	2.264899588	2.264899588	2.264899588	2.264899588	2.264899588	2.264899588	2.264899588	2.264899588	2.264899588	2.264899588	2.264899588	2.264899588	2.264899588	2.269259958	2.264899588	2.264899588	2.264899588	2.350108227	2.264899588	2.264899588	2.264899588	2.264899588	2.403652511	2.264899588	2.264899588	2.264899588	2.264899588	2.264899588	2.264899588	2.264899588	2.264899588	2.264899588
100507462_at	2.264899588	2.264899588	2.264899588	2.264899588	2.264899588	2.264899588	2.264899588	2.264899588	2.264899588	2.264899588	2.264899588	2.264899588	2.264899588	2.264899588	2.264899588	2.264899588	2.264899588	2.264899588	2.264899588	2.264899588	2.264899588	2.264899588	2.264899588	2.264899588	2.264899588	2.264899588	2.264899588	2.264899588	2.264899588	2.264899588	2.264899588	2.264899588	2.264899588	2.264899588	2.264899588	2.264899588
100507463_at	11.40998294	10.98427422	10.449808	10.95758465	11.01141202	10.56788383	10.5822019	10.90602954	11.10011578	11.47004827	11.30624924	11.11848903	11.12227095	10.7633639	10.74308337	10.95001025	10.78046585	11.14188203	11.00445038	10.73248442	10.81532185	10.81282391	11.25860195	10.8993906	10.92650475	10.81912208	10.67339852	10.96223486	11.18131547	10.98161661	10.94533417	10.95758465	11.0024351	11.38020852	10.92920877	11.39090344
100507466_at	2.264899588	2.264899588	2.264899588	2.264899588	2.264899588	2.264899588	2.264899588	2.264899588	2.264899588	2.264899588	2.264899588	2.264899588	2.264899588	2.264899588	2.264899588	2.264899588	2.264899588	2.264899588	2.264899588	2.264899588	2.264899588	2.264899588	2.264899588	2.264899588	2.264899588	2.264899588	2.264899588	2.264899588	2.264899588	2.264899588	2.264899588	2.264899588	2.264899588	2.266132973	2.264899588	2.264899588
100507468_at	2.264899588	2.264899588	2.264899588	2.366560229	2.543036355	2.264899588	2.264899588	2.264899588	2.264899588	2.264899588	2.343548108	2.264899588	2.264899588	2.264899588	2.265634541	2.264899588	2.264899588	2.264899588	2.264899588	2.264899588	2.264899588	2.264899588	2.727728206	2.264899588	2.264899588	2.264899588	2.264899588	2.269321515	2.264899588	2.264899588	2.264899588	2.264899588	2.264899588	2.264899588	2.264899588	2.264899588
100507470_at	2.264899588	2.264899588	2.264899588	2.264899588	2.264899588	2.264899588	2.264899588	2.264899588	2.264899588	2.264899588	2.264899588	2.264899588	2.264899588	2.264899588	2.264899588	2.264899588	2.278500924	2.264899588	2.264899588	2.264899588	2.264899588	2.264899588	2.264899588	2.264899588	2.264899588	2.264899588	2.264899588	2.266131519	2.264899588	2.264899588	2.264899588	2.264899588	2.264899588	2.264899588	2.331263163	2.264899588
100507475_at	2.264899588	2.264899588	2.264899588	2.264899588	2.264899588	2.264899588	2.482716792	2.264899588	2.264899588	2.264899588	2.304909556	2.264899588	2.264899588	2.318037607	2.287586393	2.264899588	2.264899588	2.264899588	2.268609046	2.264899588	2.272105221	2.264899588	2.264899588	2.264899588	2.343530046	2.264899588	2.445096083	2.285893204	2.264899588	2.264899588	2.264899588	2.264899588	2.264899588	2.264899588	2.348534852	2.264899588
100507477_at	2.264899588	2.264899588	2.264899588	2.320109111	2.264899588	2.264899588	2.264899588	2.264899588	2.264899588	2.273373551	2.264899588	2.264899588	2.264899588	2.264899588	2.264899588	2.264899588	2.264899588	2.264899588	2.264899588	2.264899588	2.264899588	2.266504969	2.264899588	2.264899588	2.264899588	2.264899588	2.264899588	2.264899588	2.264899588	2.264899588	2.264899588	2.264899588	2.264899588	2.264899588	2.264899588	2.301563864
100507480_at	2.264899588	2.264899588	2.264899588	2.264899588	2.264899588	2.264899588	2.264899588	2.264899588	2.264899588	2.264899588	2.264899588	2.264899588	2.264899588	2.264899588	2.264899588	2.264899588	2.264899588	2.264899588	2.264899588	2.264899588	2.264899588	2.264899588	2.264899588	2.264899588	2.264899588	2.264899588	2.264899588	2.264899588	2.264899588	2.264899588	2.264899588	2.264899588	2.264899588	2.264899588	2.264899588	2.264899588
100507487_at	2.264899588	2.275169422	2.264899588	2.264899588	2.264899588	2.265816942	2.264899588	2.264899588	2.611481103	2.264899588	2.325887522	2.264899588	2.264899588	2.264899588	2.284739164	2.264899588	2.264899588	2.264899588	2.490811861	2.264899588	2.264899588	2.314769496	2.264899588	2.264899588	2.264899588	2.265883853	2.264899588	2.35088967	2.264899588	2.400798858	2.264899588	2.264899588	2.264899588	2.264899588	2.264899588	2.264899588
100507495_at	2.321447728	2.321447728	2.350635215	2.321447728	2.472651006	2.321447728	2.355288309	2.321447728	2.321447728	2.496048045	2.323199067	2.405455033	2.321447728	2.321447728	2.321447728	2.321447728	2.321447728	2.321447728	2.321447728	2.321447728	2.321447728	2.321447728	2.321447728	2.321447728	2.401661598	2.321447728	2.321447728	2.321447728	2.321447728	2.321447728	2.358275726	2.321447728	2.321447728	2.321447728	2.321447728	2.288802065
100507501_at	2.742675213	2.752969276	2.904879748	3.053036126	2.905232889	2.904879748	2.522862843	2.277938329	2.904879748	2.944403838	3.662885695	4.302238158	3.015155889	3.180119908	3.433410139	3.021175812	2.954024788	2.683994772	2.730194656	2.971946407	2.55415411	3.059919709	3.54073168	3.067247086	2.904879748	2.904879748	3.014007602	3.756465037	2.91844998	2.67687155	3.025726675	2.550797756	3.469629429	2.980264049	2.951886599	2.892341444
100507506_at	2.273643131	2.35673307	2.35673307	2.35673307	2.35673307	2.35673307	2.350839179	2.35673307	2.35673307	2.35673307	2.35673307	2.35673307	2.35673307	2.678067014	2.367578253	2.35673307	2.35673307	2.35673307	2.35673307	2.35673307	2.35673307	2.35673307	2.35673307	2.35673307	2.449371227	2.35673307	2.456111306	2.35673307	2.357618192	2.35673307	2.35673307	2.35673307	2.591050031	2.35673307	2.35673307	2.35673307
100507507_at	5.749855825	5.507107937	5.257449215	5.468387338	6.119246125	5.21472836	5.871819623	5.215442732	4.97522876	5.257449215	5.807687895	4.871380609	5.096855652	5.546395091	4.634763931	5.134030992	4.850787776	5.411130481	5.552566815	5.244057781	5.02015242	5.079783915	5.583071867	5.497904141	5.736607464	5.180328421	5.608515978	5.241201206	5.259096948	5.075284748	5.638772429	5.784190157	5.273392959	5.047903389	5.855723909	6.181856054
100507513_at	2.264899588	2.264899588	2.264899588	2.264899588	2.264899588	2.264899588	2.264899588	2.264899588	2.264899588	2.264899588	2.264899588	2.264899588	2.264899588	2.264899588	2.264899588	2.264899588	2.313297631	2.264900878	2.264899588	2.264899588	2.264899588	2.264899588	2.264899588	2.264899588	2.272138408	2.264899588	2.264899588	2.264899588	2.264899588	2.353745933	2.264899588	2.264899588	2.264899588	2.264899588	2.264899588	2.264899588
100507520_at	3.175432887	3.174984515	3.174984515	3.174984515	3.174984515	3.174984515	3.174984515	3.174984515	3.174984515	3.174984515	3.174984515	3.174984515	3.174984515	3.209303808	3.174984515	3.174984515	3.174984515	3.174984515	3.174984515	3.174984515	3.174984515	3.174984515	3.174984515	3.174984515	3.174984515	3.174984515	3.174984515	3.174984515	3.180777743	3.174984515	3.174984515	3.174984515	3.174984515	3.174984515	3.174984515	3.174984515
100507524_at	2.264899588	2.264899588	2.264899588	2.264899588	2.264899588	2.264899588	2.264899588	2.264899588	2.264899588	2.264899588	2.264899588	2.264899588	2.264899588	2.264899588	2.264899588	2.264899588	2.264899588	2.264899588	2.264899588	2.264899588	2.264899588	2.264899588	2.264899588	2.264899588	2.264899588	2.264899588	2.264899588	2.264899588	2.264899588	2.264899588	2.264899588	2.264899588	2.264899588	2.264899588	2.264899588	2.264899588
100507527_at	2.264899588	2.264899588	2.264899588	2.264899588	2.264899588	2.264899588	2.286983415	2.264899588	2.264899588	2.264899588	2.264899588	2.264899588	2.264899588	2.264899588	2.264899588	2.264899588	2.264899588	2.264899588	2.264899588	2.264899588	2.473419107	2.264899588	2.264899588	2.337899394	2.356530078	2.264899588	2.264899588	2.264899588	2.264899588	2.264899588	2.264899588	2.264899588	2.264899588	2.264899588	2.272047043	2.2651058
100507530_at	2.264899588	2.308579664	2.264899588	2.267008777	2.264899588	2.264899588	2.264899588	2.852474814	2.264899588	2.473335216	2.264899588	2.264899588	2.264899588	2.264899588	2.264899588	2.264899588	2.264899588	2.264899588	2.331224093	2.264899588	2.264899588	2.264899588	2.264899588	2.264899588	2.368586151	2.264899588	2.264899588	2.264899588	2.264899588	2.265445066	2.309557537	2.264899588	2.264899588	2.264899588	2.273485374	2.264899588
100507533_at	2.264946759	2.264899588	2.264899588	2.264899588	2.264899588	2.264899588	2.264899588	2.264899588	2.264899588	2.264899588	2.264899588	2.264899588	2.264899588	2.264899588	2.264899588	2.264899588	2.264899588	2.264899588	2.264899588	2.264899588	2.264899588	2.264899588	2.264899588	2.264899588	3.013415085	2.264899588	2.264899588	2.264899588	2.264899588	2.264899588	2.264899588	2.264899588	2.264899588	2.264899588	2.264899588	2.264899588
100507534_at	2.264899588	2.264899588	2.264899588	2.264899588	2.264899588	2.264899588	2.264899588	2.264899588	2.264899588	2.264899588	2.264899588	2.264899588	2.264899588	2.264899588	2.264899588	2.264899588	2.264899588	2.264899588	2.264899588	2.264899588	2.264899588	2.264899588	2.264899588	2.264899588	2.264899588	2.264899588	2.264899588	2.264899588	2.264899588	2.264899588	2.264899588	2.264899588	2.264899588	2.264899588	2.264899588	2.264899588
100507537_at	2.264899588	2.264899588	2.264899588	2.264899588	2.264899588	2.264899588	2.264899588	2.264899588	2.264899588	2.768048138	2.264899588	2.264899588	2.264899588	2.267330688	2.264899588	2.269072632	2.264899588	2.264899588	2.264899588	2.278717499	2.264899588	2.264899588	2.264899588	2.264899588	2.264899588	2.264899588	2.264899588	2.264899588	2.264899588	2.264899588	2.264899588	2.264899588	2.340823272	2.264899588	2.264899588	2.264899588
100507540_at	3.372696273	3.311227477	3.096005499	3.300692623	3.372696273	3.372696273	3.372696273	3.372696273	3.311227477	3.372696273	3.372696273	3.372696273	3.372696273	3.501976741	3.444388653	3.398179906	3.372696273	3.372696273	3.372696273	3.311227477	3.372696273	3.372696273	3.372696273	3.370317382	3.910405285	3.660382476	4.61982756	3.311227477	3.894428935	3.420930808	3.372696273	3.944297066	3.372696273	3.372696273	3.380503525	3.422437275
100507547_at	2.281651253	2.264899588	2.264899588	2.279429352	2.264899588	2.264899588	2.264899588	2.264899588	2.264899588	2.264899588	2.831793265	2.822504261	2.264899588	2.410277862	2.264899588	2.264899588	2.264899588	2.264899588	2.264899588	2.264899588	2.264899588	2.264899588	2.264899588	2.264899588	2.311688185	2.264899588	2.264899588	2.264899588	2.264899588	2.264899588	2.264899588	2.264899588	2.264899588	2.264899588	2.451899614	2.264899588
100507557_at	2.264899588	2.264899588	2.264899588	2.264899588	2.264899588	2.305715691	2.264899588	2.264899588	2.264899588	2.264899588	2.264899588	2.264899588	2.264899588	2.264899588	2.274248809	2.283653844	2.264899588	2.264899588	2.264899588	2.264899588	2.264899588	2.264899588	2.264899588	2.264899588	2.264899588	2.264899588	2.2776641	2.264899588	2.264899588	2.265337492	2.264899588	2.264899588	2.264899588	2.2659388	2.264899588	2.264899588
100507560_at	2.264899588	2.264899588	2.264899588	2.264899588	2.264899588	2.264899588	2.283286278	2.264899588	2.264899588	2.264899588	2.264899588	2.264899588	2.264899588	2.264899588	2.264899588	2.264899588	2.264899588	2.264899588	2.264899588	2.264899588	2.264899588	2.264899588	2.264899588	2.264899588	2.264899588	2.264899588	2.264899588	2.264899588	2.264899588	2.264899588	2.264899588	2.264899588	2.264899588	2.264899588	2.264899588	2.264899588
100507562_at	2.264899588	2.264899588	2.264899588	2.264899588	2.264899588	2.264899588	2.264899588	2.264899588	2.264899588	2.264899588	2.264899588	2.264899588	2.264899588	2.264899588	2.264899588	2.264899588	2.264899588	2.264899588	2.264899588	2.264899588	2.264899588	2.264899588	2.264899588	2.264899588	2.264899588	2.355043776	2.264899588	2.264899588	2.264899588	2.264899588	2.264899588	2.264899588	2.264899588	2.264899588	2.264899588	2.264899588
100507564_at	2.264899588	2.264899588	2.264899588	2.264899588	2.264899588	2.302517959	2.264899588	2.264899588	2.264899588	2.264899588	2.264899588	2.264899588	2.264899588	2.285953672	2.264899588	2.655201706	2.364795221	2.264899588	2.264899588	2.264899588	2.264899588	2.264899588	2.264899588	2.264899588	2.264899588	2.264899588	2.264899588	2.314981424	2.368749965	2.272846034	2.264899588	2.264899588	2.264899588	2.264899588	2.264899588	2.282236382
100507567_at	2.264899588	2.264899588	2.264899588	2.264899588	2.264899588	2.264899588	2.264899588	2.264899588	2.264899588	2.264899588	2.264899588	2.264899588	2.264899588	2.264899588	2.264899588	2.264899588	2.264899588	2.265589194	2.264899588	2.264899588	2.264899588	2.264899588	2.264899588	2.264899588	2.264899588	2.264899588	2.264899588	2.264899588	2.274821628	2.264899588	2.264899588	2.264899588	2.264899588	2.264899588	2.264899588	2.264899588
100507577_at	7.195030903	6.767487093	6.846394124	6.691119224	6.876541821	6.513732464	6.706589881	6.96198958	6.392556461	5.680114962	6.638605828	6.976537103	6.795696284	6.975357713	6.974712425	7.124430189	6.856490776	7.808534307	7.669337735	6.295160133	7.090943224	6.573082271	6.968251476	6.243977747	6.75148044	6.830671139	6.585412582	6.562961097	6.136348581	7.104809972	6.491883707	6.787984698	6.270190638	6.279449292	7.012218123	6.325464191
100507584_at	2.264899588	2.264899588	2.264899588	2.264899588	2.264899588	2.264899588	2.264899588	2.264899588	2.264899588	2.264899588	2.264899588	2.264899588	2.264899588	2.264899588	2.264899588	2.264899588	2.264899588	2.264899588	2.264899588	2.264899588	2.264899588	2.264899588	2.264899588	2.264899588	2.264899588	2.264899588	2.264899588	2.264899588	2.264899588	2.264899588	2.264899588	2.264899588	2.264899588	2.264899588	2.264899588	2.264899588
100507599_at	2.275122016	2.279276905	2.264899588	2.279276905	2.291272522	2.475224061	2.366521453	2.279276905	2.279276905	2.563962409	2.328223897	2.279276905	2.543129648	2.45041032	2.279276905	2.406571679	2.297764652	2.484394548	2.264899588	2.279276905	2.275403668	2.309185644	2.740486519	2.279276905	2.279276905	2.279276905	2.279276905	2.279276905	2.281723012	2.264899588	2.289832789	2.275122016	2.520229354	2.279326729	2.279276905	2.279276905
100507600_at	2.264899588	2.264899588	2.264899588	2.264899588	2.326241182	2.264899588	2.266130371	2.271490625	2.264899588	2.264899588	2.264899588	2.271239195	2.28323319	2.277626625	2.265026279	2.443677282	2.264899588	2.264899588	2.264899588	2.264899588	2.264899588	2.264899588	2.917307562	2.264899588	2.264899588	2.264899588	2.264899588	2.264899588	2.264899588	2.264899588	2.284828395	2.264899588	2.264899588	2.264899588	2.287967434	2.264899588
100507602_at	2.395797187	2.382680685	2.395797187	2.528899416	2.408624112	2.395797187	2.386473405	2.405635864	2.395797187	2.395797187	2.395797187	2.397495268	2.395797187	2.394658038	2.395797187	2.395797187	2.550097106	2.43995262	2.395797187	2.395797187	2.396299231	2.407838896	2.432325533	2.395797187	2.500228566	2.395797187	2.388952195	2.395797187	2.395797187	2.395797187	2.499686811	2.359807164	2.395797187	2.998981082	2.394658038	2.393485815
100507605_at	2.264899588	2.264899588	2.264899588	2.264899588	2.264899588	2.264899588	2.264899588	2.264899588	2.264899588	2.264899588	2.264899588	2.264899588	2.264899588	2.264899588	2.264899588	2.264899588	2.264899588	2.264899588	2.264899588	2.264899588	2.264899588	2.264899588	2.264899588	2.273493313	2.264899588	2.264899588	2.264899588	2.264899588	2.264899588	2.264899588	2.264899588	2.264899588	2.264899588	2.264899588	2.35630762	2.264899588
100507616_at	2.730616847	2.730616847	2.433328388	2.730616847	2.730616847	4.420400916	2.730616847	2.730211999	2.730616847	2.730616847	2.730211999	2.730616847	3.392482993	3.244936884	3.427696495	2.730616847	2.880036422	2.745510745	2.401651454	2.730211999	2.73063444	4.581698264	2.923772196	2.317288757	2.730616847	4.176470898	2.700154277	2.730616847	2.750926235	2.730616847	2.398672254	2.730211999	3.189118315	3.23918561	2.730616847	2.453919511
100507629_at	2.264899588	2.264899588	2.264899588	2.264899588	2.264899588	2.264899588	2.264899588	2.264899588	2.264899588	2.264899588	2.264899588	2.264899588	2.264899588	2.264899588	2.264899588	2.264899588	2.264899588	2.264899588	2.264899588	2.264899588	2.264899588	2.264899588	2.354384165	2.264899588	2.264899588	2.264899588	2.264899588	2.264899588	2.264899588	2.264899588	2.264899588	2.264899588	2.264899588	2.264899588	2.264899588	2.264899588
100507632_at	3.695008684	2.968152968	3.214017428	2.854600705	4.531948447	2.988010678	4.593627805	2.970093144	3.07444934	2.968152968	3.952287929	2.963434845	2.968152968	2.978242487	2.968152968	2.968152968	2.968152968	3.454294832	3.432307025	3.253832391	2.968152968	2.963434845	3.749640375	2.963434845	2.968152968	2.682192786	5.238142055	3.037060989	2.989808737	3.589606836	2.968152968	3.994307672	2.968152968	2.682192786	4.067893599	3.435796947
100507634_at	2.264899588	2.264899588	2.264899588	2.264899588	2.264899588	2.264899588	2.283771027	2.264899588	2.264899588	2.264899588	2.36165426	2.264899588	2.264899588	2.264899588	2.264899588	2.264899588	2.264899588	2.264899588	2.264899588	2.268933994	2.264899588	2.264899588	2.264899588	2.264899588	2.27009383	2.264899588	2.264899588	2.264899588	2.264899588	2.264899588	2.264899588	2.266642481	2.264899588	2.264899588	2.264899588	2.264899588
100507642_at	2.590458143	2.521136216	3.334352102	2.516975172	2.647266945	2.743052343	2.658305698	3.938050362	2.827881273	3.24739301	2.553806325	2.541057675	2.582014977	3.014877878	2.65772481	2.602533477	2.403668033	2.507103497	3.510896065	2.516975172	2.516975172	3.080048129	2.914844971	2.612352041	2.510554391	2.619593255	2.800670664	2.791854192	2.647266945	3.339028485	2.646200553	2.667248897	2.901239581	3.197566971	2.507059666	2.697611403
100507650_at	2.264899588	2.264899588	2.264899588	2.264899588	2.264899588	2.264899588	2.264899588	2.264899588	2.264899588	2.264899588	2.264899588	2.266310973	2.264899588	2.264899588	2.264899588	2.264899588	2.264899588	2.264899588	2.264899588	2.264899588	2.264899588	2.264899588	2.264899588	2.264899588	2.264899588	2.264899588	2.264899588	2.264899588	2.264899588	2.264899588	2.264899588	2.264899588	2.264899588	2.264899588	2.264899588	2.264899588
100507656_at	2.443659842	2.576555552	2.443659842	2.443659842	2.760474079	2.462735231	2.489058057	2.341478459	2.928780901	2.578148764	2.524570465	2.450345271	2.443659842	2.53182977	2.443659842	2.443659842	2.443659842	2.443659842	2.443659842	2.443659842	2.443659842	2.341478459	2.551971752	2.264899588	2.435509675	2.557689846	2.549256918	2.443659842	2.443659842	2.443659842	2.542465589	3.13749458	2.435509675	2.443659842	2.91161131	2.446030539
100507670_at	2.264899588	2.264899588	2.389663127	2.264899588	2.264899588	2.271734994	2.558827521	2.264899588	2.284710563	2.337087589	2.540626173	2.264899588	2.264899588	2.264899588	2.264899588	2.264899588	2.264899588	2.264899588	2.264899588	2.264899588	2.264899588	2.264899588	2.300125551	2.264899588	2.264899588	2.264899588	2.270410505	2.264899588	2.331621428	2.437821465	2.264899588	2.264899588	2.264899588	2.264899588	2.281500888	2.285578568
100508631_at	2.264899588	2.264899588	2.264899588	2.264899588	2.264899588	2.264899588	2.264899588	2.264899588	2.264899588	2.272810676	2.264899588	2.264899588	2.264899588	2.264899588	2.264899588	2.264899588	2.264899588	2.264899588	2.264899588	2.264899588	2.349627841	2.264899588	2.264899588	2.264899588	2.264899588	2.264899588	2.264899588	2.264899588	2.264899588	2.264899588	2.277754728	2.271749718	2.264899588	2.264899588	2.264899588	2.264899588
100509303_at	2.264899588	2.264899588	2.264899588	2.264899588	2.264899588	2.264899588	2.30297586	2.393571275	2.264899588	2.264899588	2.264899588	2.279095533	2.264899588	2.264899588	2.264899588	2.264899588	2.264899588	2.264906533	2.264899588	2.264899588	2.264899588	2.264899588	2.264899588	2.264899588	2.264899588	2.264899588	2.264899588	2.264899588	2.264899588	2.264899588	2.264899588	2.264899588	2.264899588	2.265324891	2.264899588	2.264899588
10051_at	7.723223482	8.36408065	8.43555147	8.008346554	7.470755186	7.838062034	7.287752645	7.8277114	7.802265409	6.826489311	7.981999158	7.782133635	8.022883184	7.564524516	8.226665048	7.814234351	7.836480237	8.000784942	7.578856253	8.16572217	8.180421193	8.256055439	7.823252043	6.784097599	7.415004542	8.507374245	7.77997699	8.43908632	8.290022816	7.928017788	7.621689258	7.535829782	8.098604538	8.116994116	7.785052345	7.87672682
10052_at	2.264899588	2.264899588	2.264899588	2.264899588	2.264899588	2.264899588	2.264899588	2.264899588	2.264899588	2.264899588	2.264899588	2.264899588	2.264899588	2.264899588	2.264899588	2.264899588	2.264899588	2.264899588	2.264899588	2.264899588	2.264899588	2.264899588	2.264899588	2.264899588	2.264899588	2.264899588	2.264899588	2.264899588	2.264899588	2.264899588	2.264899588	2.264899588	2.264899588	2.264899588	2.264899588	2.264899588
100526820_at	3.435838742	2.71921364	2.585212752	2.776698574	2.817671824	2.800254687	2.88167211	2.804182999	3.160413068	2.89090057	3.481927374	3.420627194	2.81997049	2.835628064	3.438135606	3.546086566	3.94816006	2.740144176	3.256674804	2.689217249	2.826229502	3.106776223	3.769461844	2.823700574	2.817671824	2.869406973	4.057903131	3.237199232	3.210146575	2.772928702	2.817671824	2.783698342	2.817671824	2.778908815	3.343187029	3.540198219
100527964_at	5.44739157	3.849987081	3.900026018	4.184103673	5.367621078	3.638060885	2.984785511	3.871325816	3.798271069	4.299080081	3.871325816	3.798271069	4.216070664	5.739695107	4.627326516	4.506782889	4.356329534	3.654578874	4.005436638	3.532771972	3.863236204	4.329693478	5.210165388	3.535731225	5.701089262	3.798271069	3.49148906	3.798271069	3.295288727	4.000469098	4.497328653	3.207608564	3.871325816	4.283222999	3.825924151	4.048215674
100528062_at	2.739646869	2.823995103	2.321672049	2.92574874	2.321672049	2.904069638	2.264899588	2.321672049	2.57700651	2.301365066	2.264899588	2.321672049	2.321672049	2.321672049	2.416456412	2.27526992	2.491283988	2.538957587	2.33918667	2.320423494	3.589199124	2.734389788	2.264899588	2.321672049	3.511545656	2.439730037	2.370201327	3.084728406	2.593323015	3.34164235	2.284809969	3.249991659	2.321672049	2.815835803	2.786565471	2.500339326
10053_at	2.264899588	2.264899588	2.458764582	2.268321364	2.317385005	2.264899588	2.264899588	2.264899588	2.264899588	2.264899588	2.264899588	2.264899588	2.264899588	2.264899588	2.264899588	2.264899588	2.264899588	2.264899588	2.264899588	2.264899588	2.264899588	2.264899588	2.264899588	2.264899588	2.264899588	2.264899588	2.264899588	2.264899588	2.264899588	2.264899588	2.264899588	2.264899588	2.264899588	2.264899588	2.264899588	2.264899588
100533106_at	2.298881765	2.298881765	2.298881765	2.298881765	2.298881765	2.298881765	2.298881765	2.461970306	2.298881765	2.298881765	2.298881765	2.298881765	2.300182117	2.298881765	2.298881765	2.298881765	2.298881765	2.315143269	2.321235867	2.298881765	2.298881765	2.302855978	2.298881765	2.298881765	2.298881765	2.298881765	2.302908573	2.298881765	2.298881765	2.466891184	2.298881765	2.298881765	2.298881765	2.298881765	2.298881765	2.298881765
100533178_at	2.636252784	2.396603123	2.298272837	2.298272837	2.298272837	2.264899588	2.300165224	2.298272837	2.298272837	2.298272837	2.298272837	2.298272837	2.298272837	2.309288811	2.298272837	2.298272837	2.264899588	2.449386226	2.904477876	2.298272837	2.298272837	2.349618531	2.298272837	2.298272837	2.298272837	2.306329764	2.298272837	2.298272837	2.298272837	2.301522861	2.298272837	2.53004895	2.298272837	2.271945732	3.02360724	2.488557392
100533182_at	2.264899588	2.265006846	2.264899588	2.265006846	2.265006846	2.267228261	2.264899588	2.265006846	2.265006846	2.265006846	2.265006846	2.443801065	2.485537736	2.265006846	2.288753968	2.292375587	2.265006846	2.276892671	2.265006846	2.265006846	2.265006846	2.265006846	2.265006846	2.265006846	2.652021391	2.265006846	2.264899588	2.265006846	2.265006846	2.277179828	2.600793568	2.265006846	2.265006846	2.265006846	2.265006846	2.265006846
100533184_at	2.264899588	2.264899588	2.264899588	2.264899588	2.264899588	2.264899588	2.269524736	2.264899588	2.264899588	2.264899588	2.264899588	2.264899588	2.264899588	2.264899588	2.264899588	2.264899588	2.303147452	2.264899588	2.264899588	2.264899588	2.264899588	2.264899588	2.264899588	2.264899588	2.264899588	2.264899588	2.264899588	2.312246286	2.264899588	2.264899588	2.739816416	2.264899588	2.264899588	2.264899588	2.268792906	2.264899588
10054_at	8.972688429	9.912877803	9.866067157	9.792313518	9.163338242	10.37100048	8.941510639	9.925361125	9.326354704	9.235674829	8.500944037	9.758631295	10.10715981	9.615948914	10.29700193	10.29299533	10.70920849	10.05631	9.786234255	9.97543385	10.53922967	10.43479446	9.574210187	9.891710529	9.202179986	9.860986007	9.063620524	9.688962332	10.25755319	9.995753123	9.560046029	8.785763943	10.10281857	10.1850487	8.974095914	9.187055822
10055_at	6.248104928	6.313968698	6.565767536	6.430016327	6.064291185	6.796145049	6.085760195	6.317424893	5.574689741	6.39816888	6.10202402	6.522685833	6.876037141	6.046925857	7.248461471	6.546137574	6.970386567	7.215179545	6.576054883	6.503089467	6.787428248	7.63518821	6.293508975	6.348207689	6.56367431	7.058729184	6.851761136	6.675025379	6.557149391	6.464085798	6.039887831	5.759568427	6.704085793	6.541591326	5.928698558	6.393744716
10056_at	6.460339326	6.321534671	6.64611981	6.127707692	6.565857866	7.28726741	5.989826645	6.538882255	6.402702777	7.202276579	5.952456253	6.740210495	6.680318959	7.188789485	6.828565928	7.428529301	7.254813974	7.302983706	6.776243986	6.469452946	7.022438976	6.78003718	6.851591151	6.754286836	6.245454619	6.597261554	6.124590726	6.538961738	6.985329109	6.482180727	6.375523396	6.053112539	7.100137235	6.920625925	6.392745857	6.564207724
10057_at	6.428663134	5.716662722	4.6223095	5.859423263	5.072370679	5.086099217	5.274301627	5.412516097	5.5327492	4.912650379	5.271884804	6.062038572	5.641447025	5.919451621	5.543420935	5.554244405	4.703663972	5.057165416	6.111016486	5.213946311	5.459513569	5.185982781	6.304348476	5.354077462	5.52820592	5.291626683	5.159394254	4.941621985	4.62552885	5.654203756	6.307430591	5.845808843	4.857263558	6.057468287	5.724479627	5.865231383
10058_at	2.35336956	2.334204644	2.513931886	2.366601919	2.366601919	2.390866715	2.366601919	2.366601919	2.590001533	2.366601919	2.366601919	2.628825136	2.366601919	2.468866256	2.366601919	2.368591167	2.985450399	2.366877204	3.159874685	2.366601919	2.366601919	2.366601919	2.334204644	2.334204644	2.36893858	2.36769916	2.651275973	2.381980815	2.334204644	2.35497862	2.420516838	2.366601919	2.48499716	2.366601919	2.366601919	2.366601919
10059_at	6.203612298	6.70493262	6.659456086	6.326275984	5.75708776	6.839679009	6.058285241	6.610737637	6.128205266	6.005549251	5.191497028	6.41267191	6.27332274	6.523127285	6.925752467	6.743283575	6.91807632	7.191518948	6.939956786	6.979006362	7.190358664	7.003472472	6.473309778	6.600600142	6.058851644	6.622636527	6.771527272	6.641007057	7.213380595	6.639808321	5.937369695	6.193744441	6.899649573	6.967317707	6.391303386	6.723950183
1006_at	2.264899588	2.264899588	2.264899588	2.264899588	2.264899588	2.264899588	2.264899588	2.264899588	2.264899588	2.264899588	2.264899588	2.264899588	2.264899588	2.264899588	2.264899588	2.264899588	2.264899588	2.264899588	2.264899588	2.264899588	2.264899588	2.264899588	2.264899588	2.264899588	2.264899588	2.264899588	2.264899588	2.264899588	2.264899588	2.264899588	2.264899588	2.264899588	2.264899588	2.264899588	2.264899588	2.264899588
10060_at	2.264899588	2.264899588	2.264899588	2.264899588	2.264899588	2.264899588	2.264899588	2.264899588	2.264899588	2.264899588	2.264899588	2.264899588	2.264899588	2.264899588	2.264899588	2.264899588	2.264899588	2.264899588	2.264899588	2.264899588	2.264899588	2.264899588	2.264899588	2.264899588	2.264899588	2.264899588	2.264899588	2.264899588	2.264899588	2.264899588	2.264899588	2.264899588	2.264899588	2.264899588	2.264899588	2.264899588
10061_at	3.46203663	3.46203663	3.46203663	3.46203663	3.46203663	3.470919508	3.46203663	3.46203663	3.46203663	3.46203663	3.46203663	3.46203663	3.502229945	3.46203663	3.49898143	3.46203663	3.46203663	3.59846943	3.46203663	3.46203663	3.464113845	3.463304915	3.46203663	3.638289165	3.438388617	3.46203663	3.46203663	3.462141892	3.564823126	3.46203663	3.46203663	3.46203663	3.46203663	3.728138107	3.46203663	3.46203663
100616668_at	2.264899588	2.264899588	2.333161231	2.264899588	2.264899588	2.264899588	2.396144028	2.264899588	2.264899588	2.294765861	2.264899588	2.264899588	2.264899588	2.276032792	2.268619376	2.264899588	2.264899588	2.264899588	2.264899588	2.264899588	2.264899588	2.264899588	2.264899588	2.356573536	2.264899588	2.264899588	2.264899588	2.267173773	2.264899588	2.264899588	2.264899588	2.264899588	2.264899588	2.297800453	2.264899588	2.264899588
10062_at	2.286916056	2.264899588	2.264899588	2.286916056	2.286916056	2.286916056	2.38741606	2.286916056	2.286916056	2.324172761	2.286916056	2.286916056	2.286916056	2.286916056	2.296085635	2.286916056	2.264899588	2.286916056	2.566479395	2.28116409	2.359822005	2.286916056	2.286916056	2.264899588	2.286916056	2.264899588	2.332919848	2.286916056	2.286916056	2.286916056	2.286916056	2.286916056	2.286916056	2.439483979	2.286916056	2.286916056
100628307_at	2.264899588	2.264899588	2.264899588	2.264899588	2.264899588	2.264899588	2.28575335	2.264899588	2.264899588	2.547238542	2.264899588	2.415224797	2.40694152	2.264899588	2.264899588	2.264899588	2.264899588	2.264899588	2.269755496	2.264899588	2.265085257	2.264899588	2.310863573	2.264899588	2.264899588	2.286143722	2.336137725	2.264899588	2.264899588	2.264899588	2.264899588	2.264899588	2.264899588	2.264899588	2.264899588	2.266531292
100628315_at	2.264899588	2.264899588	2.264899588	2.264899588	2.264899588	2.264899588	2.264899588	2.264899588	2.264899588	2.264899588	2.264899588	2.264899588	2.264899588	2.264899588	2.264899588	2.264899588	2.264899588	2.264899588	2.264899588	2.264899588	2.264899588	2.264899588	2.264899588	2.264899588	2.264899588	2.264899588	2.264899588	2.264899588	2.264899588	2.264899588	2.264899588	2.264899588	2.264899588	2.264899588	2.264899588	2.264899588
100630918_at	3.023781425	3.023781425	2.823375733	3.303218464	3.194398299	2.825672281	3.211392402	3.023781425	3.427821462	3.508912287	4.321628219	3.023781425	3.077024596	2.954057887	2.898543742	3.130207479	3.023781425	3.045541555	3.047568078	3.023781425	2.977268349	2.814892031	3.023781425	3.023781425	3.000779385	3.023781425	3.848031155	3.040176895	3.103272575	3.023781425	3.023781425	3.228848749	3.082564961	3.023781425	3.023781425	3.040544538
100631378_at	2.264899588	2.264899588	2.264899588	2.264899588	2.264899588	2.264899588	2.264899588	2.264899588	2.264899588	2.264899588	2.264899588	2.264899588	2.264899588	2.264899588	2.264899588	2.264899588	2.264899588	2.264899588	2.264899588	2.264899588	2.264899588	2.264899588	2.264899588	2.264899588	2.264899588	2.264899588	2.264899588	2.264899588	2.264899588	2.264899588	2.264899588	2.264899588	2.264899588	2.264899588	2.264899588	2.264899588
100652740_at	2.848150393	2.461389502	2.685326255	2.461389502	2.69082956	2.883372537	2.945415434	2.579239849	2.725126469	2.461389502	2.446143339	2.461389502	2.461389502	2.446143339	2.461389502	2.461389502	2.446143339	3.326694744	2.897013408	2.401037195	3.309484996	2.634659594	2.401037195	2.985577868	2.662902044	2.461389502	2.461389502	2.564678417	2.865668131	2.883096282	2.461389502	2.847046829	2.461389502	2.446143339	2.61844121	2.461389502
100652768_at	3.072704798	3.072704798	3.051626266	3.075821308	2.937651338	3.217853494	3.045968034	3.399565598	3.072704798	3.176378597	3.072704798	3.137429492	3.072704798	3.06949273	3.397441429	3.828948371	3.101153376	3.381684131	3.404244786	3.072704798	3.080590876	4.022151541	3.072704798	2.915877044	3.183077179	3.176126333	3.072704798	3.306104022	3.071464249	3.048023483	3.06949273	3.071464249	3.064357954	3.489428558	3.06949273	3.06949273
100652770_at	2.264899588	2.264899588	2.264899588	2.264899588	2.264899588	2.264899588	2.264899588	2.264899588	2.264899588	2.264899588	2.264899588	2.264899588	2.264899588	2.264899588	2.264899588	2.264899588	2.264899588	2.264899588	2.264899588	2.264899588	2.264899588	2.264899588	2.264899588	2.264899588	2.264899588	2.264899588	2.264899588	2.264899588	2.264899588	2.264899588	2.264899588	2.264899588	2.264899588	2.264899588	2.264899588	2.264899588
100652772_at	3.489197059	3.492539678	5.680086554	4.081897548	4.728403951	3.730733397	3.126448067	4.473846386	4.197765327	3.675125999	4.054971323	4.93720965	5.094347029	5.196151913	5.631908731	5.406180208	6.643703715	4.229190044	3.895649481	4.581723862	4.121233054	3.663118551	5.384446598	4.213267032	4.03824555	3.219640921	3.831888242	4.062903772	4.224254312	4.424304798	4.385175863	3.228154929	5.53384299	5.057229994	3.563635824	4.571362657
100652791_at	2.264899588	2.264899588	2.264899588	2.264899588	2.264899588	2.264899588	2.264899588	2.264899588	2.264899588	2.264899588	2.264899588	2.278735483	2.264899588	2.269103563	2.264899588	2.264899588	2.264899588	2.264899588	2.264899588	2.264899588	2.264899588	2.264899588	2.264899588	2.264899588	2.264899588	2.264899588	2.273748052	2.264899588	2.264899588	2.264899588	2.264899588	2.264899588	2.264899588	2.272505637	2.271990427	2.274584388
100652824_at	2.264899588	2.264899588	2.264899588	2.264899588	2.264899588	2.264899588	2.264899588	2.264899588	2.264899588	2.271730684	2.274626676	2.264899588	2.280645744	2.265505941	2.264899588	2.265353053	2.264899588	2.264899588	2.264899588	2.264899588	2.264899588	2.264899588	2.264899588	2.264899588	2.264899588	2.264899588	2.264899588	2.264899588	2.264899588	2.264899588	2.264899588	2.264899588	2.264899588	2.264899588	2.264899588	2.264899588
100652853_at	2.279049451	2.267775751	2.264899588	2.267775751	2.264899588	2.267775751	2.267775751	2.267775751	2.272241738	2.267775751	2.3606573	2.267775751	2.267775751	2.267775751	2.271148766	2.267775751	2.267775751	2.267775751	2.267775751	2.278300084	2.267775751	2.264899588	2.267775751	2.267775751	2.267775751	2.267775751	2.267775751	2.267775751	2.267775751	2.267775751	2.267775751	2.455598994	2.267775751	2.267775751	2.267775751	2.283163706
100652856_at	2.264899588	2.264899588	2.264899588	2.264899588	2.264899588	2.266109072	2.264899588	2.264899588	2.264899588	2.264899588	2.264899588	2.271832954	2.341900531	2.264899588	2.269698593	2.271714836	2.264899588	2.264899588	2.286823929	2.264899588	2.264899588	2.328872364	2.264899588	2.264899588	2.264899588	2.264899588	2.271043176	2.265592716	2.26595178	2.264899588	2.264899588	2.264899588	2.264899588	2.264899588	2.264899588	2.264899588
100652857_at	2.264899588	2.264899588	2.264899588	2.298386628	2.264899588	2.264899588	2.264899588	2.264899588	2.264899588	2.264899588	2.264899588	2.264899588	2.264899588	2.264899588	2.264899588	2.264899588	2.264899588	2.264899588	2.264899588	2.264899588	2.264899588	2.264899588	2.264899588	2.26733092	2.264899588	2.264899588	2.264899588	2.264899588	2.264899588	2.264899588	2.264899588	2.264899588	2.264899588	2.294765861	2.264899588	2.264899588
100652911_at	2.264899588	2.264899588	2.264899588	2.269770531	2.554662999	2.264899588	2.264899588	2.264899588	2.269929224	2.264899588	2.264899588	2.274927554	2.264899588	2.297289819	2.264899588	2.264899588	2.264899588	2.264899588	2.264899588	2.264899588	2.264899588	2.265812834	2.288586454	2.293034636	2.264899588	2.29543506	2.264899588	2.264899588	2.264899588	2.264899588	2.264899588	2.264899588	2.264899588	2.264899588	2.264899588	2.264899588
100652929_at	2.264899588	2.264899588	2.264899588	2.264899588	2.901120274	2.264899588	2.264899588	2.264899588	2.264899588	2.302231624	2.264899588	2.264899588	2.412439263	2.307655938	2.264899588	2.8780495	2.264899588	2.264899588	2.264899588	2.264899588	2.264899588	2.264899588	2.264899588	2.264899588	2.264899588	2.283482217	2.264899588	2.264899588	2.264899588	2.264899588	2.264899588	2.264899588	2.264899588	2.264899588	2.264899588	2.264899588
100652931_at	2.264899588	2.446216989	2.527116394	2.573877081	2.700252601	2.564046389	2.446216989	2.795791102	2.446216989	2.795758732	2.446216989	2.446216989	2.90065052	2.446216989	2.303492752	2.914452718	3.004147532	2.298419182	2.452965927	2.264899588	2.455752345	2.29983761	2.523003501	2.495134447	2.446216989	2.264899588	2.446216989	2.264899588	2.376606021	2.264899588	2.446216989	2.264899588	2.898731035	2.376148853	2.446216989	2.452234258
100652999_at	2.264899588	2.264899588	2.264899588	2.264899588	2.264899588	2.264899588	2.943957083	2.264899588	2.264899588	2.264899588	2.264899588	2.264899588	2.264899588	2.264899588	2.264899588	2.264899588	2.264899588	2.264899588	2.264899588	2.287364661	2.264899588	2.264899588	2.264899588	3.069488032	2.264899588	2.264899588	2.264899588	2.264899588	2.264899588	2.264899588	2.264899588	2.264899588	2.264899588	2.264899588	2.264899588	2.264899588
100653233_at	3.247971002	2.842564436	3.247971002	3.247971002	3.247971002	3.154805987	3.367403115	3.07102112	3.247971002	3.717938366	3.26341472	3.247971002	3.848750781	3.377321385	3.247971002	3.906098783	3.247971002	3.247971002	3.459079963	3.247971002	3.071986786	3.396273004	3.36199718	3.644722979	3.287654693	3.161583613	3.267734289	3.247971002	3.247971002	3.247971002	3.255291053	3.247971002	3.247971002	3.65612106	3.776815887	3.247971002
10066_at	8.161810556	8.036801263	7.983182138	7.707024447	7.954046381	8.368896376	8.063979722	8.038899345	7.975022796	7.864539011	7.905434307	7.964000568	8.209891145	7.54159661	7.77569569	7.707687058	7.554760304	7.981674736	8.173046367	8.089638458	8.038986779	8.160443214	7.78157335	8.017627305	7.784808541	8.082984977	8.332239036	8.023526664	8.072727861	8.07277258	7.869291544	8.08794721	7.793069543	7.909150732	7.791276265	7.857480985
10067_at	6.249886205	6.534905277	6.614214571	6.800946725	6.310841779	7.1389239	6.04083093	6.951362242	6.770805502	6.924688589	6.50475741	7.000829335	7.018638858	7.167986617	7.10969263	7.001486638	6.924688589	7.125146849	7.367373588	6.924688589	7.091998489	7.549217333	6.949809217	7.20141611	6.319300203	6.794722525	7.019534593	6.830367649	6.693066657	7.015311258	6.91619484	6.051239827	6.939011988	7.275807677	6.362959376	6.570578682
10068_at	4.049022703	3.165084651	4.037920897	3.835102711	3.78848338	4.038263419	3.546702322	4.054372314	4.01747512	4.038675892	3.962413185	4.121181818	4.230049203	4.125909824	4.03647921	4.050520446	3.984618338	4.232070775	4.048198538	4.029608946	4.072018436	3.891720077	4.170529794	4.277956282	3.896572433	3.847288971	3.987205152	4.044311099	3.703792584	4.053969563	4.137420842	3.385885209	4.032607777	4.211790912	3.627494996	4.034242517
100689074_at	2.264899588	2.264899588	2.264899588	2.269516074	2.264899588	2.264899588	2.264899588	2.264899588	2.264899588	2.264899588	2.264899588	2.264899588	2.264899588	2.264899588	2.264899588	2.264899588	2.264899588	2.264899588	2.264899588	2.264899588	2.264899588	2.264899588	2.264899588	2.264899588	2.264899588	2.264899588	2.264899588	2.265450159	2.264899588	2.264899588	2.264899588	2.311838723	2.264899588	2.264899588	2.264899588	2.264899588
10069_at	3.518420854	3.622099728	4.45007478	4.20697775	4.457531809	4.238685722	3.430847942	4.211594504	3.843786142	4.211594504	3.708583031	4.265066894	4.196855482	4.196855482	4.204224993	4.397222183	4.667426011	4.211594504	4.363094885	4.298550327	4.403422071	4.828525373	4.211594504	4.600092821	4.211594504	5.056428293	4.196855482	4.238216001	3.857921454	4.196855482	4.204224993	4.204224993	4.211594504	4.183352827	3.464326387	4.206364411
1007_at	2.264899588	2.264899588	2.264899588	2.264899588	2.264899588	2.264899588	2.264899588	2.264899588	2.278370961	2.352780671	2.264899588	2.264899588	2.264899588	2.264899588	2.264899588	2.264899588	2.264899588	2.264899588	2.428316716	2.264899588	2.264899588	2.264899588	2.264899588	2.264899588	2.264899588	2.264899588	2.264899588	2.264899588	2.264899588	2.264899588	2.264899588	2.264899588	2.264899588	2.264899588	2.264899588	2.264899588
10071_at	2.264899588	2.264899588	2.264899588	2.264899588	2.264899588	2.264899588	2.264899588	2.264899588	2.264899588	2.264899588	2.264899588	2.264899588	2.264899588	2.285019741	2.264899588	2.264899588	2.264899588	2.264899588	2.264899588	2.264899588	2.264899588	2.264899588	2.264899588	2.264899588	2.264899588	2.264899588	2.264899588	2.264899588	2.264899588	2.264899588	2.264899588	2.264899588	2.264899588	2.264899588	2.264899588	2.264899588
10072_at	4.386107245	4.383204948	4.568158336	4.397993948	4.397722045	4.831144211	4.397722045	4.461910575	4.290522251	4.567829918	3.872204252	4.048588021	4.386107245	4.060808882	4.386107245	4.397319667	4.081847662	4.544452201	4.565832785	4.702939496	4.399036683	4.428099376	3.648724667	4.866183162	4.486897185	4.399198185	4.455036177	4.544802595	4.714734839	4.430303912	4.386107245	4.397722045	4.653012914	4.434966519	3.805249437	4.233282258
10073_at	6.192111363	6.854978912	6.562803647	6.797745616	6.095441042	7.856465519	6.593394178	7.008916459	6.364399425	7.178406158	5.759736111	7.199218808	7.378314913	7.639096227	7.380581038	7.075295592	7.197559464	7.211304681	7.203780625	6.766531466	7.142971947	6.925164899	6.516318611	7.00965237	6.54810498	6.413829802	6.411513985	6.805096054	6.648260342	6.86091487	6.706960361	6.355627592	6.975618432	7.670167769	6.49172006	6.475240487
10075_at	4.077052983	4.136512923	4.158921959	4.136661305	4.136661305	4.136661305	4.136424001	4.114446186	4.136424001	4.193811007	4.136661305	4.136661305	4.339316382	4.393094355	4.615783388	4.605184471	4.21138449	4.182221173	4.367601867	4.136661305	4.136661305	4.14184079	4.136661305	4.144311262	4.023783203	4.136661305	4.01897358	4.136572383	4.136661305	4.136661305	4.136661305	4.091280613	4.136661305	4.136661305	4.136661305	4.136661305
10076_at	2.832863367	2.832863367	2.832863367	2.872534765	2.962818217	2.7304309	2.832863367	2.832863367	3.069028328	2.832863367	3.349066188	2.832863367	2.832863367	2.832863367	2.832863367	2.832863367	2.832863367	2.824592795	2.832863367	2.616918098	2.832863367	3.053526768	2.597312111	2.826439917	2.832863367	2.8272624	2.832863367	2.832863367	2.832863367	2.832863367	2.832863367	2.832863367	2.832863367	2.832863367	2.832863367	2.832863367
10077_at	6.603164905	5.883493884	5.868347451	6.083751641	5.677729002	6.390522788	6.07535614	5.876635853	5.534229499	6.155355847	5.805940638	6.226037483	6.203047886	5.957565466	6.446976569	6.636449663	6.147748798	7.538156477	6.503417811	6.22038109	6.078450568	6.356447267	6.127798032	6.436662249	6.479754913	5.872252875	6.56775902	6.085030977	6.079823308	6.302568554	5.726035847	5.80763225	6.077943955	6.338588699	5.524771374	6.068582433
10078_at	4.57668225	4.531444318	5.079957696	4.759716715	5.254067904	5.220808951	5.507419973	5.238409273	5.174759136	4.990054417	5.013383721	5.013383721	5.246509251	5.008423445	5.009257592	5.26761492	4.819129257	5.013383721	5.077922712	5.228198346	4.644394672	4.684455971	5.013383721	5.013383721	5.154736875	4.856974854	5.672329947	4.847766705	4.910587438	5.013383721	5.013383721	4.638593352	4.924803356	5.465309215	4.797809929	4.731863883
10079_at	5.461097005	4.689986078	4.099042819	2.814107139	7.02343418	3.663534967	4.904705527	3.663534967	3.663534967	4.336796161	3.663534967	4.32530688	4.216377131	5.342298898	3.702345657	4.119141202	3.576066541	3.649028003	3.718449259	2.551521727	3.63447153	3.904712582	5.101332983	3.669760571	4.543563194	2.919565198	3.606919555	3.501259929	3.882097608	3.501259929	4.628331268	4.088706827	3.514301878	3.623574177	3.649176473	4.451689189
1008_at	2.264899588	2.264899588	2.264899588	2.264899588	2.264899588	2.343142098	2.264899588	2.264899588	2.264899588	2.405604272	2.264899588	2.264899588	2.264899588	2.264899588	2.264899588	2.264899588	2.264899588	2.264899588	2.264899588	2.264899588	2.264899588	2.264899588	2.264899588	2.264899588	2.264899588	2.264899588	2.264899588	2.264899588	2.264899588	2.264899588	2.264899588	2.264899588	2.264899588	2.264899588	2.264899588	2.264899588
10081_at	5.316467485	7.123508844	6.920388883	7.296405468	6.71711755	7.55454911	6.207983673	7.262169758	6.778755624	6.391566582	5.531837322	6.997012331	6.425989573	5.699396018	6.072077257	6.832461401	7.185618216	6.901111562	7.076003757	7.005486925	7.483713147	8.041563237	6.304359091	7.132365194	6.834772624	6.834665979	5.832551603	7.058084344	6.93128315	7.38830604	6.843570522	6.326276289	6.541836011	6.770001828	6.112153185	5.711259296
10082_at	2.264899588	2.264899588	2.264899588	2.266309722	2.264899588	2.264899588	2.264899588	2.264899588	2.264899588	2.264899588	2.264899588	2.264899588	2.264899588	2.264899588	2.264899588	2.264899588	2.264899588	2.264899588	2.264899588	2.264899588	2.264899588	2.264899588	2.264899588	2.264899588	2.264899588	2.264899588	2.264899588	2.264899588	2.264899588	2.264899588	2.264899588	2.276304629	2.264899588	2.264899588	2.264899588	2.264899588
100820829_at	2.804821543	3.390857349	3.175472743	2.816920654	3.140490247	2.771585048	2.505646314	2.715281052	2.714300126	2.716376004	2.716376004	3.678319235	2.781058781	3.328160289	2.609463996	2.705788181	2.716376004	2.609463996	2.716376004	2.659529102	3.460158644	2.82997836	2.716376004	2.94008605	3.68543211	2.60982364	2.716376004	2.650669088	2.36707113	2.705788181	2.632969499	2.705264786	2.609463996	2.368215088	2.716376004	2.753267347
10083_at	2.264899588	2.264899588	2.264899588	2.264899588	2.264899588	2.264899588	2.30679649	2.264899588	2.264899588	2.264899588	2.264899588	2.264899588	2.264899588	2.264899588	2.264899588	2.264899588	2.264899588	2.264899588	2.264899588	2.264899588	2.264899588	2.264899588	2.264899588	2.264899588	2.264899588	2.264899588	2.264899588	2.264899588	2.264899588	2.264899588	2.264899588	2.264899588	2.264899588	2.264899588	2.264899588	2.264899588
10084_at	7.24160197	7.529624375	5.808540938	6.741463448	6.519588986	7.306394454	7.287357946	7.291453693	7.312362095	7.104476297	6.963434851	7.815833282	7.940063712	7.393204242	7.777397457	7.542980631	7.1565691	8.083071841	7.145568735	7.443351428	7.565978631	7.225567887	6.934178713	7.235508063	6.704012493	7.107864424	7.452348805	7.364255187	7.633649964	7.364738754	6.774040782	6.800360557	7.657222526	8.102613964	7.31008931	7.674346952
10085_at	2.264899588	2.264899588	2.264899588	2.264899588	2.264899588	2.264899588	2.264899588	2.264899588	2.264899588	2.264899588	2.264899588	2.264899588	2.264899588	2.264899588	2.264899588	2.264899588	2.264899588	2.264899588	2.264899588	2.264899588	2.264899588	2.264899588	2.264899588	2.264899588	2.264899588	2.264899588	2.264899588	2.264899588	2.264899588	2.264899588	2.264899588	2.264899588	2.264899588	2.264899588	2.264899588	2.264899588
100852408_at	2.264899588	2.284162097	2.264899588	2.264899588	2.264899588	2.264899588	2.264899588	2.264899588	2.264899588	2.264899588	2.264899588	2.264899588	2.264899588	2.264899588	2.264899588	2.264899588	2.264899588	2.264905155	2.264899588	2.264899588	2.265463238	2.264899588	2.264899588	2.264899588	2.264899588	2.264899588	2.264899588	2.264899588	2.264899588	2.264899588	2.264899588	2.271149871	2.277683278	2.264899588	2.264899588	2.264899588
100852409_at	2.264899588	2.264899588	2.264899588	2.264899588	2.264899588	2.264899588	2.264899588	2.264899588	2.264899588	2.264899588	2.264899588	2.264899588	2.264899588	2.336756959	2.264899588	2.265584881	2.264899588	2.264899588	2.264899588	2.264899588	2.264899588	2.264899588	2.264899588	2.264899588	2.264899588	2.264899588	2.264899588	2.264899588	2.264899588	2.264899588	2.264899588	2.264899588	2.264899588	2.264899588	2.264899588	2.264899588
100859921_at	2.264899588	2.264899588	2.264899588	2.264899588	2.264899588	2.264899588	2.264899588	2.264899588	2.264899588	2.264899588	2.264899588	2.264899588	2.264899588	2.264899588	2.264899588	2.264899588	2.264899588	2.264901451	2.264899588	2.264899588	2.264899588	2.264899588	2.264899588	2.358109502	2.264899588	2.264899588	2.264899588	2.264899588	2.264899588	2.264899588	2.422613145	2.264899588	2.264899588	2.264899588	2.264899588	2.264899588
100859930_at	6.66227107	7.266166526	7.710690403	8.128007519	7.652273125	8.478550557	7.086408566	8.546904605	8.087132024	8.160156395	8.18671271	7.695624561	7.842414639	7.836454347	8.191635488	8.413358412	8.00928827	8.002859242	8.064608804	7.164240533	8.194869161	8.46902386	8.054488484	7.655151236	6.734172868	8.302538861	8.623131205	8.40406822	7.287929997	7.946844077	7.699959968	7.896958405	7.378172266	8.093605594	7.803188648	7.180968753
10086_at	2.264899588	2.264899588	2.264899588	2.264899588	2.264899588	2.264899588	2.404567337	2.264899588	2.264899588	2.264899588	2.264899588	2.264899588	2.264899588	2.264899588	2.264899588	2.264899588	2.264899588	2.264899588	2.264899588	2.264899588	2.264899588	2.264899588	2.264899588	2.264899588	2.264899588	2.264899588	2.264899588	2.264899588	2.264899588	2.264899588	2.264899588	2.264899588	2.264899588	2.264899588	2.264899588	2.264899588
100861523_at	2.77955122	2.77955122	2.77955122	2.850444116	2.77955122	2.77955122	2.77955122	2.77955122	2.77955122	2.77955122	2.77955122	2.77955122	2.77955122	2.77955122	2.77955122	2.77955122	2.77955122	2.77955122	2.77955122	2.77955122	2.77955122	2.264899588	2.77955122	2.77955122	2.77955122	2.796213617	2.77955122	2.736199775	2.918316495	2.77955122	3.308200121	2.799742602	2.77955122	2.77955122	2.77955122	2.77955122
100861541_at	2.316114151	2.266149976	2.266149976	2.266149976	2.266149976	2.266149976	2.266149976	2.266149976	2.266149976	2.266149976	2.266149976	2.266149976	2.266149976	2.550458312	2.266149976	2.266149976	2.7364658	2.266149976	2.266149976	2.369904491	2.266149976	2.266149976	2.43249323	2.318571184	2.266149976	2.266149976	2.266149976	2.266149976	2.266149976	2.266149976	2.266149976	2.266149976	2.266149976	2.266149976	2.266149976	2.369370299
100861552_at	2.264899588	2.264899588	2.264899588	2.264899588	2.264899588	2.264899588	2.264899588	2.264899588	2.264899588	2.264899588	2.264899588	2.264899588	2.264899588	2.264899588	2.264899588	2.264899588	2.264899588	2.264899588	2.264899588	2.264899588	2.264899588	2.26967652	2.264899588	2.264899588	2.264899588	2.264899588	2.264899588	2.264899588	2.264899588	2.264899588	2.264899588	2.264899588	2.264899588	2.264899588	2.264899588	2.264899588
100861553_at	2.264899588	2.265224257	2.264899588	2.264899588	2.264899588	2.264899588	2.264899588	2.264899588	2.264899588	2.264899588	2.264899588	2.264899588	2.265810066	2.264899588	2.264899588	2.267114144	2.264899588	2.264899588	2.264899588	2.264899588	2.264899588	2.605833039	2.264899588	2.264899588	2.264899588	2.264899588	2.264899588	2.264899588	2.264899588	2.264899588	2.264899588	2.264899588	2.264899588	2.264899588	2.264899588	2.303563357
100861554_at	2.445137183	2.445137183	2.445137183	2.445137183	2.445137183	2.445137183	2.445137183	2.445137183	2.445137183	2.445137183	2.445137183	2.445137183	2.445137183	2.445137183	2.445137183	2.454855424	2.597726927	2.445137183	2.445137183	2.445137183	2.264899588	2.445137183	2.445137183	2.445137183	2.445137183	2.457264688	2.445137183	3.293384787	2.445137183	2.951986109	2.445137183	2.575170065	2.453732735	2.445137183	2.445137183	2.445137183
100861555_at	2.371740468	2.371740468	2.371740468	2.371740468	2.484270047	2.544489202	2.371740468	2.371740468	2.936026281	2.747187102	2.371740468	2.432827927	2.682060954	2.702886323	2.537271008	2.904336774	2.371740468	2.371740468	2.51317284	2.371740468	2.2681553	2.371740468	2.555932883	2.45731595	2.371740468	2.371740468	2.371740468	2.371740468	2.371740468	2.371740468	2.371740468	2.371740468	2.371740468	2.371740468	2.371740468	2.371740468
100861573_at	2.273092417	2.273092417	2.273092417	2.354001938	2.273092417	2.273092417	2.277871274	2.273092417	2.287511812	2.366778512	2.273092417	2.273092417	2.273092417	2.273092417	2.273092417	2.273092417	2.273092417	2.273092417	2.273092417	2.273092417	2.273092417	2.273092417	2.273092417	2.273092417	2.273092417	2.273092417	2.264899588	2.273092417	2.273092417	2.273092417	2.311287595	2.273092417	2.273092417	2.273092417	2.273092417	2.273092417
100862662_at	2.264899588	2.265606271	2.264899588	2.264899588	2.264899588	2.264899588	2.264899588	2.264899588	2.264899588	2.410858469	2.264899588	2.264899588	2.269130781	2.264899588	2.264899588	2.264899588	2.264899588	2.264899588	2.264899588	2.264899588	2.264899588	2.264899588	2.264899588	2.264899588	2.298540205	2.267032543	2.267723981	2.264899588	2.264899588	2.264899588	2.264899588	2.264899588	2.264899588	2.264899588	2.264899588	2.264899588
100862671_at	2.58494459	2.752005895	2.528803981	2.584351429	2.584351429	2.584351429	2.584351429	2.584351429	2.584351429	2.584351429	2.584351429	2.584351429	2.584351429	2.940027778	2.584351429	2.984778235	2.584351429	2.584351429	2.584351429	2.584351429	2.584351429	2.573864957	2.584351429	2.584351429	2.584351429	2.584351429	2.584351429	2.584351429	2.584351429	2.584351429	2.584351429	2.584351429	2.52918915	2.584351429	2.584351429	2.584351429
100862679_at	2.264899588	2.267007672	2.264899588	2.264899588	2.264899588	2.264899588	2.270006161	2.264899588	2.264899588	2.264899588	2.264899588	2.269130661	2.264899588	2.264899588	2.264899588	2.264899588	2.264899588	2.264899588	2.264899588	2.264899588	2.264899588	2.264899588	2.264899588	2.264899588	2.264899588	2.265698924	2.264899588	2.267000227	2.264899588	2.279027633	2.264899588	2.264899588	2.264899588	2.264899588	2.264899588	2.275122694
100862680_at	2.264899588	2.264899588	2.264899588	2.264899588	2.264899588	2.264899588	2.264899588	2.264899588	2.264899588	2.264899588	2.264899588	2.264899588	2.264899588	2.264899588	2.264899588	2.264899588	2.264899588	2.264899588	2.264899588	2.264899588	2.264899588	2.264899588	2.264899588	2.264899588	2.264899588	2.264899588	2.264899588	2.264899588	2.264899588	2.264899588	2.264899588	2.264899588	2.267178983	2.264899588	2.264899588	2.264899588
100862704_at	2.264899588	2.264899588	2.264899588	2.264899588	2.322936691	2.264899588	2.264899588	2.264899588	2.264899588	2.264899588	2.264899588	2.264899588	2.264899588	2.264899588	2.264899588	2.264899588	2.264899588	2.264899588	2.264899588	2.264899588	2.264899588	2.264899588	2.264899588	2.264899588	2.264899588	2.264899588	2.264899588	2.264899588	2.264899588	2.264899588	2.264899588	2.264899588	2.264899588	2.264899588	2.264899588	2.264899588
10087_at	8.810192739	8.457617991	8.679814968	8.657826336	8.836740462	8.206265422	8.633949672	8.624650438	8.273866015	8.599350071	8.708879027	8.555106715	8.450674065	8.939717067	8.514085729	8.494377722	8.681341771	7.97918554	8.482733419	8.885773228	8.401833216	8.330829183	7.999244883	8.559190889	8.502090279	8.465983571	8.817691424	8.379925635	8.688102801	8.64297774	8.645426584	8.811501334	8.333873621	8.214354527	8.778273507	8.651711927
100873769_at	2.264899588	2.264899588	2.323787012	2.266963286	2.264899588	2.264899588	2.264899588	2.264899588	2.264899588	2.264899588	2.524428442	2.264899588	2.264899588	2.700173873	2.264899588	2.513887268	2.264899588	2.264899588	2.264899588	2.264899588	2.264899588	2.264899588	2.264899588	2.264899588	2.309266846	2.264899588	2.264899588	2.264899588	2.264899588	2.360726751	2.264899588	2.264899588	2.264899588	2.264899588	2.264899588	2.264899588
100873930_at	2.31789577	2.31789577	2.31789577	2.31789577	2.31789577	2.339149335	2.31789577	2.31789577	2.31789577	2.345007577	2.31789577	2.31789577	2.31789577	2.31789577	2.31789577	2.31789577	2.31789577	2.31789577	2.31789577	2.31789577	2.31789577	2.31789577	2.31789577	2.31789577	2.319414373	2.31789577	2.31789577	2.31789577	2.31789577	2.31789577	2.31789577	2.31789577	2.31789577	2.31789577	2.31789577	2.31789577
100873942_at	2.264899588	2.264899588	2.264899588	2.264899588	2.59617444	2.264899588	2.264899588	2.264899588	2.264899588	2.264899588	2.264899588	2.264899588	2.264899588	2.264899588	2.264899588	2.264899588	2.2906173	2.264899588	2.269731133	2.265614143	2.264899588	2.264899588	2.293123846	2.264899588	2.264899588	2.264899588	2.264899588	2.264899588	2.264899588	2.264899588	2.264899588	2.264899588	2.353590812	2.264899588	2.264899588	2.264899588
100873954_at	3.739497769	3.758784223	2.333856517	2.403104817	2.525529771	2.266733229	3.555447648	2.337307637	2.659623671	2.337152515	2.726422278	2.337307637	2.391547048	2.337307637	2.487527769	2.337307637	2.337307637	2.337307637	2.961585968	2.28507335	2.337307637	2.270709188	2.337307637	2.266733229	2.337307637	2.337307637	2.337307637	2.337307637	2.652732806	2.337307637	2.589149191	3.730012916	2.337307637	2.331158731	2.337307637	2.337307637
100873979_at	2.264899588	2.264899588	2.264899588	2.264899588	2.264899588	2.264899588	2.264899588	2.402578898	2.264899588	2.264899588	2.264899588	2.264899588	2.264899588	2.264899588	2.264899588	2.264899588	2.264899588	2.264899588	2.264899588	2.264899588	2.264899588	2.264899588	2.264899588	2.264899588	2.264899588	2.264899588	2.264899588	2.264899588	2.264899588	2.264899588	2.264899588	2.264899588	2.264899588	2.264899588	2.264899588	2.264899588
100874012_at	2.264899588	2.264899588	2.264899588	2.264899588	2.264899588	2.264899588	2.264899588	2.264899588	2.264899588	2.299668442	2.264899588	2.264899588	2.264899588	2.264899588	2.264899588	2.264899588	2.264899588	2.264899588	2.264899588	2.266670629	2.264899588	2.264899588	2.264899588	2.264899588	2.264899588	2.264899588	2.264899588	2.265246296	2.264899588	2.264899588	2.264899588	2.264899588	2.264899588	2.264899588	2.264899588	2.264899588
100874018_at	2.264899588	2.708766318	2.270928027	2.264899588	2.264899588	2.267233797	2.285585525	2.264899588	2.29167294	2.264899588	2.264899588	2.264899588	2.264899588	2.264899588	2.278949303	2.264899588	2.278997204	2.264899588	2.268285606	2.264899588	2.265471281	2.470035593	2.264899588	2.264899588	2.264899588	2.266034163	2.264899588	2.264899588	2.264899588	2.303635106	2.585950468	2.264899588	2.264899588	2.264899588	2.264899588	2.264899588
100874021_at	2.264899588	2.264899588	2.264899588	2.264899588	2.264899588	2.264899588	2.264899588	2.275351006	2.264899588	2.264899588	2.264899588	2.264899588	2.264899588	2.264899588	2.264899588	2.279110464	2.264899588	2.265755944	2.264899588	2.264899588	2.264899588	2.266473545	2.264899588	2.272001479	2.264899588	2.264899588	2.264899588	2.264899588	2.264899588	2.281343348	2.264899588	2.268869242	2.264899588	2.264899588	2.264899588	2.264899588
100874032_at	2.264899588	2.264899588	2.264899588	2.264925123	2.28833185	2.325369765	2.264925123	2.389268802	2.269738882	2.264925123	2.264925123	2.264925123	2.572771679	2.33468722	2.264925123	2.264925123	2.511077965	2.264925123	2.291920117	2.306350015	2.495583151	2.264925123	2.401987605	2.264925123	2.297219252	2.515898674	2.264925123	2.265133882	2.265162582	2.358930876	2.309827274	2.264925123	2.533108004	2.264925123	2.264925123	2.264925123
100874034_at	2.264899588	2.267674608	2.423132226	2.264899588	3.748260564	2.509431418	2.275425224	3.148458332	2.873602255	2.275425224	2.282900586	2.436833347	2.264899588	2.363057595	2.285703264	2.300798328	2.264899588	2.284164535	2.305507808	2.275425224	2.275425224	2.270633119	2.275425224	2.601710782	2.291898886	2.275425224	2.264899588	2.275425224	2.283374947	2.264899588	2.264899588	2.264899588	2.338456997	2.264899588	2.275425224	2.275425224
100874035_at	2.264899588	2.264899588	2.264899588	2.264899588	2.264899588	2.264899588	2.264899588	2.264899588	2.264899588	2.264899588	2.264899588	2.264899588	2.264899588	2.264899588	2.264899588	2.264899588	2.264899588	2.264899588	2.264899588	2.264899588	2.264899588	2.264899588	2.264899588	2.264899588	2.264899588	2.264899588	2.264899588	2.264899588	2.264899588	2.264899588	2.264899588	2.264899588	2.264899588	2.264899588	2.264899588	2.264899588
100874038_at	2.264899588	2.264899588	2.264899588	2.264899588	2.264899588	2.264899588	2.283961165	2.264899588	2.264899588	2.264899588	2.264899588	2.264899588	2.264899588	2.264899588	2.266374105	2.264899588	2.264899588	2.264899588	2.264899588	2.264899588	2.264899588	2.264899588	2.264899588	2.264899588	2.278356545	2.351479721	2.264899588	2.264899588	2.264899588	2.281585498	2.264899588	2.264899588	2.264899588	2.265055316	2.264899588	2.264899588
100874051_at	2.264899588	2.264899588	2.264899588	2.264899588	2.264899588	2.264899588	2.264899588	2.264899588	2.264899588	2.264899588	2.264899588	2.264899588	2.264899588	2.264899588	2.264899588	2.264899588	2.264899588	2.264899588	2.264899588	2.264899588	2.265155701	2.264899588	2.264899588	2.264899588	2.417454066	2.264899588	2.264899588	2.264899588	2.264899588	2.264899588	2.264899588	2.264899588	2.264899588	2.264899588	2.29384826	2.264899588
100874063_at	2.264899588	2.264899588	2.264899588	2.264899588	2.264899588	2.264899588	2.6479366	2.287476282	2.264899588	2.347035876	2.264899588	2.264899588	2.280610675	2.264899588	2.264899588	2.264899588	2.264899588	2.264899588	2.264899588	2.264899588	2.265171889	2.264899588	2.264899588	2.328324725	2.264899588	2.264899588	2.264899588	2.264899588	2.264899588	2.264899588	2.281047983	2.264899588	2.264899588	2.264899588	2.266176346	2.264899588
100874074_at	2.265015784	2.264899588	2.264899588	2.264899588	2.264899588	2.264899588	2.264899588	2.264899588	2.264899588	2.264899588	2.264899588	2.264899588	2.264899588	2.264899588	2.264899588	2.264899588	2.264899588	2.264899588	2.264899588	2.264899588	2.264899588	2.264899588	2.264899588	2.321919711	2.264899588	2.264899588	2.264899588	2.264899588	2.264899588	2.264899588	2.264899588	2.264899588	2.264899588	2.264899588	2.264899588	2.264899588
100874107_at	2.531108316	2.531108316	2.689051284	2.531108316	2.531108316	2.531108316	2.532944447	2.388231531	2.531108316	2.539956717	2.531108316	2.646123152	2.531108316	2.569165306	2.547582919	3.229399773	2.531108316	2.531108316	2.655160931	2.531108316	2.531108316	2.531108316	2.625498381	2.531108316	2.531108316	2.531108316	2.531108316	2.55949023	2.531108316	2.531108316	2.531108316	2.468897654	2.531108316	2.531108316	2.632382044	2.531108316
100874143_at	2.264899588	2.264899588	2.264899588	2.281722533	2.264899588	2.264899588	2.264899588	2.264899588	2.264899588	2.264899588	2.264899588	2.264899588	2.269912204	2.264899588	2.264899588	2.264899588	2.264899588	2.264899588	2.264899588	2.264899588	2.264899588	2.264899588	2.264899588	2.264899588	2.264899588	2.264899588	2.264899588	2.264899588	2.264899588	2.264899588	2.264899588	2.264899588	2.264899588	2.264899588	2.264899588	2.264899588
100874167_at	2.43655399	2.692424337	2.43655399	2.558087099	2.640836452	2.640836452	2.676310025	2.544147358	2.640836452	2.640836452	2.926221645	2.640836452	3.038830414	2.662680125	2.544147358	2.640836452	2.640836452	2.544147358	2.979429237	2.640836452	2.80632193	2.945480087	3.035282776	3.171258509	2.711837916	2.761750045	2.640836452	2.640836452	2.640836452	2.618992779	2.640836452	2.640836452	2.661190872	2.640836452	2.640836452	2.640836452
100874178_at	2.264899588	2.264899588	2.264899588	2.264899588	2.264899588	2.264899588	2.264899588	2.265846258	2.264899588	2.264899588	2.272273039	2.323264394	2.264899588	2.264899588	2.264899588	2.264899588	2.264899588	2.264899588	2.264899588	2.264899588	2.264899588	2.264899588	2.264899588	2.264899588	2.291568581	2.264899588	2.264899588	2.264899588	2.264899588	2.264899588	2.264899588	2.264899588	2.264899588	2.266662299	2.264899588	2.264899588
100874182_at	2.77737222	2.77737222	2.77737222	2.77737222	2.77737222	2.77737222	2.922995368	2.77737222	2.77737222	2.878812536	2.908605885	2.891150967	2.77737222	2.77737222	2.77737222	2.77737222	2.77737222	2.77737222	2.77737222	2.669771646	2.77737222	2.77737222	2.77737222	2.77737222	2.77737222	2.77737222	2.77737222	2.77737222	2.77737222	2.77737222	3.240485131	3.002489107	2.77737222	2.77737222	3.173741399	2.77737222
100874187_at	2.264899588	2.264899588	2.264899588	2.264899588	2.264899588	2.264899588	2.264899588	2.264899588	2.264899588	2.264899588	2.264899588	2.264899588	2.264899588	2.550011887	2.264899588	2.264899588	2.264899588	2.264899588	2.264899588	2.264899588	2.264899588	2.264899588	2.418819337	2.264899588	2.264899588	2.264899588	2.264899588	2.264899588	2.264899588	2.264899588	2.264899588	2.264899588	2.264899588	2.264899588	2.264899588	2.264899588
100874194_at	2.264899588	2.264899588	2.264899588	2.264899588	2.305285443	2.264899588	2.264899588	2.264899588	2.264899588	2.264899588	2.264899588	2.264899588	2.264899588	2.264899588	2.264899588	2.264899588	2.264899588	2.264899588	2.264899588	2.285663094	2.264899588	2.264899588	2.264899588	2.276993884	2.264899588	2.264899588	2.264899588	2.264899588	2.264899588	2.264899588	2.264899588	2.264899588	2.264899588	2.264899588	2.321452321	2.264899588
100874195_at	2.264899588	2.264899588	2.264899588	2.264899588	2.264899588	2.264899588	2.264899588	2.264899588	2.264899588	2.264899588	2.264899588	2.264899588	2.264899588	2.264899588	2.264899588	2.264899588	2.264899588	2.264899588	2.264899588	2.264899588	2.264899588	2.264899588	2.264899588	2.264899588	2.264899588	2.264899588	2.264899588	2.264899588	2.264899588	2.264899588	2.264899588	2.264899588	2.264899588	2.264899588	2.264899588	2.264899588
100874205_at	2.264899588	2.264899588	2.264899588	2.264899588	2.264899588	2.264899588	2.264899588	2.264899588	2.264899588	2.264899588	2.264899588	2.264899588	2.264899588	2.264899588	2.264899588	2.264899588	2.264899588	2.264899588	2.264899588	2.264899588	2.264899588	2.264899588	2.264899588	2.264899588	2.264899588	2.264899588	2.264899588	2.264899588	2.264899588	2.264899588	2.264899588	2.264899588	2.264899588	2.264899588	2.264899588	2.264899588
100874239_at	2.264899588	2.264899588	2.264899588	2.264899588	2.264899588	2.264899588	2.264899588	2.264899588	2.264899588	2.264899588	2.264899588	2.264899588	2.264899588	2.264899588	2.264899588	2.264899588	2.264899588	2.264899588	2.264899588	2.264899588	2.264899588	2.264899588	2.264899588	2.264899588	2.264899588	2.264899588	2.264899588	2.264899588	2.290734268	2.264899588	2.264899588	2.264899588	2.264899588	2.264899588	2.264899588	2.264899588
100874241_at	2.264899588	2.264899588	2.264899588	2.264899588	2.264899588	2.264899588	2.264899588	2.264899588	2.264899588	2.264899588	2.264899588	2.264899588	2.264899588	2.264899588	2.264899588	2.264899588	2.264899588	2.264899588	2.264899588	2.264899588	2.264899588	2.264899588	2.264899588	2.264899588	2.264899588	2.264899588	2.264899588	2.264899588	2.264899588	2.264899588	2.264899588	2.264899588	2.264899588	2.264899588	2.264899588	2.264899588
100874243_at	2.277415409	2.27683953	2.276848284	2.276848284	2.276848284	2.276848284	2.327461702	2.276848284	2.276848284	2.280050916	2.276848284	2.276848284	2.268980078	2.276848284	2.276848284	2.549215603	2.333868748	2.276848284	2.276848284	2.276848284	2.397644671	2.276857038	2.319615179	2.278323218	2.351722577	2.276848284	2.280755076	2.329466293	2.276848284	2.296577064	2.276848284	2.276848284	2.276848284	2.276848284	2.276848284	2.276848284
100874251_at	2.264899588	2.264899588	2.264899588	2.264899588	2.264899588	2.264899588	2.264899588	2.264899588	2.264899588	2.264899588	2.395923381	2.264899588	2.264899588	2.264899588	2.264899588	2.264899588	2.264899588	2.264899588	2.264899588	2.264899588	2.264899588	2.264899588	2.264899588	2.264899588	2.264899588	2.264899588	2.264899588	2.264899588	2.264899588	2.264899588	2.264899588	2.264899588	2.264899588	2.264899588	2.273942813	2.264899588
100874253_at	2.274228876	2.310271589	2.264899588	2.264899588	2.264899588	2.264899588	2.264899588	2.264899588	2.264899588	2.264899588	2.264899588	2.264899588	2.264899588	2.268629969	2.264899588	2.264899588	2.274070805	2.264899588	2.395263243	2.264899588	2.264899588	2.264899588	2.264899588	2.345637246	2.264899588	2.320946602	2.264899588	2.264899588	2.26581846	2.264899588	2.264899588	2.264899588	2.264899588	2.264899588	2.264899588	2.264899588
100874291_at	2.264899588	2.264899588	2.264899588	2.282723936	2.30864948	2.264899588	2.264899588	2.264899588	2.264899588	2.264899588	2.264899588	2.330622717	2.264899588	2.264899588	2.264899588	2.809150022	2.264899588	2.264899588	2.264899588	2.264899588	2.265927619	2.269806819	2.264899588	2.415904478	2.264899588	2.264899588	2.264899588	2.506449973	2.264899588	2.289467677	2.264899588	2.264899588	2.499557033	2.264899588	2.264899588	2.264899588
100874309_at	2.265936953	2.265936953	2.265936953	2.265936953	2.265936953	2.265936953	2.265936953	2.285752161	2.542227023	2.265936953	2.265936953	2.265936953	2.265936953	2.265936953	2.265936953	2.265936953	2.265936953	2.273822316	2.265936953	2.265936953	2.265936953	2.265936953	2.265936953	2.265936953	2.265936953	2.265936953	2.265936953	2.265936953	2.403122336	2.265936953	2.265936953	2.265936953	2.265936953	2.265936953	2.265936953	2.264899588
100874323_at	2.264899588	2.264899588	2.264899588	2.264899588	2.264899588	2.264899588	2.264899588	2.264899588	2.264899588	2.264899588	2.264899588	2.264899588	2.264899588	2.264899588	2.264899588	2.264899588	2.264899588	2.264899588	2.264899588	2.264899588	2.264899588	2.264899588	2.264899588	2.264899588	2.264899588	2.264899588	2.264899588	2.264899588	2.264899588	2.264899588	2.264899588	2.264899588	2.264899588	2.264899588	2.264899588	2.264899588
100874362_at	2.397282394	2.397282394	2.397282394	2.521452666	2.3609508	2.397282394	2.448561462	2.264899588	2.424570516	2.397282394	2.397282394	2.397282394	2.3609508	2.397282394	2.397282394	2.399379418	2.798723309	2.397282394	3.076746069	2.397282394	2.397282394	2.393800646	2.397282394	2.397282394	2.777763907	2.397282394	2.397282394	2.3609508	2.397282394	2.397282394	2.397282394	2.69847333	2.397282394	2.397282394	2.427032986	2.387507597
100874365_at	2.264899588	2.264899588	2.264899588	2.273404985	2.264899588	2.264899588	2.264899588	2.264899588	2.264899588	2.264899588	2.362589392	2.281746015	2.264899588	2.264899588	2.264899588	2.264899588	2.264899588	2.264899588	2.264899588	2.264899588	2.264899588	2.264899588	2.264899588	2.264899588	2.264899588	2.264899588	2.264899588	2.264899588	2.264899588	2.264899588	2.264899588	2.264899588	2.264899588	2.264899588	2.264899588	2.264899588
100874375_at	2.264899588	2.264899588	2.264899588	2.264899588	2.264899588	2.264899588	2.264899588	2.264899588	2.264899588	2.264899588	2.264899588	2.264899588	2.264899588	2.273650524	2.264899588	2.264899588	2.264899588	2.264899588	2.264899588	2.264899588	2.264899588	2.270005592	2.264899588	2.264899588	2.278710541	2.264899588	2.264899588	2.264899588	2.264899588	2.264899588	2.264899588	2.264899588	2.264899588	2.264899588	2.264899588	2.264899588
100885775_at	2.264899588	2.264899588	2.264899588	2.264899588	2.264899588	2.264899588	2.264899588	2.26899893	2.264899588	2.264899588	2.264899588	2.264899588	2.264899588	2.264899588	2.264899588	2.264899588	2.264899588	2.264899588	2.264899588	2.264899588	2.267855098	2.264899588	2.264899588	2.264899588	2.264899588	2.264899588	2.264899588	2.264899588	2.264899588	2.264899588	2.264899588	2.264899588	2.264899588	2.264899588	2.264899588	2.264899588
100885778_at	2.264899588	2.264899588	2.264899588	2.264899588	2.264899588	2.264899588	2.264899588	2.267922465	2.264899588	2.493013384	2.40450304	2.264899588	2.264899588	2.598933876	2.264899588	2.272734898	2.264899588	2.264899588	2.264899588	2.264899588	2.264899588	2.264899588	2.264899588	2.264899588	2.264899588	2.264899588	2.264899588	2.264899588	2.264899588	2.264899588	2.264899588	2.264899588	2.264899588	2.264899588	2.264899588	2.270571564
100885781_at	2.264899588	2.264899588	2.264899588	2.264899588	2.264899588	2.264899588	2.598071345	2.264899588	2.264899588	2.264899588	2.31862267	2.264899588	2.264899588	2.264899588	2.272453668	2.273764519	2.264899588	2.264899588	2.264899588	2.264899588	2.264899588	2.381145953	2.340258585	2.264899588	2.264899588	2.264899588	2.264899588	2.264899588	2.264899588	2.264899588	2.264899588	2.264899588	2.264899588	2.264899588	2.264899588	2.264899588
100885798_at	2.264899588	2.264899588	2.264899588	2.264899588	2.264899588	2.264899588	2.264899588	2.264899588	2.264899588	2.264899588	2.264899588	2.267510004	2.264899588	2.264899588	2.264899588	2.264899588	2.264899588	2.264899588	2.264899588	2.264899588	2.264899588	2.264899588	2.264899588	2.264899588	2.264899588	2.264899588	2.264899588	2.264899588	2.264899588	2.264899588	2.264899588	2.264899588	2.264899588	2.264899588	2.264899588	2.264899588
100885848_at	2.26537351	2.264899588	2.264899588	2.264899588	2.264899588	2.264899588	2.264899588	2.264899588	2.264899588	2.264899588	2.264899588	2.264899588	2.264899588	2.264899588	2.264899588	2.264899588	2.264899588	2.264899588	2.264899588	2.264899588	2.264899588	2.264899588	2.264899588	2.264899588	2.264899588	2.264899588	2.264899588	2.264899588	2.264899588	2.264899588	2.264899588	2.264899588	2.264899588	2.264899588	2.264899588	2.264899588
10089_at	2.503980015	2.503980015	2.503980015	2.508656847	2.503980015	2.503980015	2.608863217	2.503980015	2.503980015	2.503980015	3.169029995	2.503980015	2.503980015	2.503980015	2.503980015	2.503980015	2.503980015	2.503980015	2.503980015	2.503980015	2.503980015	2.503909603	2.503980015	2.503980015	2.503980015	2.719444515	2.507774331	2.503980015	2.609617804	2.503980015	2.525135596	2.503980015	2.503980015	2.488366802	3.181683952	2.503980015
1009_at	2.264899588	2.264899588	2.264899588	2.264899588	2.264899588	2.264899588	2.264899588	2.264899588	2.264899588	2.264899588	2.264899588	2.264899588	2.264899588	2.264899588	2.264899588	2.264899588	2.264899588	2.264899588	2.264899588	2.264899588	2.264899588	2.264899588	2.264899588	2.264899588	2.264899588	2.264899588	2.264899588	2.264899588	2.264899588	2.264899588	2.264899588	2.264899588	2.264899588	2.264899588	2.264899588	2.264899588
10090_at	2.264899588	2.264899588	2.264899588	2.264899588	2.264899588	2.284989877	2.264899588	2.445966756	2.264899588	2.269157261	2.264899588	2.265015281	2.359907571	2.272579042	2.301383946	2.268199849	2.264899588	2.490527263	2.264899588	2.264899588	2.264899588	2.264899588	2.264899588	2.264899588	2.264899588	2.264899588	2.264899588	2.26905381	2.264899588	2.264899588	2.264899588	2.264899588	2.264899588	2.322679637	2.264899588	2.264899588
10092_at	12.21005434	12.36942701	11.68441684	11.80011938	11.76642621	11.81448889	12.51613276	12.03127081	12.10396804	11.8028991	12.48303057	11.93327114	11.998905	11.81900092	12.46293608	11.86586195	11.84858572	12.03150363	11.8250863	12.31374286	12.25138589	11.76880119	11.7877971	11.74383416	12.02699853	12.55269041	12.45887698	12.1149881	12.34953157	12.06179113	11.78822779	12.44299415	12.32077088	12.05100922	12.56145151	12.45795475
10093_at	8.677709365	8.571204282	8.286157703	8.186432903	8.445537098	7.89276287	8.946453716	8.835780983	8.618251976	8.606609143	8.499093873	8.612483814	8.638059669	8.267961298	8.335793258	8.559684816	7.080500109	8.493491353	8.442852347	8.648602896	8.334595213	8.263603023	8.304124926	8.797892203	8.329895567	8.578368299	8.748274245	8.511239302	8.319753923	8.829387532	8.477564977	8.839969052	7.864155009	8.241505094	9.001834849	8.661077125
10095_at	12.28022715	12.11182959	11.85982042	11.95776693	11.78073014	12.29358874	12.25415443	12.39586161	11.9308865	11.915015	11.80733862	12.06443634	12.0759345	11.9623357	12.0454417	12.26282646	11.4111222	12.14647898	12.27187659	12.25532913	12.31267794	12.38719621	11.82850003	12.13912314	12.00909748	12.05837822	12.22410336	12.17390554	12.41808109	12.19228769	12.10838201	11.99252496	11.99372287	12.00892451	12.0972632	11.86885794
10096_at	10.04825018	10.38920458	10.19381202	10.24751233	10.05900866	10.17329613	10.30946644	9.892406906	9.868823344	9.475678854	10.22799254	9.970776628	9.917308882	9.609264931	9.298376169	9.476656355	10.03682223	10.12673135	10.11529919	10.44857953	10.13897962	10.08977014	9.906860914	9.868885758	10.34331993	10.03328288	9.864523365	10.1799269	10.08310592	10.0877621	10.25526036	10.10546548	9.99116107	9.735357018	10.0944378	9.940881205
10097_at	11.48569232	11.52070513	11.22534397	11.09388304	11.10232954	11.53949255	11.76442509	11.77785345	11.28477733	11.07768238	11.24623191	11.43172911	11.50908181	11.39458305	11.56532527	11.46615298	11.23038894	11.43416711	11.40958827	11.83689654	11.76303558	11.45695	11.09654228	11.51663223	11.60751741	11.41575881	11.462924	11.3139004	11.5348054	11.74335505	11.66703113	11.33100021	11.30298339	11.35410714	11.62745333	11.59004579
10098_at	3.849818234	4.203446873	4.548145353	4.190641538	4.317865851	4.302265491	2.889079125	3.895328024	4.279445645	3.779885337	4.232616464	3.438701367	3.830638506	3.842233604	3.877396815	3.793635272	4.101095863	4.445401596	4.072576104	3.779864713	3.976822865	4.259821853	3.596169719	3.999563135	4.238760813	4.046163247	3.830638506	4.135239742	3.624031267	3.830638506	3.76447183	3.889880794	3.910178011	3.88719874	3.424901956	3.842958833
10099_at	4.900681921	5.103476828	4.93268151	5.283304046	5.483479827	6.904251664	5.483479827	5.483479827	5.257160378	5.170757547	4.226356229	5.483479827	5.54144193	5.532371497	5.898729862	6.171080652	5.626711171	6.114803893	5.483479827	5.483479827	6.336101235	6.490034922	5.531746695	5.118940928	5.564044974	7.179094554	5.365310354	5.483479827	6.262532402	5.447351674	4.721105529	4.394483437	5.483479827	5.515699159	5.483479827	5.394836669
100996246_at	2.271752934	2.271752934	2.271752934	2.271752934	2.271752934	2.271752934	2.271752934	2.271752934	2.271752934	2.271752934	2.271752934	2.271752934	2.264899588	2.271752934	2.271752934	2.271752934	2.271752934	2.271752934	2.306406647	2.280272748	2.271752934	2.271752934	2.271752934	2.271752934	2.271752934	2.340408582	2.271752934	2.264899588	2.271752934	2.271752934	2.271752934	2.271752934	2.271752934	2.367337818	2.271752934	2.271752934
100996251_at	2.268424215	2.264899588	2.264899588	2.264899588	2.332714091	2.264899588	2.264899588	2.273725415	2.380068502	2.264899588	2.264899588	2.308980235	2.269268575	2.264899588	2.264899588	2.264899588	2.264899588	2.264899588	2.264899588	2.264899588	2.264899588	2.264899588	2.264899588	2.264899588	2.264899588	2.264899588	2.264899588	2.264899588	2.264899588	2.264899588	2.264899588	2.264899588	2.372152566	2.264899588	2.264899588	2.264899588
100996273_at	2.264899588	2.264899588	2.264899588	2.295476297	2.264899588	2.264899588	2.264899588	2.278859775	2.264899588	2.264899588	2.264899588	2.346327142	2.264899588	2.264899588	2.264899588	2.269477793	2.345237199	2.264899588	2.276954517	2.264899588	2.264899588	2.306451829	2.264899588	2.323578637	2.264899588	2.264899588	2.264899588	2.264899588	2.264899588	2.264899588	2.264899588	2.264899588	2.264899588	2.264899588	2.264899588	2.264899588
100996279_at	2.264899588	2.264899588	2.264899588	2.264899588	2.264899588	2.264899588	2.264899588	2.264899588	2.264899588	2.264899588	2.264899588	2.264899588	2.264899588	2.264899588	2.264899588	2.264899588	2.264899588	2.264899588	2.264899588	2.264899588	2.264899588	2.264899588	2.264899588	2.264899588	2.264899588	2.264899588	2.264899588	2.264899588	2.264899588	2.264899588	2.264899588	2.264899588	2.264899588	2.264899588	2.264899588	2.323130819
100996280_at	2.264899588	2.265880475	2.264899588	2.264899588	2.264899588	2.264899588	2.38731179	2.264899588	2.267478597	2.264899588	2.264899588	2.264899588	2.264899588	2.264899588	2.264899588	2.264899588	2.264899588	2.264899588	2.264899588	2.264899588	2.264899588	2.264899588	2.264899588	2.264899588	2.264899588	2.264899588	2.264899588	2.264899588	2.264899588	2.264899588	2.264899588	2.264899588	2.264899588	2.264899588	2.264899588	2.264899588
100996286_at	4.376830818	4.563816485	3.622036609	5.492197777	4.798598342	4.695813404	4.563816485	5.032816196	4.428084594	5.02441124	3.060848367	3.546808807	3.169427942	4.845264555	3.553982255	5.287700992	6.55273616	3.810373036	4.721819605	4.302922539	4.563816485	5.119253087	4.389574452	4.563816485	4.563816485	3.942289224	4.192480996	5.190618881	4.536476457	4.887548125	5.14195467	3.886138945	4.369663087	4.970544292	4.563816485	4.563816485
100996290_at	2.538432998	2.275880533	2.281498861	2.281498861	2.281498861	2.281498861	2.281498861	2.276530913	2.740089612	2.275880533	2.400742225	2.740906662	2.480496882	2.281498861	2.531174039	2.281498861	2.281498861	2.281498861	2.281498861	2.281498861	2.462296796	2.275880533	2.281498861	2.281498861	2.281498861	2.331322945	2.409126191	2.281498861	2.281498861	2.281498861	2.281498861	2.555195961	2.281498861	2.282405791	2.2973451	2.281498861
100996295_at	2.264899588	2.264899588	2.264899588	2.264899588	2.264899588	2.264899588	2.264899588	2.264899588	2.264899588	2.264899588	2.264899588	2.264899588	2.264899588	2.264899588	2.264899588	2.264899588	2.264899588	2.264899588	2.264899588	2.264899588	2.264899588	2.264899588	2.264899588	2.264899588	2.264899588	2.264899588	2.264899588	2.264899588	2.264899588	2.264899588	2.264899588	2.264899588	2.264899588	2.264899588	2.264899588	2.264899588
100996301_at	2.264899588	2.845200765	2.264899588	2.264899588	2.37777166	2.264899588	2.264899588	2.264899588	2.264899588	2.264899588	2.264899588	2.264899588	2.264899588	2.264899588	2.264899588	2.264899588	2.264899588	2.264899588	2.264899588	2.264899588	2.264899588	2.878123072	3.08253732	2.264899588	2.264899588	2.607061748	2.264899588	2.264899588	2.264899588	2.264899588	2.264899588	2.264899588	2.264899588	2.264899588	2.264899588	2.264899588
100996307_at	2.27174406	2.269931568	2.264899588	2.264899588	2.264899588	2.264899588	2.264899588	2.264899588	2.268161215	2.282986	2.264899588	2.270638283	2.264899588	2.29939977	2.264899588	2.438111138	2.264899588	2.264899588	2.264899588	2.264899588	2.264899588	2.264899588	2.286540566	2.264899588	2.264899588	2.264899588	2.264899588	2.264899588	2.264899588	2.264899588	2.340837358	2.428333408	2.264899588	2.264899588	2.303364623	2.264899588
100996342_at	2.729067429	2.603653218	2.603653218	2.603653218	2.603653218	2.603653218	2.981224743	2.603653218	2.603653218	3.289042378	2.726413322	2.603653218	2.603653218	2.994394526	2.603653218	2.603653218	2.603653218	2.603653218	2.603653218	3.018333765	2.603653218	2.429275437	3.370300941	2.606218974	2.772204742	2.606742207	2.603653218	2.589507842	2.603653218	2.603653218	2.60926322	2.603653218	2.603653218	2.603653218	2.612290117	2.603653218
100996345_at	2.264899588	2.264899588	2.264899588	2.264899588	2.264899588	2.264899588	2.264899588	2.264899588	2.264899588	2.264899588	2.264899588	2.264899588	2.264899588	2.264899588	2.264899588	2.264899588	2.264899588	2.264899588	2.264899588	2.264899588	2.264899588	2.264899588	2.264899588	2.264899588	2.264899588	2.264899588	2.264899588	2.264899588	2.264899588	2.264899588	2.264899588	2.264899588	2.264899588	2.264899588	2.264899588	2.264899588
100996369_at	2.264899588	2.264899588	2.264899588	2.264899588	2.563084558	2.264899588	2.274989107	2.264899588	2.264899588	2.264899588	2.264899588	2.264899588	2.264899588	2.264899588	2.264899588	2.264899588	2.264899588	2.264899588	2.264899588	2.264899588	2.264899588	2.264899588	2.264899588	2.264899588	2.267166869	2.264899588	2.264899588	2.264899588	2.264899588	2.264899588	2.264899588	2.264899588	2.264899588	2.264899588	2.264899588	2.264899588
100996419_at	2.264899588	2.264899588	2.264899588	2.264899588	2.264899588	2.264899588	2.264899588	2.264899588	2.264899588	2.264899588	2.264899588	2.264899588	2.264899588	2.264899588	2.264899588	2.283041792	2.264899588	2.264899588	2.264899588	2.264899588	2.264899588	2.264899588	2.264899588	2.264899588	2.264899588	2.264899588	2.264899588	2.264899588	2.264899588	2.264899588	2.264899588	2.264899588	2.264899588	2.297134344	2.264899588	2.264899588
100996425_at	2.274489484	2.504207944	2.274489484	2.274489484	2.274489484	2.274489484	2.274489484	2.274489484	2.291486222	2.274489484	2.274489484	2.276490554	2.274489484	2.274489484	2.274007643	2.274489484	2.274489484	2.274489484	2.274489484	2.274489484	2.274489484	2.274007643	2.274489484	2.274489484	2.274489484	2.36212228	2.291567999	2.274007643	2.274489484	2.274489484	2.274489484	2.394137527	2.274489484	2.274489484	2.903366517	2.274489484
100996433_at	2.264899588	2.264899588	2.264899588	2.264899588	2.264899588	2.264899588	2.264899588	2.264899588	2.264899588	3.477329189	2.264899588	2.264899588	2.264899588	2.270002796	2.264899588	2.264899588	2.264899588	2.264899588	2.450901628	2.264899588	2.264899588	2.365757618	2.264899588	2.264899588	2.264899588	2.264899588	2.264899588	3.989024255	2.264899588	2.264899588	2.264899588	2.264899588	2.264899588	2.264899588	2.265399288	2.264899588
100996455_at	2.34931799	2.342210369	2.515509103	2.328365473	2.34931799	2.726936541	2.330451408	2.34931799	2.34931799	2.34931799	2.34931799	2.34931799	2.361921569	2.34931799	2.846642478	2.973149702	2.328365473	2.34931799	2.379884088	2.34931799	2.34931799	2.360484115	2.422696237	2.34931799	2.34931799	2.344283112	2.539207182	2.385750763	2.610973053	2.344598349	2.34931799	2.34931799	2.446686205	2.417967536	2.285852106	2.350575537
100996457_at	2.264899588	2.264899588	2.264899588	2.564408318	2.264899588	2.264899588	2.366966318	2.264899588	2.264899588	2.264899588	2.430419262	2.264899588	2.264899588	2.264899588	2.264899588	2.264899588	2.264899588	2.264899588	2.264899588	2.265761694	2.264899588	2.264899588	2.264899588	2.588315175	2.264899588	2.264899588	2.351180298	2.264899588	2.264899588	2.264899588	2.264899588	2.264899588	2.264899588	2.264899588	2.26981102	2.264899588
100996482_at	2.264899588	2.274594453	2.264899588	2.264899588	2.264899588	2.264899588	2.264899588	2.264899588	2.264899588	2.302083903	2.264899588	2.264899588	2.264899588	2.264899588	2.264899588	2.264899588	2.264899588	2.264899588	2.264899588	2.264899588	2.264899588	2.264899588	2.264899588	2.264899588	2.264899588	2.264899588	2.264899588	2.264899588	2.264899588	2.264899588	2.264899588	2.264899588	2.264899588	2.264899588	2.264899588	2.264899588
100996485_at	3.172775724	3.245351878	3.245351878	3.245351878	3.284120925	3.245351878	3.341341522	3.245351878	3.245351878	3.80291698	3.245351878	3.914452976	3.245351878	3.245351878	3.172775724	3.245351878	3.245351878	3.203998246	3.068584175	3.245850598	3.245351878	3.245351878	3.28559371	3.245351878	3.245351878	3.245351878	3.245351878	3.245351878	3.245351878	3.172775724	3.658139918	3.245351878	3.580699586	3.245351878	3.420616496	3.245351878
100996490_at	2.264899588	2.264899588	2.264899588	2.264899588	2.264899588	2.264899588	2.352621656	2.264899588	2.267204548	2.455859841	2.264899588	2.264899588	2.272440024	2.264899588	2.264899588	2.264899588	2.264899588	2.264899588	2.264899588	2.264899588	2.264899588	2.264899588	2.264899588	2.264899588	2.264899588	2.264899588	2.264899588	2.264899588	2.264899588	2.264899588	2.264899588	2.264899588	2.264899588	2.264899588	2.264899588	2.272136048
100996492_at	2.264899588	2.264899588	2.264899588	2.264899588	2.264899588	2.264899588	2.461931114	2.264899588	2.264899588	2.264899588	2.264899588	2.264899588	2.264899588	2.264899588	2.264899588	2.264899588	2.264899588	2.264899588	2.264899588	2.264899588	2.264899588	2.264899588	2.264899588	2.264899588	2.264899588	2.264899588	2.264899588	2.264899588	2.264899588	2.264899588	2.264899588	2.265815933	2.264899588	2.264899588	2.264899588	2.286319655
100996511_at	2.264899588	2.264899588	2.264899588	2.264899588	2.264899588	2.264899588	2.264899588	2.264899588	2.277268548	2.269849253	2.264899588	2.38055562	2.269054684	3.345447618	2.406539516	2.267186747	2.460095602	2.264899588	2.264899588	2.264899588	2.265042354	2.266506453	2.264899588	2.264899588	2.264899588	2.265283712	2.264899588	2.264899588	2.264899588	2.264899588	2.264899588	2.264899588	2.264899588	2.272119957	2.264899588	2.264899588
100996539_at	2.264899588	2.278511622	2.285052748	2.278511622	2.278511622	2.278511622	2.278511622	2.278511622	2.278511622	2.278511622	2.339486516	2.359619679	2.278511622	2.591115077	2.393290997	2.416287343	2.424456895	2.278511622	2.278511622	2.278511622	2.278511622	2.278511622	2.278511622	2.278511622	2.315425622	2.278511622	2.278511622	2.278511622	2.278511622	2.337585091	2.309928245	2.278511622	2.278511622	2.319657955	2.356793435	2.278511622
100996570_at	2.264899588	2.264899588	2.264899588	2.264899588	2.264899588	2.264899588	2.264899588	2.264899588	2.264899588	2.264899588	2.264899588	2.264899588	2.264899588	2.264899588	2.264899588	2.264899588	2.264899588	2.264899588	2.264899588	2.264899588	2.264899588	2.264899588	2.264899588	2.264899588	2.264899588	2.264899588	2.264899588	2.264899588	2.264899588	2.264899588	2.264899588	2.264899588	2.264899588	2.264899588	2.264899588	2.264899588
100996579_at	2.265511398	2.409630849	2.265511398	2.265511398	2.265511398	2.265875	2.265511398	2.265511398	2.265511398	2.265511398	2.265511398	2.265511398	2.265511398	2.265511398	2.265511398	2.265511398	2.286970493	2.276504136	2.265511398	2.265511398	2.265511398	2.265511398	2.265511398	2.271813312	2.265511398	2.265511398	2.265511398	2.265511398	2.385895832	2.265511398	2.265511398	2.265511398	2.521048343	2.265511398	2.265511398	2.3157256
100996583_at	2.776691028	2.515704408	2.579174331	3.805729891	2.853672208	2.795381953	2.853672208	2.609573233	2.936315513	3.010639438	2.879749136	2.853672208	2.986294565	2.748238369	3.079686898	3.420101798	2.807231557	2.650879044	2.85417251	2.660444739	2.704021545	3.545714361	3.047489701	3.018741519	2.980296384	2.601206614	2.752813458	3.060590431	2.69552741	2.853672208	2.853672208	2.776691028	2.646020438	2.885646906	2.807857845	2.783703313
100996590_at	2.264899588	2.264899588	2.264899588	2.264899588	2.264899588	2.264899588	2.264899588	2.264899588	2.264899588	2.264899588	2.264899588	2.264899588	2.297305718	2.264899588	2.264899588	2.264899588	2.264899588	2.264899588	2.264899588	2.264899588	2.264899588	2.264899588	2.420329654	2.264899588	2.336435868	2.264899588	2.286141067	2.264899588	2.264899588	2.264899588	2.264899588	2.2772927	2.264899588	2.264899588	2.264899588	2.264899588
100996597_at	2.264899588	2.264899588	2.264899588	2.264899588	2.264899588	2.264899588	2.264899588	2.264899588	2.264899588	2.264899588	2.264899588	2.264899588	2.264899588	2.264899588	2.264899588	2.264899588	2.264899588	2.264899588	2.264899588	2.264899588	2.264899588	2.264899588	2.264899588	2.264899588	2.264899588	2.264899588	2.264899588	2.264899588	2.264899588	2.264899588	2.264899588	2.264899588	2.264899588	2.264899588	2.264899588	2.264899588
100996624_at	2.264899588	2.264899588	2.264899588	2.264899588	2.264899588	2.264899588	2.264899588	2.264899588	2.264899588	2.264899588	2.264899588	2.264899588	2.264899588	2.264899588	2.264899588	2.264899588	2.264899588	2.264899588	2.264899588	2.264899588	2.264899588	2.264899588	2.264899588	2.264899588	2.264899588	2.264899588	2.264899588	2.264899588	2.264899588	2.264899588	2.264899588	2.264899588	2.264899588	2.264899588	2.264899588	2.264899588
100996634_at	2.264899588	2.264899588	2.264899588	2.264899588	2.264899588	2.264899588	2.264899588	2.264899588	2.264899588	2.264899588	2.264899588	2.264899588	2.264899588	2.264899588	2.264899588	2.264899588	2.264899588	2.264899588	2.264899588	2.264899588	2.264899588	2.264899588	2.264899588	2.264899588	2.264899588	2.264899588	2.26770304	2.264899588	2.264899588	2.264899588	2.264899588	2.264899588	2.264899588	2.264899588	2.264899588	2.264899588
100996654_at	2.264899588	2.266511618	2.264899588	2.264899588	2.264899588	2.264899588	2.27341503	2.264899588	2.264899588	2.264899588	2.273511102	2.323383867	2.266571771	2.264899588	2.264899588	2.264899588	2.264899588	2.264899588	2.264899588	2.264899588	2.264899588	2.264899588	2.264899588	2.264899588	2.264899588	2.264899588	2.264899588	2.264899588	2.264899588	2.264899588	2.264899588	2.264899588	2.264899588	2.264899588	2.26598345	2.264899588
100996671_at	2.264899588	2.264899588	2.264899588	2.264899588	2.264899588	2.264899588	2.264899588	2.264899588	2.264899588	2.264899588	2.264899588	2.264899588	2.264899588	2.264899588	2.264899588	2.509169991	2.264899588	2.264899588	2.264899588	2.264899588	2.264899588	2.264899588	2.264899588	2.264899588	2.264899588	2.3020608	2.264899588	2.264899588	2.264899588	2.264899588	2.264899588	2.264899588	2.264899588	2.264899588	2.264899588	2.264899588
100996681_at	2.275986846	2.275986846	2.275986846	2.275986846	2.432240648	2.275986846	2.275986846	2.275986846	2.275986846	2.275986846	2.306222223	2.318776091	2.282116919	2.275986846	2.275986846	2.275986846	2.275986846	2.275986846	2.275986846	2.275986846	2.275986846	2.275986846	2.392138948	2.275986846	2.810487999	2.275986846	2.275986846	2.264899588	2.275986846	2.275986846	2.275986846	2.275986846	2.275986846	2.275986846	2.275986846	2.292162202
100996694_at	2.264899588	2.264899588	2.264899588	2.264899588	2.264899588	2.264899588	2.264899588	2.264899588	2.264899588	2.264899588	2.264899588	2.264899588	2.264899588	2.264899588	2.264899588	2.264899588	2.264899588	2.264899588	2.264899588	2.264899588	2.264899588	2.264899588	2.264899588	2.264899588	2.264899588	2.264899588	2.264899588	2.264899588	2.264899588	2.264899588	2.264899588	2.264899588	2.264899588	2.264899588	2.264899588	2.264899588
100996702_at	3.887890809	4.009284711	4.01953703	4.029772622	4.247658458	4.079034395	4.280107346	3.862355888	3.968760868	4.426684017	3.968760868	4.020046799	3.735136856	4.062415481	3.687082855	3.433771521	4.264786276	3.873865946	3.918959182	3.968760868	3.917367375	4.105280213	3.968760868	3.968760868	3.93603862	3.734246946	4.066096756	4.05161108	3.968760868	3.690197597	4.521420871	4.130562362	4.028014088	3.401021285	4.303911085	3.620435422
100996770_at	2.320162141	2.264899588	2.264899588	2.264899588	2.264899588	2.264899588	2.276389367	2.369861193	2.357158883	2.313849627	2.264899588	2.508436813	2.264899588	2.264899588	2.264899588	2.265567344	2.433844414	2.264899588	2.382519906	2.272135259	2.27284745	2.264899588	2.584694932	2.264899588	2.442693538	2.264899588	2.264899588	2.321172429	2.264899588	2.276830345	2.264899588	2.264899588	2.274887012	2.264899588	2.896197933	2.264899588
100996873_at	2.264899588	2.264899588	2.264899588	2.264899588	2.264899588	2.264899588	2.264899588	2.264899588	2.264899588	2.264899588	2.264899588	2.264899588	2.264899588	2.40771996	2.264899588	2.264899588	2.264899588	2.264899588	2.264899588	2.264899588	2.264899588	2.264899588	2.264899588	2.264899588	2.264899588	2.264899588	2.264899588	2.264899588	2.264899588	2.264899588	2.264899588	2.264899588	2.264899588	2.264899588	2.264899588	2.264899588
100996902_at	2.264899588	2.264899588	2.264899588	2.264899588	2.264899588	2.264899588	2.264899588	2.264899588	2.264899588	2.264899588	2.264899588	2.264899588	2.264899588	2.264899588	2.264899588	2.264899588	2.264899588	2.264899588	2.264899588	2.264899588	2.264899588	2.264899588	2.264899588	2.264899588	2.264899588	2.264899588	2.264899588	2.264899588	2.264899588	2.264899588	2.264899588	2.264899588	2.264899588	2.264899588	2.264899588	2.264899588
101_at	8.712892423	8.024663066	6.958022296	7.977802766	7.432840191	7.382072943	8.259909833	7.520031332	8.157150512	8.010084107	8.948649346	8.005056302	7.820688521	7.752104263	7.642674371	7.60461191	7.127729299	7.719702407	7.576816002	7.67061069	7.306319507	6.709519754	8.042862176	8.035113547	8.07649517	8.353398293	8.457159155	8.139969599	7.739357909	7.798605702	8.050413176	8.393420936	7.84564509	7.77507914	8.425909992	8.298978874
[truncated: 18,872 more rows]
